# Supplementary material for: Transcriptomic and Functional Evidence That miRNA193a-3p Inhibits Lymphatic Endothelial Cell (LEC) and LEC + MCF-7 Spheroid Growth Directly and by Altering MCF-7 Secretome
Source: Cells. 2023 Jan 21;12(3):389. doi: 10.3390/cells12030389 (PMC9913637; doi:10.3390/cells12030389)
Supplement: Supplementary file 1 [file cells-12-00389-s001.zip]

Archive with 2 entries (2 files):
- Supplemental Table S1 .xlsx
- Supplemental Table S2 .xlsx
