# Supplementary material for: Transcriptomic and Functional Evidence That miRNA193a-3p Inhibits Lymphatic Endothelial Cell (LEC) and LEC + MCF-7 Spheroid Growth Directly and by Altering MCF-7 Secretome
Source: Cells. 2023 Jan 21;12(3):389. doi: 10.3390/cells12030389 (PMC9913637; doi:10.3390/cells12030389)
Supplement: Supplementary file 1 [file cells-12-00389-s001.zip › Supplemental Table S1 .xlsx]

## Sheet: Sheet1
#%array_type=Clariom_S_Human
#%annotation=Clariom_S_Human.r1.na36.hg38.a1.transcript.csv
#%comparison=LEC〡7_miR193a vs LEC〡7_NC
ID	LEC〡7_miR193a Avg (log2)	LEC〡7_NC Avg (log2)	Log2 FC	Fold Change	P-val	FDR P-val	Gene Symbol	Description	Group
TC1000008400.hg.1	5.94	10.23	-4.29	-19.63	2.79e-12	5.98e-08	IFIT1	interferon-induced protein with tetratricopeptide repeats 1	Coding
TC1100012131.hg.1	9.46	6.4	3.06	8.31	6.17e-12	6.61e-08	MMP1	matrix metallopeptidase 1	Multiple_Complex
TC0100013445.hg.1	13.66	18.5	-4.84	-28.61	1.7e-11	9.24e-08	IFI6	interferon, alpha-inducible protein 6	Multiple_Complex
TC0600014258.hg.1	8.42	11.2	-2.78	-6.86	1.72e-11	9.24e-08	HLA-B	major histocompatibility complex, class I, B	Multiple_Complex
TC1100012949.hg.1	11.13	13.57	-2.44	-5.42	3.69e-11	1.58e-07	IFITM1	interferon induced transmembrane protein 1	Multiple_Complex
TC1400010584.hg.1	8.74	11.09	-2.35	-5.1	1.1e-10	3.08e-07	IRF9	interferon regulatory factor 9	Multiple_Complex
TC0600007495.hg.1	10.09	12.6	-2.51	-5.67	8.66e-11	3.08e-07	HLA-A	major histocompatibility complex, class I, A	Multiple_Complex
TC0100015862.hg.1	7.44	4.71	2.73	6.6	1.15e-10	3.08e-07	S100A7	S100 calcium binding protein A7	Multiple_Complex
TC0600014110.hg.1	5.17	8.12	-2.95	-7.71	3.67e-10	8.75e-07	PSMB9	proteasome subunit beta 9	Multiple_Complex
TC1500008046.hg.1	9.25	7.24	2.01	4.02	5.84e-10	1.25e-06	CEMIP	cell migration inducing protein, hyaluronan binding	Multiple_Complex
TC0600011507.hg.1	6.63	9.04	-2.41	-5.32	1.29e-09	2.52e-06	PSMB8	proteasome subunit beta 8	Multiple_Complex
TC1200008921.hg.1	5.12	7.65	-2.53	-5.78	1.61e-09	2.65e-06	OAS2	2-5-oligoadenylate synthetase 2	Multiple_Complex
TC1200012708.hg.1	6.79	9.99	-3.2	-9.17	1.57e-09	2.65e-06	OAS1	2-5-oligoadenylate synthetase 1	Multiple_Complex
TC0600007480.hg.1	7.34	8.9	-1.56	-2.96	1.98e-09	2.83e-06	HLA-F	major histocompatibility complex, class I, F	Multiple_Complex
TC0100015858.hg.1	10.5	8.24	2.26	4.82	1.97e-09	2.83e-06	S100A8	S100 calcium binding protein A8	Multiple_Complex
TC0200015242.hg.1	14.21	16.15	-1.94	-3.85	2.45e-09	3.28e-06	STAT1	signal transducer and activator of transcription 1	Multiple_Complex
TC1100012137.hg.1	9.52	7.59	1.93	3.83	4.44e-09	5.61e-06	MMP13	matrix metallopeptidase 13	Coding
TC0400012366.hg.1	5.57	7.62	-2.05	-4.15	5.44e-09	6.48e-06	DDX60	DEAD (Asp-Glu-Ala-Asp) box polypeptide 60	Multiple_Complex
TC0300012191.hg.1	7.56	9.98	-2.42	-5.35	6.8e-09	7.67e-06	PARP9	poly(ADP-ribose) polymerase family member 9	Multiple_Complex
TC0300008561.hg.1	9.18	10.73	-1.55	-2.92	1.13e-08	1.21e-05	PARP14	poly(ADP-ribose) polymerase family member 14	Multiple_Complex
TC1000008397.hg.1	4.98	6.99	-2.01	-4.03	1.35e-08	1.38e-05	IFIT3	interferon-induced protein with tetratricopeptide repeats 3	Coding
TC0600014102.hg.1	5.08	7.03	-1.95	-3.88	3.34e-08	3.26e-05	HCP5	HLA complex P5 (non-protein coding)	Multiple_Complex
TC1500007097.hg.1	15.29	17.28	-1.99	-3.97	3.61e-08	3.37e-05	B2M	beta-2-microglobulin	Multiple_Complex
TC1000012427.hg.1	13.38	11.68	1.7	3.25	9.03e-08	8.07e-05	AKR1C1	aldo-keto reductase family 1, member C1	Multiple_Complex
TC0900007094.hg.1	8.36	6.73	1.63	3.1	9.93e-08	8.52e-05	CA9	carbonic anhydrase IX	Multiple_Complex
TC1100009657.hg.1	14.42	15.66	-1.24	-2.37	1.07e-07	8.84e-05	IFITM3	interferon induced transmembrane protein 3	Multiple_Complex
TC0600014257.hg.1	8.51	10.48	-1.97	-3.92	1.12e-07	8.86e-05	HLA-C	major histocompatibility complex, class I, C	Multiple_Complex
TC0400008105.hg.1	6.52	8.05	-1.53	-2.9	1.23e-07	9.43e-05	HERC6	HECT and RLD domain containing E3 ubiquitin protein ligase family member 6	Multiple_Complex
TC2000009023.hg.1	6.05	7.55	-1.5	-2.84	1.28e-07	9.46e-05	SAMHD1	SAM domain and HD domain 1	Multiple_Complex
TC0700012797.hg.1	8.4	10.01	-1.61	-3.05	1.49e-07	0.0001	PARP12	poly(ADP-ribose) polymerase family member 12	Multiple_Complex
TC0400012245.hg.1	11.6	12.96	-1.36	-2.57	2.1e-07	0.0001	FAM198B	family with sequence similarity 198, member B	Multiple_Complex
TC1000008396.hg.1	5.14	6.56	-1.42	-2.68	2.42e-07	0.0002	IFIT2	interferon-induced protein with tetratricopeptide repeats 2	Coding
TC0600007487.hg.1	8.19	9.58	-1.39	-2.62	2.68e-07	0.0002	HLA-G	major histocompatibility complex, class I, G	Multiple_Complex
TC0200014772.hg.1	6.6	8.6	-2	-3.99	3.46e-07	0.0002	IFIH1	interferon induced, with helicase C domain 1	Multiple_Complex
TC0100008815.hg.1	3.67	6.05	-2.38	-5.23	3.77e-07	0.0002	IFI44L	interferon-induced protein 44-like	Multiple_Complex
TC0600007518.hg.1	9.6	10.99	-1.39	-2.61	4.29e-07	0.0002	HLA-L	major histocompatibility complex, class I, L (pseudogene)	Multiple_Complex
TC0900009825.hg.1	6.53	8.27	-1.74	-3.35	4.19e-07	0.0002	DDX58	DEAD (Asp-Glu-Ala-Asp) box polypeptide 58	Multiple_Complex
TC0100016218.hg.1	8.78	7.34	1.44	2.7	5.05e-07	0.0003	RGS5	regulator of G-protein signaling 5	Multiple_Complex
TC0X00011211.hg.1	15.77	14.48	1.29	2.46	6.64e-07	0.0004	G6PD	glucose-6-phosphate dehydrogenase	Multiple_Complex
TC0300008558.hg.1	7.3	8.66	-1.36	-2.57	6.89e-07	0.0004	DTX3L	deltex 3 like, E3 ubiquitin ligase	Multiple_Complex
TC0100010032.hg.1	7.88	6.39	1.49	2.82	8.36e-07	0.0004	S100A9	S100 calcium binding protein A9	Multiple_Complex
TC1700010447.hg.1	4.62	6.17	-1.55	-2.93	8.7e-07	0.0004	CCL5	chemokine (C-C motif) ligand 5	Coding
TC2200006540.hg.1	5.94	7.59	-1.65	-3.16	1.14e-06	0.0006	USP18	ubiquitin specific peptidase 18	Multiple_Complex
TC1700012191.hg.1	9.44	8.01	1.43	2.69	1.11e-06	0.0006	CD68	CD68 molecule	Coding
TC0500007834.hg.1	9.5	8.2	1.3	2.45	1.25e-06	0.0006	F2RL1	coagulation factor II (thrombin) receptor-like 1	Multiple_Complex
TC0400009064.hg.1	5.77	4.64	1.13	2.19	1.26e-06	0.0006	FGB	fibrinogen beta chain	Multiple_Complex
TC0700011834.hg.1	5.71	4.38	1.33	2.52	1.22e-06	0.0006	PON3	paraoxonase 3	Multiple_Complex
TC1100009817.hg.1	9.83	8.61	1.22	2.32	1.34e-06	0.0006	PHLDA2	pleckstrin homology-like domain, family A, member 2	Multiple_Complex
TC1700011922.hg.1	6.87	8.02	-1.15	-2.22	1.63e-06	0.0007	LGALS3BP	lectin, galactoside-binding, soluble, 3 binding protein	Multiple_Complex
TC2200008036.hg.1	6.66	8.4	-1.74	-3.34	1.63e-06	0.0007	USP41	ubiquitin specific peptidase 41	Multiple_Complex
TC1000008628.hg.1	6.65	5.32	1.33	2.5	1.96e-06	0.0008	ABCC2	ATP binding cassette subfamily C member 2	Multiple_Complex
TC1200008920.hg.1	7.96	9.54	-1.58	-2.98	2.11e-06	0.0009	OAS3	2-5-oligoadenylate synthetase 3	Multiple_Complex
TC0600011508.hg.1	6.23	7.57	-1.34	-2.52	2.86e-06	0.0012	TAP1	transporter 1, ATP-binding cassette, sub-family B (MDR/TAP)	Multiple_Complex
TC0500007738.hg.1	8.19	7.26	0.93	1.91	3.07e-06	0.0012	MAP1B	microtubule associated protein 1B	Multiple_Complex
TC1400008056.hg.1	4.87	7.22	-2.35	-5.08	3.05e-06	0.0012	IFI27	interferon, alpha-inducible protein 27	Multiple_Complex
TC1200010050.hg.1	8.27	9.42	-1.15	-2.23	3.5e-06	0.0013	LMO3	LIM domain only 3 (rhombotin-like 2)	Multiple_Complex
TC0600009310.hg.1	5.8	4.72	1.08	2.1	4.19e-06	0.0016	GJA1	gap junction protein alpha 1	Multiple_Complex
TC2200007204.hg.1	7.32	5.77	1.55	2.93	4.12e-06	0.0016	HMOX1	heme oxygenase 1	Multiple_Complex
TC0200014672.hg.1	7.62	6.52	1.1	2.14	5.2e-06	0.0019	NR4A2	nuclear receptor subfamily 4, group A, member 2	Multiple_Complex
TC2200007312.hg.1	10.86	9.38	1.48	2.79	5.33e-06	0.0019	LGALS1	lectin, galactoside-binding, soluble, 1	Multiple_Complex
TC0200012257.hg.1	12.49	13.6	-1.11	-2.15	5.44e-06	0.0019	EIF2AK2	eukaryotic translation initiation factor 2-alpha kinase 2	Multiple_Complex
TC0600007650.hg.1	3.43	4.96	-1.53	-2.88	6.15e-06	0.0021	HLA-DRA	major histocompatibility complex, class II, DR alpha	Coding
TC0700011796.hg.1	3.39	5.4	-2.01	-4.02	6.28e-06	0.0021	SAMD9	sterile alpha motif domain containing 9	Coding
TC0500007895.hg.1	4.94	5.98	-1.04	-2.05	8.63e-06	0.0029	CMYA5	cardiomyopathy associated 5	Multiple_Complex
TC1000012428.hg.1	11.5	10.17	1.33	2.51	9.35e-06	0.0031	AKR1C3	aldo-keto reductase family 1, member C3	Multiple_Complex
TC0100017321.hg.1	9.35	10.36	-1.01	-2.02	9.77e-06	0.0031	GPATCH2	G-patch domain containing 2	Multiple_Complex
TC0300008029.hg.1	8.3	9.43	-1.13	-2.19	9.78e-06	0.0031	EPHA3	EPH receptor A3	Multiple_Complex
TC0700012416.hg.1	7.52	8.56	-1.04	-2.05	1.18e-05	0.0037	TSPAN12	tetraspanin 12	Multiple_Complex
TC0200014361.hg.1	7.9	6.49	1.41	2.66	1.21e-05	0.0038	LYPD1	LY6/PLAUR domain containing 1	Coding
TC0700011503.hg.1	9.24	7.82	1.42	2.69	1.37e-05	0.0042	CLDN3	claudin 3	Coding
TC0200015976.hg.1	6.83	8.41	-1.58	-3	1.48e-05	0.0045	SP110	SP110 nuclear body protein	Multiple_Complex
TC0300012728.hg.1	7.58	8.58	-1	-2.01	1.53e-05	0.0046	PLSCR1	phospholipid scramblase 1	Multiple_Complex
TC0100015864.hg.1	8.74	7.84	0.9	1.86	1.59e-05	0.0047	S100A6	S100 calcium binding protein A6	Multiple_Complex
TC1000008401.hg.1	7.16	8.15	-0.99	-1.99	1.84e-05	0.0053	IFIT5	interferon-induced protein with tetratricopeptide repeats 5	Coding
TC1100009514.hg.1	12.74	11.34	1.4	2.63	1.93e-05	0.0055	TMEM45B	transmembrane protein 45B	Multiple_Complex
TC1100010897.hg.1	8.74	10.13	-1.39	-2.62	2.19e-05	0.0062	UBE2L6	ubiquitin-conjugating enzyme E2L 6	Multiple_Complex
TC0200016556.hg.1	6.51	7.74	-1.23	-2.35	2.35e-05	0.0065	SLC4A10	solute carrier family 4, sodium bicarbonate transporter, member 10	Multiple_Complex
TC0400007857.hg.1	10.73	9.12	1.61	3.05	2.38e-05	0.0065	AREG	amphiregulin	Multiple_Complex
TC0X00010375.hg.1	5.52	6.55	-1.03	-2.05	2.46e-05	0.0067	ZMAT1	zinc finger, matrin-type 1	Multiple_Complex
TC1000012516.hg.1	15.32	13.89	1.43	2.69	3.26e-05	0.0087	AKR1C2	aldo-keto reductase family 1, member C2	Multiple_Complex
TC1700009850.hg.1	14.56	15.4	-0.84	-1.8	3.36e-05	0.0089	PMP22	peripheral myelin protein 22	Multiple_Complex
TC0600011859.hg.1	7.68	6.8	0.88	1.84	3.56e-05	0.0093	MRPL2	mitochondrial ribosomal protein L2	Multiple_Complex
TC1800008891.hg.1	7.2	8.38	-1.18	-2.27	3.64e-05	0.0094	BCL2	B-cell CLL/lymphoma 2	Multiple_Complex
TC0600007301.hg.1	5.17	6.55	-1.38	-2.61	3.81e-05	0.0097	BTN3A2	butyrophilin, subfamily 3, member A2	Multiple_Complex
TC0900012212.hg.1	7.86	6.33	1.53	2.89	3.96e-05	0.01	PLIN2	perilipin 2	Multiple_Complex
TC1600011399.hg.1	13.48	12.27	1.21	2.31	4.09e-05	0.0102	MT1X	metallothionein 1X	Multiple_Complex
TC0600009819.hg.1	8.95	7.71	1.24	2.37	4.3e-05	0.0106	ULBP2	UL16 binding protein 2	Coding
TC1200011470.hg.1	9.77	8.68	1.09	2.13	4.95e-05	0.0121	DUSP6	dual specificity phosphatase 6	Multiple_Complex
TC0600014275.hg.1	5.66	6.75	-1.09	-2.12	5.21e-05	0.0125	TAP2	transporter 2, ATP-binding cassette, sub-family B (MDR/TAP)	Multiple_Complex
TC0200006687.hg.1	8.89	8.04	0.85	1.8	5.42e-05	0.0129	HPCAL1	hippocalcin-like 1	Multiple_Complex
TC2000007209.hg.1	9.4	8.16	1.24	2.36	5.52e-05	0.013	PROCR	protein C receptor, endothelial	Coding
TC0X00011012.hg.1	5.8	4.53	1.27	2.41	5.82e-05	0.0136	SLITRK4	SLIT and NTRK-like family, member 4	Multiple_Complex
TC0X00011194.hg.1	11.8	10.89	0.91	1.87	5.97e-05	0.0137	FLNA	filamin A, alpha	Multiple_Complex
TC0500012312.hg.1	5.31	4.23	1.08	2.12	5.99e-05	0.0137	SPRY4	sprouty RTK signaling antagonist 4	Multiple_Complex
TC1100012130.hg.1	6.43	5.58	0.85	1.81	6.65e-05	0.015	MMP10	matrix metallopeptidase 10	Multiple_Complex
TC1100013196.hg.1	9.86	9.02	0.84	1.79	6.71e-05	0.015	TMEM134	transmembrane protein 134	Multiple_Complex
TC0400010519.hg.1	10.82	11.66	-0.84	-1.79	7.13e-05	0.0158	APBB2	amyloid beta (A4) precursor protein-binding, family B, member 2	Multiple_Complex
TC1600011221.hg.1	9.36	8.62	0.74	1.67	7.47e-05	0.0163	MVD	mevalonate (diphospho) decarboxylase	Multiple_Complex
TC1200006996.hg.1	5.99	7.3	-1.31	-2.49	7.6e-05	0.0163	PIK3C2G	phosphatidylinositol-4-phosphate 3-kinase, catalytic subunit type 2 gamma	Multiple_Complex
TC0600010802.hg.1	8.78	9.84	-1.06	-2.09	7.61e-05	0.0163	ELOVL2	ELOVL fatty acid elongase 2	Multiple_Complex
TC2000009516.hg.1	7.34	8.26	-0.92	-1.89	7.93e-05	0.0168	BCAS1	breast carcinoma amplified sequence 1	Multiple_Complex
TC0100007638.hg.1	8.83	7.46	1.37	2.59	8.13e-05	0.0171	SERINC2	serine incorporator 2	Multiple_Complex
TC0600014106.hg.1	9.72	10.87	-1.15	-2.22	8.53e-05	0.0178	CFB	complement factor B	Multiple_Complex
TC0400012818.hg.1	12.77	13.54	-0.77	-1.7	9.24e-05	0.0191	CCNG2	cyclin G2	Multiple_Complex
TC1500010783.hg.1	8.74	7.58	1.16	2.23	9.45e-05	0.0193	SEMA4B	sema domain, immunoglobulin domain (Ig), transmembrane domain (TM) and short cytoplasmic domain, (semaphorin) 4B	Multiple_Complex
TC1200012190.hg.1	5.08	6.17	-1.09	-2.13	0.0001	0.0204	OASL	2-5-oligoadenylate synthetase-like	Multiple_Complex
TC0600014109.hg.1	4.35	5.59	-1.24	-2.36	0.0001	0.0207	PSMB8-AS1	PSMB8 antisense RNA 1 (head to head)	Multiple_Complex
TC0400012990.hg.1	6.73	8.34	-1.61	-3.07	0.0001	0.021	DDX60L	DEAD (Asp-Glu-Ala-Asp) box polypeptide 60-like	Multiple_Complex
TC0700010435.hg.1	7.68	8.69	-1.01	-2.01	0.0001	0.0214	CDCA7L	cell division cycle associated 7-like	Multiple_Complex
TC1600006652.hg.1	14.19	13.32	0.87	1.82	0.0001	0.0216	TNFRSF12A	tumor necrosis factor receptor superfamily, member 12A	Multiple_Complex
TC0200016402.hg.1	4.7	6.26	-1.56	-2.95	0.0001	0.0235	RSAD2	radical S-adenosyl methionine domain containing 2	Multiple_Complex
TC2200007035.hg.1	11.07	10.24	0.83	1.78	0.0001	0.0238	UQCR10	ubiquinol-cytochrome c reductase, complex III subunit X	Multiple_Complex
TC0300013146.hg.1	8.11	9.01	-0.9	-1.87	0.0001	0.024	TNFSF10	tumor necrosis factor (ligand) superfamily, member 10	Multiple_Complex
TC0700006795.hg.1	13.66	12.61	1.05	2.08	0.0001	0.024	AHR	aryl hydrocarbon receptor	Multiple_Complex
TC1900008057.hg.1	9.46	8.32	1.14	2.2	0.0001	0.0278	ZFP36	ZFP36 ring finger protein	Coding
TC1000009927.hg.1	9.41	10.52	-1.11	-2.15	0.0002	0.0288	ST8SIA6	ST8 alpha-N-acetyl-neuraminide alpha-2,8-sialyltransferase 6	Multiple_Complex
TC0700013420.hg.1	12.3	11.31	0.99	1.99	0.0002	0.0341	ARPC1B	actin related protein 2/3 complex subunit 1B	Multiple_Complex
TC1900012016.hg.1	11.39	10.4	0.99	1.98	0.0002	0.035	ETFB	electron-transfer-flavoprotein, beta polypeptide	Multiple_Complex
TC0200011624.hg.1	4.94	6.16	-1.22	-2.34	0.0002	0.035	CMPK2	cytidine monophosphate (UMP-CMP) kinase 2, mitochondrial	Multiple_Complex
TC1500007972.hg.1	14.11	13.28	0.83	1.77	0.0002	0.0356	CRABP1	cellular retinoic acid binding protein 1	Multiple_Complex
TC0600009871.hg.1	9.06	10.44	-1.38	-2.59	0.0002	0.0371	ESR1	estrogen receptor 1	Multiple_Complex
TC1600010375.hg.1	13.5	14.54	-1.04	-2.06	0.0002	0.0376	CRNDE	colorectal neoplasia differentially expressed (non-protein coding)	Multiple_Complex
TC0100015634.hg.1	9.09	8.11	0.98	1.97	0.0002	0.0379	ACP6	acid phosphatase 6, lysophosphatidic	Multiple_Complex
TC1500007829.hg.1	5.65	4.75	0.9	1.86	0.0003	0.0448	LOXL1	lysyl oxidase-like 1	Multiple_Complex
TC1700008263.hg.1	9.54	8.61	0.93	1.91	0.0003	0.046	ABCC3	ATP binding cassette subfamily C member 3	Multiple_Complex
TC2100008249.hg.1	13.06	12.12	0.94	1.93	0.0003	0.047	TFF3	trefoil factor 3	Multiple_Complex
TC0400008106.hg.1	4.44	5.73	-1.29	-2.44	0.0003	0.0483	HERC5	HECT and RLD domain containing E3 ubiquitin protein ligase 5	Multiple_Complex
TC1900009970.hg.1	7.14	8.46	-1.32	-2.51	0.0003	0.0504	BST2	bone marrow stromal cell antigen 2	Multiple_Complex
TC1100011867.hg.1	8.44	9.28	-0.84	-1.79	0.0003	0.0507	FZD4	frizzled class receptor 4	Coding
TC0100009345.hg.1	8.71	7.81	0.9	1.86	0.0003	0.0508	CELSR2	cadherin, EGF LAG seven-pass G-type receptor 2	Multiple_Complex
TC1600008888.hg.1	15.86	14.97	0.89	1.85	0.0003	0.0508	RPL13; SNORD68	ribosomal protein L13; small nucleolar RNA, C/D box 68	Multiple_Complex
TC1100013191.hg.1	9.68	8.91	0.77	1.71	0.0003	0.0539	POLD4	polymerase (DNA-directed), delta 4, accessory subunit	Multiple_Complex
TC0300007101.hg.1	16.74	16	0.74	1.68	0.0003	0.054	RPSA; SNORA62; SNORA6	ribosomal protein SA; small nucleolar RNA, H/ACA box 62; small nucleolar RNA, H/ACA box 6	Multiple_Complex
TC1100008199.hg.1	6.66	5.74	0.92	1.89	0.0004	0.056	GAL	galanin/GMAP prepropeptide	Multiple_Complex
TC1400010722.hg.1	7.21	6.23	0.98	1.97	0.0004	0.0563	IPO4	importin 4	Multiple_Complex
TC0200015650.hg.1	12.98	12.26	0.72	1.66	0.0004	0.0568	FN1	fibronectin 1	Multiple_Complex
TC0500010788.hg.1	8.87	9.72	-0.85	-1.8	0.0004	0.0568	IL6ST	interleukin 6 signal transducer	Multiple_Complex
TC1600011453.hg.1	9.01	7.79	1.22	2.32	0.0004	0.0568	TUBB3; MC1R	tubulin, beta 3 class III; melanocortin 1 receptor (alpha melanocyte stimulating hormone receptor)	Multiple_Complex
TC0800009891.hg.1	14.22	13.29	0.93	1.91	0.0004	0.0587	STC1	stanniocalcin 1	Multiple_Complex
TC0200016743.hg.1	10.03	8.9	1.13	2.19	0.0004	0.059	ITGB6	integrin beta 6	Multiple_Complex
TC1900006819.hg.1	7.53	6.85	0.68	1.6	0.0004	0.0594	TRIP10	thyroid hormone receptor interactor 10	Multiple_Complex
TC1300007167.hg.1	7.66	8.3	-0.64	-1.57	0.0004	0.0596	PHF11	PHD finger protein 11	Multiple_Complex
TC1200007626.hg.1	8.76	9.68	-0.92	-1.9	0.0004	0.0614	METTL7A	methyltransferase like 7A	Coding
TC1100011280.hg.1	10.1	9.12	0.98	1.97	0.0004	0.0643	YIF1A	Yip1 interacting factor homolog A (S. cerevisiae)	Multiple_Complex
TC1400007441.hg.1	5.33	6.12	-0.79	-1.73	0.0004	0.0646	AKAP5	A kinase (PRKA) anchor protein 5	Coding
TC0800012240.hg.1	18.55	17.7	0.85	1.8	0.0004	0.0646	RPL8; MIR6850	ribosomal protein L8; microRNA 6850	Multiple_Complex
TC0100015872.hg.1	13.03	12.1	0.93	1.9	0.0004	0.0647	S100A14	S100 calcium binding protein A14	Multiple_Complex
TC1900007839.hg.1	7.29	6.41	0.88	1.83	0.0004	0.0649	FXYD5	FXYD domain containing ion transport regulator 5	Multiple_Complex
TC0500008785.hg.1	11.95	11.05	0.9	1.87	0.0005	0.0656	EGR1	early growth response 1	Coding
TC0600013147.hg.1	5.93	6.79	-0.86	-1.8	0.0005	0.067	ARHGAP18	Rho GTPase activating protein 18	Multiple_Complex
TC1200009722.hg.1	10.84	10.17	0.67	1.59	0.0005	0.0681	TNFRSF1A	tumor necrosis factor receptor superfamily, member 1A	Multiple_Complex
TC0200010567.hg.1	14.6	13.8	0.8	1.74	0.0005	0.0699	EEF1B2; SNORA41	eukaryotic translation elongation factor 1 beta 2; small nucleolar RNA, H/ACA box 41	Multiple_Complex
TC2200009349.hg.1	7.31	6.36	0.95	1.93	0.0005	0.0699	CSNK1E	casein kinase 1, epsilon	Multiple_Complex
TC0500011502.hg.1	10.54	9.78	0.76	1.69	0.0005	0.0701	ELL2	elongation factor, RNA polymerase II, 2	Multiple_Complex
TC0300013645.hg.1	8.99	10.11	-1.12	-2.18	0.0005	0.0717	APOD	apolipoprotein D	Multiple_Complex
TC1600011440.hg.1	10.29	9.21	1.08	2.11	0.0006	0.0758	OSGIN1	oxidative stress induced growth inhibitor 1	Multiple_Complex
TC1000011411.hg.1	5.59	6.1	-0.51	-1.43	0.0006	0.0776	PPP1R3C	protein phosphatase 1, regulatory subunit 3C	Multiple_Complex
TC0700013581.hg.1	7.76	6.98	0.78	1.72	0.0006	0.0779	STEAP4	STEAP family member 4	Coding
TC1900006968.hg.1	5.23	6.07	-0.84	-1.79	0.0006	0.0779	C19orf66	chromosome 19 open reading frame 66	Multiple_Complex
TC0600009534.hg.1	10.03	10.89	-0.86	-1.81	0.0006	0.08	MYB	v-myb avian myeloblastosis viral oncogene homolog	Multiple_Complex
TC0900011496.hg.1	12.63	12	0.63	1.56	0.0006	0.0835	PSMB7	proteasome subunit beta 7	Multiple_Complex
TC0100009215.hg.1	9.03	9.97	-0.94	-1.91	0.0006	0.0839	CDC14A	cell division cycle 14A	Multiple_Complex
TC0300006847.hg.1	9.77	10.39	-0.62	-1.53	0.0006	0.0839	NR1D2	nuclear receptor subfamily 1, group D, member 2	Multiple_Complex
TC0800008772.hg.1	13.86	13.28	0.58	1.49	0.0006	0.0839	NDUFB9	NADH dehydrogenase (ubiquinone) 1 beta subcomplex, 9, 22kDa	Multiple_Complex
TC1900009896.hg.1	8.12	7.38	0.74	1.67	0.0006	0.0839	CYP4F11	cytochrome P450, family 4, subfamily F, polypeptide 11	Multiple_Complex
TC1200006604.hg.1	15.89	16.86	-0.97	-1.97	0.0007	0.0862	CD9	CD9 molecule	Multiple_Complex
TC0600012315.hg.1	12.04	11.14	0.9	1.87	0.0007	0.0875	COX7A2	cytochrome c oxidase subunit VIIa polypeptide 2 (liver)	Multiple_Complex
TC1700009938.hg.1	9.31	8.43	0.88	1.85	0.0007	0.0899	RASD1	RAS, dexamethasone-induced 1	Coding
TC0100012471.hg.1	9.13	8.41	0.72	1.64	0.0007	0.0934	AURKAIP1	aurora kinase A interacting protein 1	Multiple_Complex
TC1200010022.hg.1	12.58	11.69	0.89	1.85	0.0007	0.0945	MGP	matrix Gla protein	Multiple_Complex
TC0400007734.hg.1	9.8	8.99	0.81	1.76	0.0008	0.0947	TMPRSS11E	transmembrane protease, serine 11E	Coding
TC0100015871.hg.1	14.02	13.33	0.69	1.61	0.0008	0.0957	S100A16	S100 calcium binding protein A16	Multiple_Complex
TC1000006816.hg.1	8.66	9.38	-0.72	-1.65	0.0008	0.0981	OPTN	optineurin	Multiple_Complex
TC1500009348.hg.1	5.11	5.63	-0.52	-1.43	0.0008	0.0999	FBN1	fibrillin 1	Multiple_Complex
TC1700012482.hg.1	5.96	5.07	0.89	1.85	0.0008	0.0999	SIRT7	sirtuin 7	Multiple_Complex
TC1500008043.hg.1	10.45	9.76	0.69	1.61	0.0008	0.1015	ABHD17C	abhydrolase domain containing 17C	Multiple_Complex
TC0300010223.hg.1	6.63	5.98	0.65	1.57	0.0008	0.1027	PRRT3	proline-rich transmembrane protein 3	Multiple_Complex
TC1900006976.hg.1	8.45	6.93	1.52	2.87	0.0009	0.1035	MRPL4	mitochondrial ribosomal protein L4	Multiple_Complex
TC1200010839.hg.1	8.15	7.25	0.9	1.87	0.0009	0.1054	ITGA5	integrin alpha 5	Multiple_Complex
TC0400008424.hg.1	12.51	13.11	-0.6	-1.51	0.0009	0.1098	C4orf32	chromosome 4 open reading frame 32	Coding
TC0900009073.hg.1	15.16	14.39	0.77	1.7	0.0009	0.1106	RPL7A; SNORD36C; SNORD36B; SNORD24; SNORD36A	ribosomal protein L7a; small nucleolar RNA, C/D box 36C; small nucleolar RNA, C/D box 36B; small nucleolar RNA, C/D box 24; small nucleolar RNA, C/D box 36A	Multiple_Complex
TC0600011943.hg.1	9.8	10.43	-0.63	-1.55	0.001	0.112	ENPP5	ectonucleotide pyrophosphatase/phosphodiesterase 5 (putative)	Multiple_Complex
TC0X00007744.hg.1	11.67	12.47	-0.8	-1.74	0.001	0.112	SH3BGRL	SH3 domain binding glutamate-rich protein like	Multiple_Complex
TC1100011833.hg.1	12.76	13.34	-0.58	-1.5	0.001	0.112	SYTL2	synaptotagmin-like 2	Multiple_Complex
TC0500011596.hg.1	10.38	11.3	-0.92	-1.89	0.001	0.1124	SLCO4C1	solute carrier organic anion transporter family, member 4C1	Coding
TC0100015476.hg.1	6.23	7.29	-1.06	-2.09	0.001	0.1128	HMGCS2	3-hydroxy-3-methylglutaryl-CoA synthase 2 (mitochondrial)	Multiple_Complex
TC0500010199.hg.1	5.09	5.67	-0.58	-1.5	0.001	0.1147	FAM134B	family with sequence similarity 134, member B	Multiple_Complex
TC0100013641.hg.1	10.17	9.44	0.73	1.65	0.001	0.1148	AK2	adenylate kinase 2	Multiple_Complex
TC1100013175.hg.1	10.75	9.91	0.84	1.78	0.001	0.1148	HNRNPUL2-BSCL2	HNRNPUL2-BSCL2 readthrough (NMD candidate)	Multiple_Complex
TC1600011585.hg.1	7.47	6.88	0.59	1.51	0.001	0.1148	DBNDD1	dysbindin (dystrobrevin binding protein 1) domain containing 1	Multiple_Complex
TC0100007449.hg.1	10.55	9.81	0.74	1.68	0.001	0.1164	SH3BGRL3	SH3 domain binding glutamate-rich protein like 3	Multiple_Complex
TC1100010792.hg.1	4.02	4.9	-0.88	-1.85	0.0011	0.1177	FOLH1	folate hydrolase (prostate-specific membrane antigen) 1	Multiple_Complex
TC2100007816.hg.1	4.78	5.48	-0.7	-1.62	0.0011	0.1177	CYYR1	cysteine/tyrosine-rich 1	Coding
TC0200014610.hg.1	8.55	9.42	-0.87	-1.84	0.0011	0.1192	NMI	N-myc (and STAT) interactor	Multiple_Complex
TC1100008469.hg.1	11.84	11.08	0.76	1.69	0.0011	0.1208	SERPINH1	serpin peptidase inhibitor, clade H (heat shock protein 47), member 1, (collagen binding protein 1)	Multiple_Complex
TC0700013604.hg.1	9.45	8.77	0.68	1.61	0.0011	0.1228	UPK3BL; POLR2J2	uroplakin 3B-like; polymerase (RNA) II (DNA directed) polypeptide J2	Multiple_Complex
TC0300011151.hg.1	12.12	11.4	0.72	1.65	0.0011	0.1241	RPL29	ribosomal protein L29	Multiple_Complex
TC0100007326.hg.1	16.27	15.6	0.67	1.59	0.0012	0.1245	RPL11	ribosomal protein L11	Multiple_Complex
TC0100017449.hg.1	10.39	9.61	0.78	1.72	0.0012	0.1245	CAPN8	calpain 8	Multiple_Complex
TC0200016516.hg.1	7.71	6.98	0.73	1.66	0.0012	0.1245	TMEM177	transmembrane protein 177	Multiple_Complex
TC0100007512.hg.1	7.17	6.51	0.66	1.58	0.0012	0.1266	GPR3	G protein-coupled receptor 3	Coding
TC0200015631.hg.1	4.28	5.02	-0.74	-1.68	0.0012	0.1311	IKZF2	IKAROS family zinc finger 2	Multiple_Complex
TC1100011157.hg.1	13.15	12.53	0.62	1.53	0.0013	0.1325	PPP1R14B	protein phosphatase 1, regulatory (inhibitor) subunit 14B	Multiple_Complex
TC0100010267.hg.1	9.33	8.67	0.66	1.59	0.0013	0.1359	DUSP23	dual specificity phosphatase 23	Multiple_Complex
TC0X00007149.hg.1	14.59	13.9	0.69	1.61	0.0013	0.1359	TIMP1	TIMP metallopeptidase inhibitor 1	Multiple_Complex
TC1100010055.hg.1	8.32	9.07	-0.75	-1.68	0.0013	0.1359	SCUBE2	signal peptide, CUB domain, EGF-like 2	Multiple_Complex
TC1100010216.hg.1	5.04	5.9	-0.86	-1.81	0.0013	0.1359	PLEKHA7	pleckstrin homology domain containing, family A member 7	Multiple_Complex
TC1900008509.hg.1	10.15	9.3	0.85	1.8	0.0013	0.1383	RUVBL2	RuvB-like AAA ATPase 2	Multiple_Complex
TC0200015771.hg.1	9.61	8.71	0.9	1.87	0.0014	0.1409	TUBA4A	tubulin, alpha 4a	Multiple_Complex
TC0500013246.hg.1	4.59	5.41	-0.82	-1.76	0.0014	0.1412	PCDHB10	protocadherin beta 10	Coding
TC1900010855.hg.1	7.4	6.54	0.86	1.82	0.0014	0.1412	CADM4	cell adhesion molecule 4	Multiple_Complex
TC0500010835.hg.1	13.68	13.03	0.65	1.58	0.0014	0.1419	PLK2	polo-like kinase 2	Multiple_Complex
TC0400008331.hg.1	11.79	12.48	-0.69	-1.61	0.0014	0.145	NPNT	nephronectin	Multiple_Complex
TC0400011920.hg.1	10.35	9.47	0.88	1.84	0.0014	0.145	SLC7A11	solute carrier family 7 (anionic amino acid transporter light chain, xc- system), member 11	Multiple_Complex
TC0200013595.hg.1	13.45	14.21	-0.76	-1.7	0.0015	0.1474	MGAT4A	mannosyl (alpha-1,3-)-glycoprotein beta-1,4-N-acetylglucosaminyltransferase, isozyme A	Multiple_Complex
TC1600010604.hg.1	10.14	9.32	0.82	1.77	0.0015	0.1474	FAM96B	family with sequence similarity 96, member B	Multiple_Complex
TC0200011023.hg.1	5.51	6.65	-1.14	-2.2	0.0015	0.1492	SP100	SP100 nuclear antigen	Multiple_Complex
TC0X00009218.hg.1	9.12	8.47	0.65	1.57	0.0015	0.1492	RPS6KA3	ribosomal protein S6 kinase, 90kDa, polypeptide 3	Multiple_Complex
TC1500007695.hg.1	4.39	4.97	-0.58	-1.49	0.0015	0.1492	PAQR5	progestin and adipoQ receptor family member V	Multiple_Complex
TC1600009147.hg.1	7.5	6.47	1.03	2.05	0.0015	0.1492	PRSS22	protease, serine, 22	Multiple_Complex
TC2000008960.hg.1	9.48	8.87	0.61	1.52	0.0015	0.1492	EDEM2	ER degradation enhancer, mannosidase alpha-like 2	Multiple_Complex
TC0600008622.hg.1	9.81	10.47	-0.66	-1.58	0.0016	0.15	SH3BGRL2	SH3 domain binding glutamate-rich protein like 2	Multiple_Complex
TC1700011813.hg.1	4.68	5.25	-0.57	-1.49	0.0016	0.15	ST6GALNAC1	ST6 (alpha-N-acetyl-neuraminyl-2,3-beta-galactosyl-1,3)-N-acetylgalactosaminide alpha-2,6-sialyltransferase 1	Multiple_Complex
TC1500007463.hg.1	7.3	6.72	0.58	1.5	0.0016	0.1535	C2CD4A	C2 calcium-dependent domain containing 4A	Coding
TC0400011978.hg.1	8.74	9.47	-0.73	-1.66	0.0016	0.1538	TBC1D9	TBC1 domain family, member 9 (with GRAM domain)	Multiple_Complex
TC2000007224.hg.1	8.17	7.25	0.92	1.9	0.0016	0.154	SPAG4	sperm associated antigen 4	Multiple_Complex
TC1500007238.hg.1	7.01	7.63	-0.62	-1.54	0.0016	0.1555	TMOD2	tropomodulin 2 (neuronal)	Multiple_Complex
TC0400012924.hg.1	6.44	7.21	-0.77	-1.71	0.0017	0.1583	UGT2B15	UDP glucuronosyltransferase 2 family, polypeptide B15	Coding
TSUnmapped00000677.hg.1	14.75	14.14	0.61	1.53	0.0017	0.1621	RPL7A	ribosomal protein L7a	Coding
TC2200007780.hg.1	9.75	8.88	0.87	1.83	0.0017	0.1625	CRELD2	cysteine rich with EGF-like domains 2	Multiple_Complex
TC1900011658.hg.1	9.51	8.87	0.64	1.56	0.0018	0.1627	TRAPPC5	trafficking protein particle complex 5	Multiple_Complex
TC0100010185.hg.1	12.18	11.58	0.6	1.51	0.0018	0.163	APOA1BP	apolipoprotein A-I binding protein	Multiple_Complex
TC0300010714.hg.1	4.78	5.39	-0.61	-1.53	0.0018	0.163	TRANK1	tetratricopeptide repeat and ankyrin repeat containing 1	Multiple_Complex
TC0400008041.hg.1	8.4	9.54	-1.14	-2.2	0.0018	0.163	PTPN13	protein tyrosine phosphatase, non-receptor type 13 (APO-1/CD95 (Fas)-associated phosphatase)	Multiple_Complex
TC0600011441.hg.1	13.27	12.59	0.68	1.6	0.0018	0.163	BAG6	BCL2 associated athanogene 6	Multiple_Complex
TC1100007273.hg.1	8.99	7.96	1.03	2.04	0.0018	0.163	CD44	CD44 molecule (Indian blood group)	Multiple_Complex
TC1100013042.hg.1	8.61	7.86	0.75	1.68	0.0018	0.163	SSSCA1	Sjogren syndrome/scleroderma autoantigen 1	Multiple_Complex
TC1200012592.hg.1	4.81	5.49	-0.68	-1.6	0.0018	0.163	C1S	complement component 1, s subcomponent	Multiple_Complex
TC2200009232.hg.1	8.34	9.05	-0.71	-1.63	0.0018	0.163	SPECC1L	sperm antigen with calponin homology and coiled-coil domains 1-like	Multiple_Complex
TC0100006874.hg.1	10.76	10.15	0.61	1.52	0.0018	0.1647	PLOD1	procollagen-lysine, 2-oxoglutarate 5-dioxygenase 1	Multiple_Complex
TC0800011445.hg.1	4.23	4.78	-0.55	-1.47	0.0019	0.1667	ANGPT1	angiopoietin 1	Multiple_Complex
TC0600007485.hg.1	8.45	9.14	-0.69	-1.62	0.0019	0.167	HLA-V	major histocompatibility complex, class I, V (pseudogene)	Multiple_Complex
TC1300006979.hg.1	5.09	4.48	0.61	1.53	0.0019	0.167	RGCC	regulator of cell cycle	Multiple_Complex
TC0100014849.hg.1	7.23	7.82	-0.59	-1.51	0.0019	0.1677	GBP3	guanylate binding protein 3	Multiple_Complex
TC1600010006.hg.1	13.34	12.57	0.77	1.71	0.0019	0.1677	PRSS8	protease, serine, 8	Multiple_Complex
TC1000008686.hg.1	9.7	9.13	0.57	1.49	0.0019	0.1678	DPCD	deleted in primary ciliary dyskinesia homolog (mouse)	Multiple_Complex
TC0100010035.hg.1	5.35	4.13	1.22	2.34	0.002	0.1691	S100A7A	S100 calcium binding protein A7A	Coding
TC0100015017.hg.1	10.81	10.11	0.7	1.63	0.002	0.1691	RPL7	ribosomal protein L7	Multiple_Complex
TC0600011386.hg.1	16.47	15.81	0.66	1.58	0.002	0.1691	IER3	immediate early response 3	Coding
TC0X00010357.hg.1	9.67	9.02	0.65	1.56	0.002	0.1691	GLA	galactosidase, alpha	Multiple_Complex
TC1700011364.hg.1	12.08	12.78	-0.7	-1.63	0.002	0.1691	BRIP1	BRCA1 interacting protein C-terminal helicase 1	Multiple_Complex
TC1900011990.hg.1	16.78	16.09	0.69	1.61	0.002	0.1691	RPL18	ribosomal protein L18	Multiple_Complex
TSUnmapped00000264.hg.1	16.37	15.71	0.66	1.58	0.002	0.1691	RPL7A	ribosomal protein L7a	Coding
TC0900010968.hg.1	7.33	7.96	-0.63	-1.55	0.0021	0.1744	TRIM14	tripartite motif containing 14	Multiple_Complex
TC1600009200.hg.1	10.95	10.24	0.71	1.64	0.0021	0.1746	TRAP1	TNF receptor-associated protein 1	Multiple_Complex
TC0700008582.hg.1	6.08	5.39	0.69	1.62	0.0021	0.1753	SERPINE1	serpin peptidase inhibitor, clade E (nexin, plasminogen activator inhibitor type 1), member 1	Multiple_Complex
TC1200010109.hg.1	3.17	4.09	-0.92	-1.89	0.0021	0.1753	LDHB	lactate dehydrogenase B	Multiple_Complex
TC1900008013.hg.1	13.61	13.08	0.53	1.45	0.0021	0.1755	PSMD8	proteasome 26S subunit, non-ATPase 8	Multiple_Complex
TC1400010631.hg.1	5.43	4.69	0.74	1.67	0.0021	0.176	IFT43	intraflagellar transport 43	Multiple_Complex
TC2100008545.hg.1	10.81	11.44	-0.63	-1.56	0.0021	0.1769	NRIP1	nuclear receptor interacting protein 1	Multiple_Complex
TC1900007871.hg.1	12.87	12.37	0.5	1.41	0.0022	0.1782	COX6B1	cytochrome c oxidase subunit VIb polypeptide 1 (ubiquitous)	Multiple_Complex
TC0100018451.hg.1	10.01	10.61	-0.6	-1.52	0.0022	0.1787	GBP2	guanylate binding protein 2, interferon-inducible	Multiple_Complex
TC0300013904.hg.1	5.25	5.95	-0.7	-1.62	0.0022	0.1787	NAALADL2	N-acetylated alpha-linked acidic dipeptidase-like 2	Multiple_Complex
TC0700009352.hg.1	4.73	3.82	0.91	1.89	0.0022	0.1787	TBXAS1	thromboxane A synthase 1 (platelet)	Multiple_Complex
TC1900011641.hg.1	14.4	13.75	0.65	1.57	0.0022	0.1787	OAZ1	ornithine decarboxylase antizyme 1	Multiple_Complex
TC1100012948.hg.1	12.16	12.73	-0.57	-1.48	0.0023	0.1817	IFITM2	interferon induced transmembrane protein 2	Multiple_Complex
TC0X00009255.hg.1	11.99	11.31	0.68	1.6	0.0023	0.1858	RPL9P7	ribosomal protein L9 pseudogene 7	Multiple_Complex
TC1100006487.hg.1	11.08	10.32	0.76	1.69	0.0023	0.1858	TALDO1	transaldolase 1	Multiple_Complex
TC0400007836.hg.1	5.95	5.45	0.5	1.41	0.0024	0.1875	CXCL8	chemokine (C-X-C motif) ligand 8	Multiple_Complex
TC0X00011204.hg.1	10.45	9.75	0.7	1.62	0.0024	0.1877	LAGE3	L antigen family, member 3	Coding
TC0700007993.hg.1	13.09	12.32	0.77	1.7	0.0024	0.193	CLDN4	claudin 4	Multiple_Complex
TC0700011842.hg.1	8.19	7.59	0.6	1.52	0.0025	0.1949	PDK4	pyruvate dehydrogenase kinase, isozyme 4	Multiple_Complex
TC0800010511.hg.1	4.17	3.42	0.75	1.68	0.0025	0.196	SDR16C5	short chain dehydrogenase/reductase family 16C, member 5	Coding
TC1900011863.hg.1	8.77	8.21	0.56	1.47	0.0026	0.2017	FDX1L	ferredoxin 1-like	Multiple_Complex
TC0700008592.hg.1	5.11	5.91	-0.8	-1.75	0.0026	0.202	COL26A1	collagen, type XXVI, alpha 1	Multiple_Complex
TC0800012453.hg.1	7.56	7.15	0.41	1.33	0.0026	0.202	C8orf76	chromosome 8 open reading frame 76	Multiple_Complex
TC0X00008621.hg.1	3.29	4.04	-0.75	-1.68	0.0026	0.202	SPANXN4	SPANX family, member N4	Coding
TC1900011764.hg.1	7.25	6.5	0.75	1.69	0.0026	0.202	GEMIN7	gem nuclear organelle associated protein 7	Multiple_Complex
TC0500007314.hg.1	13.55	14.12	-0.57	-1.49	0.0027	0.2058	MRPS30	mitochondrial ribosomal protein S30	Multiple_Complex
TC0X00010029.hg.1	17.14	16.57	0.57	1.49	0.0027	0.2069	RPS4X	ribosomal protein S4, X-linked	Multiple_Complex
TC0100018229.hg.1	4.79	5.5	-0.71	-1.64	0.0027	0.2075	CYP4B1	cytochrome P450, family 4, subfamily B, polypeptide 1	Multiple_Complex
TC1100013163.hg.1	9.24	9.83	-0.59	-1.5	0.0027	0.2075	APIP	APAF1 interacting protein	Multiple_Complex
TC1300008468.hg.1	7.64	8.28	-0.64	-1.56	0.0027	0.2075	SLC46A3	solute carrier family 46, member 3	Multiple_Complex
TC1500010237.hg.1	12.57	11.9	0.67	1.59	0.0027	0.2075	RPL9	ribosomal protein L9	Multiple_Complex
TC0300006483.hg.1	14.15	13.42	0.73	1.66	0.0028	0.2106	BHLHE40	basic helix-loop-helix family, member e40	Multiple_Complex
TC1900006520.hg.1	8.35	7.73	0.62	1.54	0.0028	0.2106	ATP5D	ATP synthase, H transporting, mitochondrial F1 complex, delta subunit	Multiple_Complex
TC0400010418.hg.1	11.3	11.79	-0.49	-1.41	0.0028	0.2106	RELL1	RELT-like 1	Multiple_Complex
TC0900011612.hg.1	9.78	9.3	0.48	1.4	0.0028	0.2106	DPM2	dolichyl-phosphate mannosyltransferase polypeptide 2, regulatory subunit	Multiple_Complex
TC1100012474.hg.1	13	12.43	0.57	1.48	0.0028	0.2106	MPZL2	myelin protein zero-like 2	Multiple_Complex
TC1700008945.hg.1	8.75	8.05	0.7	1.62	0.0028	0.2106	SPHK1	sphingosine kinase 1	Multiple_Complex
TC1700006630.hg.1	5.03	4.44	0.59	1.5	0.0029	0.2119	SMTNL2	smoothelin-like 2	Multiple_Complex
TC1700012356.hg.1	16.24	15.69	0.55	1.46	0.0029	0.215	RPL26	ribosomal protein L26	Multiple_Complex
TC0600013165.hg.1	9.4	10.05	-0.65	-1.56	0.0029	0.2154	EPB41L2	erythrocyte membrane protein band 4.1-like 2	Multiple_Complex
TC0300008514.hg.1	13.21	12.57	0.64	1.56	0.003	0.2167	NDUFB4	NADH dehydrogenase (ubiquinone) 1 beta subcomplex, 4, 15kDa	Multiple_Complex
TC0600011134.hg.1	9.71	9.08	0.63	1.54	0.003	0.2167	HIST1H4D	histone cluster 1, H4d	Coding
TC1400010730.hg.1	8.92	8.33	0.59	1.51	0.003	0.2167	EGLN3	egl-9 family hypoxia-inducible factor 3	Multiple_Complex
TC0200013750.hg.1	6.21	5.44	0.77	1.7	0.003	0.2168	FHL2	four and a half LIM domains 2	Multiple_Complex
TC0300010076.hg.1	15.28	14.84	0.44	1.35	0.003	0.2168	RPL35A	ribosomal protein L35a	Multiple_Complex
TC0600011071.hg.1	13.86	14.47	-0.61	-1.52	0.003	0.2168	C6orf62	chromosome 6 open reading frame 62	Multiple_Complex
TC0600011960.hg.1	9	8.52	0.48	1.4	0.0031	0.2168	TNFRSF21	tumor necrosis factor receptor superfamily, member 21	Multiple_Complex
TC1200012584.hg.1	8.2	8.78	-0.58	-1.5	0.003	0.2168	TAPBPL	TAP binding protein-like	Multiple_Complex
TC1600009077.hg.1	16.23	15.65	0.58	1.49	0.003	0.2168	RPS2; SNORA64; SNORA10	ribosomal protein S2; small nucleolar RNA, H/ACA box 64; small nucleolar RNA, H/ACA box 10	Multiple_Complex
TC0100008103.hg.1	16.09	15.5	0.59	1.51	0.0031	0.2182	RPS8; SNORD55; SNORD46; SNORD38A; SNORD38B	ribosomal protein S8; small nucleolar RNA, C/D box 55; small nucleolar RNA, C/D box 46; small nucleolar RNA, C/D box 38A; small nucleolar RNA, C/D box 38B	Multiple_Complex
TC1600007964.hg.1	13.04	12.57	0.47	1.39	0.0031	0.2182	MT1B; MT1CP	metallothionein 1B; metallothionein 1C, pseudogene	Multiple_Complex
TC0X00009549.hg.1	10.24	9.6	0.64	1.56	0.0031	0.2183	NDUFB11	NADH dehydrogenase (ubiquinone) 1 beta subcomplex, 11, 17.3kDa	Multiple_Complex
TC0600011455.hg.1	6.83	5.97	0.86	1.81	0.0031	0.2191	VARS	valyl-tRNA synthetase	Multiple_Complex
TC0100016112.hg.1	13.3	12.83	0.47	1.39	0.0032	0.2194	TAGLN2	transgelin 2	Multiple_Complex
TC2000009874.hg.1	11.08	10.52	0.56	1.48	0.0031	0.2194	PSMF1	proteasome inhibitor subunit 1	Multiple_Complex
TC0500013155.hg.1	13.95	14.66	-0.71	-1.63	0.0032	0.2195	BASP1	brain abundant, membrane attached signal protein 1	Coding
TC0700007633.hg.1	12.16	11.59	0.57	1.49	0.0032	0.2195	SUMF2	sulfatase modifying factor 2	Multiple_Complex
TC0900012189.hg.1	10.06	9.45	0.61	1.53	0.0032	0.2195	TMEM141	transmembrane protein 141	Multiple_Complex
TC1200006905.hg.1	7.55	8.28	-0.73	-1.66	0.0032	0.2195	FAM234B	family with sequence similarity 234, member B	Multiple_Complex
TC1900010847.hg.1	11.18	10.44	0.74	1.67	0.0032	0.2195	LYPD3	LY6/PLAUR domain containing 3	Multiple_Complex
TC1200010516.hg.1	15.12	15.63	-0.51	-1.42	0.0032	0.2204	SLC38A1	solute carrier family 38, member 1	Multiple_Complex
TC0100018344.hg.1	9.57	10.11	-0.54	-1.46	0.0033	0.2219	LYPLAL1	lysophospholipase-like 1	Multiple_Complex
TC0900007167.hg.1	8.04	8.82	-0.78	-1.71	0.0033	0.2219	DCAF10	DDB1 and CUL4 associated factor 10	Multiple_Complex
TC1000011548.hg.1	4.91	4.18	0.73	1.66	0.0033	0.2226	RRP12	Zhang2013 ALT_ACCEPTOR, ALT_DONOR, coding, INTERNAL, intronic best transcript NM_015179	NonCoding
TC0100010518.hg.1	10.08	10.64	-0.56	-1.47	0.0033	0.2236	DCAF6	DDB1 and CUL4 associated factor 6	Multiple_Complex
TC1100007262.hg.1	6.14	6.98	-0.84	-1.8	0.0034	0.2258	EHF	ets homologous factor	Multiple_Complex
TC1500010659.hg.1	14.18	13.55	0.63	1.55	0.0034	0.2258	SNRPA1	small nuclear ribonucleoprotein polypeptide A	Multiple_Complex
TC0600014153.hg.1	6	6.91	-0.91	-1.87	0.0034	0.2259	CFAP206	cilia and flagella associated protein 206	Multiple_Complex
TC0200008041.hg.1	12.32	11.64	0.68	1.6	0.0034	0.2265	CCT7	chaperonin containing TCP1, subunit 7 (eta)	Multiple_Complex
TC0600012314.hg.1	7.59	8.31	-0.72	-1.65	0.0034	0.2265	COL12A1	collagen, type XII, alpha 1	Multiple_Complex
TC0100015598.hg.1	11.68	12.96	-1.28	-2.43	0.0034	0.2271	TXNIP	thioredoxin interacting protein	Multiple_Complex
TC0700010189.hg.1	7.47	8.03	-0.56	-1.47	0.0035	0.2334	CYTH3	cytohesin 3	Multiple_Complex
TC0200016308.hg.1	10.68	10	0.68	1.6	0.0036	0.2356	MYEOV2	myeloma overexpressed 2	Multiple_Complex
TC1900008469.hg.1	4.38	3.78	0.6	1.52	0.0036	0.2368	SYNGR4	synaptogyrin 4	Coding
TC0100018403.hg.1	15.45	14.66	0.79	1.73	0.0036	0.2378	ERRFI1	ERBB receptor feedback inhibitor 1	Multiple_Complex
TC1900008507.hg.1	15.55	14.98	0.57	1.49	0.0037	0.2418	FTL	ferritin, light polypeptide	Multiple_Complex
TC0900008028.hg.1	11.06	11.62	-0.56	-1.48	0.0037	0.2425	MFSD14B	major facilitator superfamily domain containing 14B	Multiple_Complex
TC1200010352.hg.1	5.22	5.89	-0.67	-1.59	0.0038	0.2425	SYT10	synaptotagmin X	Multiple_Complex
TC1700008851.hg.1	6.59	5.58	1.01	2.01	0.0037	0.2425	GPRC5C	G protein-coupled receptor, class C, group 5, member C	Multiple_Complex
TC0500010265.hg.1	7.33	8.28	-0.95	-1.94	0.0038	0.2425	CDH18	cadherin 18, type 2	Multiple_Complex
TC1000009589.hg.1	10.57	9.9	0.67	1.59	0.0038	0.2455	PITRM1	pitrilysin metallopeptidase 1	Multiple_Complex
TC1700008191.hg.1	6	5.59	0.41	1.33	0.0038	0.2455	B4GALNT2	beta-1,4-N-acetyl-galactosaminyl transferase 2	Multiple_Complex
TC1700012484.hg.1	8.61	7.83	0.78	1.72	0.0038	0.2455	PYCR1	pyrroline-5-carboxylate reductase 1	Multiple_Complex
TC1600011493.hg.1	17.27	16.77	0.5	1.42	0.0039	0.2457	RPS15A	ribosomal protein S15a	Multiple_Complex
TC1200008488.hg.1	4.27	4.97	-0.7	-1.62	0.0039	0.2466	PLXNC1	plexin C1	Multiple_Complex
TC1900007396.hg.1	10.76	10.13	0.63	1.55	0.0039	0.2477	KXD1	KxDL motif containing 1	Multiple_Complex
TC0300011047.hg.1	10.92	10.29	0.63	1.56	0.004	0.2487	IMPDH2	IMP (inosine 5-monophosphate) dehydrogenase 2	Multiple_Complex
TC0400008557.hg.1	7.98	8.65	-0.67	-1.59	0.004	0.2487	USP53	ubiquitin specific peptidase 53	Multiple_Complex
TC0600011590.hg.1	11.68	11.14	0.54	1.46	0.004	0.2487	SPDEF	SAM pointed domain containing ETS transcription factor	Coding
TC0900008953.hg.1	13.69	12.93	0.76	1.69	0.004	0.2487	ASS1	argininosuccinate synthase 1	Multiple_Complex
TC0X00007709.hg.1	15.23	14.56	0.67	1.59	0.004	0.2487	PGK1	phosphoglycerate kinase 1	Multiple_Complex
TC1100007030.hg.1	8.24	7.48	0.76	1.69	0.004	0.2487	NAV2	neuron navigator 2	Multiple_Complex
TC1400009617.hg.1	5.74	4.68	1.06	2.09	0.004	0.2487	DPF3	D4, zinc and double PHD fingers, family 3	Multiple_Complex
TC1900008747.hg.1	7.61	8.19	-0.58	-1.49	0.004	0.2487	ZNF765	zinc finger protein 765	Multiple_Complex
TC0100014852.hg.1	4.36	5.29	-0.93	-1.91	0.004	0.2493	GBP1	guanylate binding protein 1, interferon-inducible	Multiple_Complex
TC0600014236.hg.1	12.76	12.12	0.64	1.56	0.0041	0.2493	TXNDC5	thioredoxin domain containing 5 (endoplasmic reticulum)	Multiple_Complex
TC2000007336.hg.1	8.35	7.88	0.47	1.39	0.0041	0.2501	PPP1R16B	protein phosphatase 1, regulatory subunit 16B	Multiple_Complex
TC0X00010818.hg.1	5.6	4.74	0.86	1.81	0.0041	0.2502	IGSF1	immunoglobulin superfamily, member 1	Multiple_Complex
TC0500012842.hg.1	7.67	7.07	0.6	1.51	0.0041	0.2516	DUSP1	dual specificity phosphatase 1	Multiple_Complex
TC2200006874.hg.1	10.45	9.42	1.03	2.03	0.0041	0.2516	DDTL; DDT	D-dopachrome tautomerase-like; D-dopachrome tautomerase	Coding
TC0800010417.hg.1	9.5	10.17	-0.67	-1.58	0.0042	0.2539	PCMTD1	protein-L-isoaspartate (D-aspartate) O-methyltransferase domain containing 1	Multiple_Complex
TC1000009863.hg.1	6.12	6.75	-0.63	-1.55	0.0042	0.2539	FAM107B	family with sequence similarity 107, member B	Multiple_Complex
TC1200012224.hg.1	3.92	4.8	-0.88	-1.84	0.0042	0.2539	BCL7A	Memczak2013 ANTISENSE, coding, INTERNAL, intronic best transcript NM_001024808	NonCoding
TC1900007384.hg.1	8.96	8.14	0.82	1.77	0.0042	0.2546	GDF15	growth differentiation factor 15	Multiple_Complex
TC0200010421.hg.1	11.63	10.95	0.68	1.6	0.0043	0.2559	AOX1	aldehyde oxidase 1	Multiple_Complex
TC2200008744.hg.1	17.22	16.67	0.55	1.46	0.0043	0.2559	RPL3; SNORD83B; SNORD43	ribosomal protein L3; small nucleolar RNA, C/D box 83B; small nucleolar RNA, C/D box 43	Multiple_Complex
TC1500009623.hg.1	6.73	7.15	-0.42	-1.34	0.0043	0.2559	BNIP2	BCL2/adenovirus E1B 19kDa interacting protein 2	Multiple_Complex
TC2100008486.hg.1	8.64	9.39	-0.75	-1.67	0.0043	0.2559	BAGE; BAGE4; BAGE3; BAGE2; BAGE5	B melanoma antigen; B melanoma antigen family, member 4; B melanoma antigen family, member 3; B melanoma antigen family, member 2; B melanoma antigen family, member 5	Multiple_Complex
TC0100006483.hg.1	5.04	5.99	-0.95	-1.93	0.0044	0.2564	ISG15	ISG15 ubiquitin-like modifier	Multiple_Complex
TC0100010058.hg.1	5.95	5.35	0.6	1.52	0.0043	0.2564	CREB3L4	cAMP responsive element binding protein 3-like 4	Multiple_Complex
TC1100011331.hg.1	14.38	13.85	0.53	1.43	0.0043	0.2564	PPP1CA	protein phosphatase 1, catalytic subunit, alpha isozyme	Multiple_Complex
TC0100008816.hg.1	4.51	5.6	-1.09	-2.13	0.0044	0.2566	IFI44	interferon-induced protein 44	Multiple_Complex
TC0200008924.hg.1	7.83	7.37	0.46	1.38	0.0044	0.2566	CHCHD5	coiled-coil-helix-coiled-coil-helix domain containing 5	Multiple_Complex
TC0500007729.hg.1	14.12	14.85	-0.73	-1.65	0.0044	0.2566	MCCC2	methylcrotonoyl-CoA carboxylase 2	Multiple_Complex
TC1100006791.hg.1	13.1	12.59	0.51	1.43	0.0044	0.2566	RPL27A; SNORA3A; SNORA3B	ribosomal protein L27a; small nucleolar RNA, H/ACA box 3A; small nucleolar RNA, H/ACA box 3B	Multiple_Complex
TC1100008385.hg.1	7.31	6.67	0.64	1.56	0.0044	0.2566	RELT	RELT tumor necrosis factor receptor	Multiple_Complex
TC1500008003.hg.1	11.79	10.84	0.95	1.93	0.0044	0.2566	TMED3	transmembrane p24 trafficking protein 3	Multiple_Complex
TC1900008907.hg.1	17.28	16.84	0.44	1.36	0.0045	0.2566	RPL28; MIR6805	ribosomal protein L28; microRNA 6805	Multiple_Complex
TC1900011940.hg.1	15.57	14.92	0.65	1.57	0.0045	0.2566	ECH1	enoyl-CoA hydratase 1, peroxisomal	Multiple_Complex
TC2100008165.hg.1	9.88	10.61	-0.73	-1.66	0.0044	0.2566	BRWD1	bromodomain and WD repeat domain containing 1	Multiple_Complex
TC0500010615.hg.1	9.41	10.67	-1.26	-2.4	0.0045	0.2584	SEPP1	selenoprotein P, plasma, 1	Multiple_Complex
TC0X00007493.hg.1	8.94	9.91	-0.97	-1.95	0.0045	0.2588	AR	androgen receptor	Multiple_Complex
TC1700009522.hg.1	8.75	7.93	0.82	1.77	0.0046	0.2588	PELP1	proline, glutamate and leucine rich protein 1	Multiple_Complex
TC1900006528.hg.1	6.4	5.28	1.12	2.17	0.0046	0.2588	NDUFS7	NADH dehydrogenase (ubiquinone) Fe-S protein 7, 20kDa (NADH-coenzyme Q reductase)	Multiple_Complex
TC1900011932.hg.1	8.17	7.4	0.77	1.71	0.0045	0.2588	ALKBH6	alkB homolog 6	Multiple_Complex
TC2000009972.hg.1	9.53	8.78	0.75	1.68	0.0046	0.2588	SNRPB	small nuclear ribonucleoprotein polypeptides B and B1	Multiple_Complex
TC0200016673.hg.1	5.48	6.05	-0.57	-1.48	0.0047	0.2638	RTN4	reticulon 4	Multiple_Complex
TC2200006517.hg.1	5.18	5.78	-0.6	-1.52	0.0047	0.2638	CECR2	cat eye syndrome chromosome region, candidate 2	Multiple_Complex
TC1700007135.hg.1	12.27	11.67	0.6	1.51	0.0047	0.2647	TRIM16L	tripartite motif containing 16-like	Multiple_Complex
TC1700007930.hg.1	11.5	10.79	0.71	1.63	0.0047	0.2657	RPL27	ribosomal protein L27	Multiple_Complex
TC0200006536.hg.1	17.47	16.92	0.55	1.46	0.0048	0.2663	RPS7	ribosomal protein S7	Multiple_Complex
TC0900008207.hg.1	11.52	10.92	0.6	1.51	0.0048	0.2663	SEC61B	Sec61 translocon beta subunit	Multiple_Complex
TC2200007906.hg.1	11.48	10.94	0.54	1.46	0.0048	0.2663	BID	BH3 interacting domain death agonist	Multiple_Complex
TC0200008259.hg.1	13.77	14.29	-0.52	-1.43	0.0048	0.2664	MAT2A	methionine adenosyltransferase II, alpha	Multiple_Complex
TC0500013342.hg.1	8.32	9.32	-1	-2	0.0048	0.2664	ERAP1	endoplasmic reticulum aminopeptidase 1	Multiple_Complex
TC1200012151.hg.1	15.01	14.41	0.6	1.51	0.0048	0.2664	RPLP0	ribosomal protein, large, P0	Multiple_Complex
TC1600008942.hg.1	8.76	8.16	0.6	1.52	0.0048	0.2664	MRPL28	mitochondrial ribosomal protein L28	Multiple_Complex
TC0200006725.hg.1	11.12	10.32	0.8	1.75	0.0049	0.2664	GREB1	growth regulation by estrogen in breast cancer 1	Multiple_Complex
TC0200014790.hg.1	6.41	7.33	-0.92	-1.89	0.0049	0.2679	GRB14	growth factor receptor bound protein 14	Multiple_Complex
TC0400009137.hg.1	6.45	7.11	-0.66	-1.58	0.0049	0.2688	FNIP2	folliculin interacting protein 2	Multiple_Complex
TC0500007251.hg.1	7.88	8.31	-0.43	-1.35	0.0049	0.2688	FBXO4	F-box protein 4	Multiple_Complex
TC0600006918.hg.1	5.28	6.18	-0.9	-1.87	0.005	0.2717	GCNT2	glucosaminyl (N-acetyl) transferase 2, I-branching enzyme (I blood group)	Multiple_Complex
TC1900008689.hg.1	10.84	9.73	1.11	2.16	0.0051	0.274	PPP2R1A	protein phosphatase 2, regulatory subunit A, alpha	Multiple_Complex
TC1900006537.hg.1	8.94	8.27	0.67	1.58	0.0051	0.275	REEP6	receptor accessory protein 6	Multiple_Complex
TC0500011579.hg.1	10.61	11.38	-0.77	-1.7	0.0052	0.2773	ST8SIA4	ST8 alpha-N-acetyl-neuraminide alpha-2,8-sialyltransferase 4	Multiple_Complex
TC1900007844.hg.1	11.26	10.57	0.69	1.61	0.0052	0.2773	LSR	lipolysis stimulated lipoprotein receptor	Multiple_Complex
TC0300013068.hg.1	5.49	5.91	-0.42	-1.34	0.0052	0.2773	MECOM	MDS1 and EVI1 complex locus	Multiple_Complex
TC0500009039.hg.1	7.74	8.49	-0.75	-1.68	0.0052	0.2773	FBXO38	F-box protein 38	Multiple_Complex
TC0600011560.hg.1	9.62	8.91	0.71	1.64	0.0052	0.2773	UQCC2	ubiquinol-cytochrome c reductase complex assembly factor 2	Multiple_Complex
TC1900010807.hg.1	5.72	6.41	-0.69	-1.62	0.0052	0.2773	CEACAM1	carcinoembryonic antigen-related cell adhesion molecule 1 (biliary glycoprotein)	Multiple_Complex
TC0600007060.hg.1	9.47	10.39	-0.92	-1.9	0.0052	0.2776	MYLIP; MIR4639	myosin regulatory light chain interacting protein; microRNA 4639	Multiple_Complex
TC1300008025.hg.1	7.95	8.71	-0.76	-1.69	0.0052	0.2779	ING1	inhibitor of growth family member 1	Coding
TC0400008183.hg.1	9.63	10.27	-0.64	-1.56	0.0053	0.2799	BMPR1B	bone morphogenetic protein receptor type IB	Multiple_Complex
TC0700011562.hg.1	8.5	7.87	0.63	1.55	0.0053	0.2799	TMEM120A	transmembrane protein 120A	Multiple_Complex
TC1700012250.hg.1	6.08	5.17	0.91	1.87	0.0053	0.2799	ERBB2	erb-b2 receptor tyrosine kinase 2	NonCoding
TC0200009955.hg.1	10.84	11.47	-0.63	-1.55	0.0054	0.2809	CYBRD1	cytochrome b reductase 1	Multiple_Complex
TC0300007470.hg.1	3.73	4.5	-0.77	-1.71	0.0054	0.2814	PPM1M	protein phosphatase, Mg2ﳉ dependent, 1M	Multiple_Complex
TC1900011470.hg.1	9.03	8.21	0.82	1.77	0.0054	0.2814	UBE2S	ubiquitin-conjugating enzyme E2S	Multiple_Complex
TC0300013103.hg.1	12.3	11.44	0.86	1.82	0.0054	0.2818	RPL22L1	ribosomal protein L22-like 1	Multiple_Complex
TC0200014620.hg.1	4.74	5.53	-0.79	-1.73	0.0055	0.2822	CACNB4	calcium channel, voltage-dependent, beta 4 subunit	Multiple_Complex
TC1100011257.hg.1	5.15	4.34	0.81	1.75	0.0055	0.2822	EFEMP2	EGF containing fibulin-like extracellular matrix protein 2	Multiple_Complex
TC1700011208.hg.1	10.04	10.73	-0.69	-1.61	0.0055	0.2822	TRIM25; MIR3614	tripartite motif containing 25; microRNA 3614	Multiple_Complex
TC2200008203.hg.1	9.72	8.94	0.78	1.73	0.0055	0.2822	DDT	D-dopachrome tautomerase	Multiple_Complex
TC0200015476.hg.1	11.29	11.84	-0.55	-1.46	0.0056	0.2859	RAPH1	Ras association (RalGDS/AF-6) and pleckstrin homology domains 1	Multiple_Complex
TC0200015616.hg.1	9.57	10.24	-0.67	-1.59	0.0057	0.2869	ERBB4	erb-b2 receptor tyrosine kinase 4	Multiple_Complex
TC1100006491.hg.1	13.1	12.48	0.62	1.54	0.0057	0.2869	RPLP2; SNORA52	ribosomal protein, large, P2; small nucleolar RNA, H/ACA box 52	Multiple_Complex
TC1100007069.hg.1	3.57	4.28	-0.71	-1.63	0.0057	0.2869	GAS2	growth arrest-specific 2	Multiple_Complex
TC1600010421.hg.1	11.82	11.4	0.42	1.34	0.0056	0.2869	MT1G	metallothionein 1G	Coding
TC1700007674.hg.1	7.29	7.8	-0.51	-1.42	0.0057	0.2869	TADA2A	transcriptional adaptor 2A	Multiple_Complex
TC1700008282.hg.1	14.59	13.85	0.74	1.67	0.0057	0.2869	NME1; NME1-NME2; NME2	NME/NM23 nucleoside diphosphate kinase 1; NME1-NME2 readthrough; NME/NM23 nucleoside diphosphate kinase 2	Multiple_Complex
TC1700008378.hg.1	11.78	12.29	-0.51	-1.43	0.0056	0.2869	MSI2	musashi RNA binding protein 2	Multiple_Complex
TC1900010805.hg.1	12.12	11.52	0.6	1.52	0.0057	0.2869	CXCL17	chemokine (C-X-C motif) ligand 17	Coding
TC1900011837.hg.1	11.26	10.48	0.78	1.72	0.0056	0.2869	UQCR11	ubiquinol-cytochrome c reductase, complex III subunit XI	Multiple_Complex
TC0300012216.hg.1	9.91	10.52	-0.61	-1.53	0.0058	0.2904	CCDC14	coiled-coil domain containing 14	Multiple_Complex
TC1000006917.hg.1	6.05	6.8	-0.75	-1.69	0.0058	0.2913	CACNB2	calcium channel, voltage-dependent, beta 2 subunit	Multiple_Complex
TC1700011319.hg.1	14.94	15.45	-0.51	-1.42	0.0058	0.2922	APPBP2	amyloid beta precursor protein (cytoplasmic tail) binding protein 2	Multiple_Complex
TC0300011200.hg.1	13.29	12.35	0.94	1.92	0.0059	0.2923	TKT	transketolase	Multiple_Complex
TC0100010720.hg.1	5.84	6.7	-0.86	-1.81	0.0059	0.2934	BRINP2	bone morphogenetic protein/retinoic acid inducible neural-specific 2	Multiple_Complex
TC0300013839.hg.1	6.96	6.29	0.67	1.59	0.006	0.2941	ACY1	aminoacylase 1	Multiple_Complex
TC0X00010836.hg.1	13.42	13.96	-0.54	-1.46	0.0059	0.2941	RAP2C	RAP2C, member of RAS oncogene family	Multiple_Complex
TC1500009597.hg.1	6.57	6.02	0.55	1.47	0.0059	0.2941	MYO1E	myosin IE	Multiple_Complex
TC0900009456.hg.1	5.25	6	-0.75	-1.68	0.006	0.2944	RLN2	relaxin 2	Multiple_Complex
TC1500010097.hg.1	5.11	5.97	-0.86	-1.82	0.006	0.2955	SCAPER	S-phase cyclin A-associated protein in the ER	Multiple_Complex
TC0100013744.hg.1	10.92	11.51	-0.59	-1.5	0.0061	0.298	MEAF6	MYST/Esa1-associated factor 6	Multiple_Complex
TC0200008666.hg.1	5.27	5.95	-0.68	-1.59	0.0061	0.298	IL1R1	interleukin 1 receptor, type I	Multiple_Complex
TC1800008730.hg.1	12.16	12.62	-0.46	-1.37	0.0061	0.2987	MBD2	methyl-CpG binding domain protein 2	Multiple_Complex
TC1900011775.hg.1	8.33	7.82	0.51	1.43	0.0061	0.2987	GRWD1	glutamate-rich WD repeat containing 1	Multiple_Complex
TC0500008146.hg.1	3.54	2.99	0.55	1.46	0.0062	0.2994	CAST	calpastatin	NonCoding
TC0500007075.hg.1	15.32	15.94	-0.62	-1.53	0.0062	0.3019	SUB1	SUB1 homolog, transcriptional regulator	Multiple_Complex
TC0200016713.hg.1	7.4	6.64	0.76	1.7	0.0063	0.3042	ANKRD39	ankyrin repeat domain 39	Coding
TC0200007628.hg.1	14.12	13.49	0.63	1.55	0.0063	0.305	RPS27A	ribosomal protein S27a	Multiple_Complex
TC0200010788.hg.1	13.83	13.38	0.45	1.36	0.0063	0.305	ARPC2	actin related protein 2/3 complex subunit 2	Multiple_Complex
TC0800007316.hg.1	9.77	9.32	0.45	1.36	0.0063	0.305	EIF4EBP1	eukaryotic translation initiation factor 4E binding protein 1	Multiple_Complex
TC1100013047.hg.1	9.61	9.13	0.48	1.39	0.0065	0.3112	SF3B2	splicing factor 3b subunit 2	Multiple_Complex
TC0X00007573.hg.1	9.19	9.71	-0.52	-1.44	0.0065	0.313	OGT	O-linked N-acetylglucosamine (GlcNAc) transferase	Multiple_Complex
TC2100007241.hg.1	6.77	7.33	-0.56	-1.47	0.0067	0.3189	ABCG1	ATP binding cassette subfamily G member 1	Multiple_Complex
TC0200012755.hg.1	13.26	12.9	0.36	1.28	0.0067	0.3191	CCT4	chaperonin containing TCP1, subunit 4 (delta)	Multiple_Complex
TC0800008352.hg.1	11.31	11.83	-0.52	-1.43	0.0067	0.3191	VPS13B	vacuolar protein sorting 13 homolog B (yeast)	Multiple_Complex
TC1700010763.hg.1	6.63	7.18	-0.55	-1.46	0.0067	0.3195	BRCA1	breast cancer 1, early onset	Multiple_Complex
TC0300012943.hg.1	16.01	15.39	0.62	1.53	0.0068	0.3208	LXN	latexin	Multiple_Complex
TC0400009684.hg.1	5.42	6.08	-0.66	-1.57	0.0068	0.3208	ZNF721	Salzman2013 ALT_ACCEPTOR, ALT_DONOR, coding, INTERNAL, intronic best transcript NM_133474	NonCoding
TC0900008314.hg.1	4.83	5.47	-0.64	-1.56	0.0068	0.3208	FSD1L	fibronectin type III and SPRY domain containing 1-like	Multiple_Complex
TC0X00006794.hg.1	12.95	12.42	0.53	1.44	0.0068	0.3208	PRDX4	peroxiredoxin 4	Multiple_Complex
TC0500013387.hg.1	13.77	13.15	0.62	1.53	0.0069	0.3223	RPS14	ribosomal protein S14	Multiple_Complex
TC0200008680.hg.1	6.94	7.69	-0.75	-1.69	0.0069	0.3228	SLC9A2	solute carrier family 9, subfamily A (NHE2, cation proton antiporter 2), member 2	Multiple_Complex
TC0100012675.hg.1	9.24	8.57	0.67	1.59	0.0069	0.3231	ACOT7	acyl-CoA thioesterase 7	Multiple_Complex
TC1600007887.hg.1	9.49	10.13	-0.64	-1.56	0.007	0.3254	RBL2	retinoblastoma-like 2	Multiple_Complex
TC0100017500.hg.1	7.23	6.73	0.5	1.42	0.007	0.3275	TMEM63A	transmembrane protein 63A	Multiple_Complex
TC1100009485.hg.1	4.42	4.73	-0.31	-1.24	0.0071	0.3275	FLI1	Fli-1 proto-oncogene, ETS transcription factor	Multiple_Complex
TC1300007870.hg.1	3.5	4.16	-0.66	-1.57	0.0071	0.3289	ITGBL1	integrin beta like 1	Multiple_Complex
TC1700010826.hg.1	8.69	7.85	0.84	1.79	0.0071	0.3289	SLC25A39	solute carrier family 25, member 39	Multiple_Complex
TC1900006522.hg.1	10.54	9.99	0.55	1.47	0.0072	0.3305	MIDN	midnolin	Multiple_Complex
TC0200014414.hg.1	13.53	13.96	-0.43	-1.35	0.0072	0.3331	CXCR4	chemokine (C-X-C motif) receptor 4	Multiple_Complex
TC1600008147.hg.1	5.64	5.14	0.5	1.41	0.0073	0.3336	NOL3	nucleolar protein 3 (apoptosis repressor with CARD domain)	Multiple_Complex
TC1300009993.hg.1	6.42	7.1	-0.68	-1.61	0.0073	0.3337	BIVM	basic, immunoglobulin-like variable motif containing	Multiple_Complex
TC1600006436.hg.1	10.96	10.44	0.52	1.44	0.0073	0.3337	SNRNP25	small nuclear ribonucleoprotein, U11/U12 25kDa subunit	Multiple_Complex
TC1600008034.hg.1	6.56	5.62	0.94	1.92	0.0073	0.3337	NDRG4	NDRG family member 4	Multiple_Complex
TSUnmapped00000349.hg.1	10.98	10.45	0.53	1.44	0.0073	0.3337	FBL	fibrillarin	Coding
TC0100013471.hg.1	6.29	5.48	0.81	1.75	0.0074	0.3339	PTAFR	platelet-activating factor receptor	Multiple_Complex
TC0300012534.hg.1	9.29	9.87	-0.58	-1.49	0.0074	0.3339	STAG1	stromal antigen 1	Multiple_Complex
TC0700011692.hg.1	9.15	9.64	-0.49	-1.41	0.0074	0.3339	KIAA1324L	KIAA1324-like	Multiple_Complex
TC1400008715.hg.1	4.31	3.74	0.57	1.49	0.0073	0.3339	EFS	embryonal Fyn-associated substrate	Coding
TC0500008125.hg.1	8.81	9.36	-0.55	-1.47	0.0074	0.334	RHOBTB3	Rho-related BTB domain containing 3	Multiple_Complex
TC2200008350.hg.1	10.56	11.13	-0.57	-1.49	0.0074	0.334	PITPNB	phosphatidylinositol transfer protein, beta	Multiple_Complex
TC1100013003.hg.1	11.08	10.46	0.62	1.53	0.0075	0.3344	TMX2; C11orf31	thioredoxin-related transmembrane protein 2; chromosome 11 open reading frame 31	Multiple_Complex
TC0400011637.hg.1	14.09	13.49	0.6	1.51	0.0075	0.3345	RPS26	Homo sapiens ribosomal protein S26, mRNA (cDNA clone MGC:27148 IMAGE:4807004), complete cds.; Homo sapiens ribosomal protein S26, mRNA (cDNA clone MGC:88201 IMAGE:6388128), complete cds.; Homo sapiens ribosomal protein S26, mRNA (cDNA clone MGC:104291 IMAGE:4287636), complete cds.; Homo sapiens ribosomal protein S26, mRNA (cDNA clone MGC:104292 IMAGE:6726218), complete cds.	Multiple_Complex
TC2100006618.hg.1	8.72	9.29	-0.57	-1.49	0.0075	0.3345	USP25	ubiquitin specific peptidase 25	Multiple_Complex
TC0X00008908.hg.1	16.56	16	0.56	1.47	0.0075	0.3357	SLC25A6	solute carrier family 25 (mitochondrial carrier; adenine nucleotide translocator), member 6	Multiple_Complex
TC0100011770.hg.1	9.94	9.36	0.58	1.5	0.0076	0.3364	EPHX1	epoxide hydrolase 1, microsomal (xenobiotic)	Multiple_Complex
TC0200016720.hg.1	8.29	8.83	-0.54	-1.45	0.0076	0.3364	RNF149	ring finger protein 149	Multiple_Complex
TC0700010437.hg.1	7.81	8.41	-0.6	-1.51	0.0076	0.3364	RAPGEF5	Rap guanine nucleotide exchange factor 5	Multiple_Complex
TC0900009074.hg.1	8.77	8.19	0.58	1.49	0.0077	0.3364	SURF2	surfeit 2	Multiple_Complex
TC0900012161.hg.1	8.08	8.57	-0.49	-1.4	0.0076	0.3364	DNAJC25-GNG10	DNAJC25-GNG10 readthrough	Coding
TC1000006937.hg.1	8.5	9.47	-0.97	-1.95	0.0077	0.3364	PLXDC2	plexin domain containing 2	Multiple_Complex
TC1700009650.hg.1	8.37	7.59	0.78	1.73	0.0076	0.3364	SAT2	spermidine/spermine N1-acetyltransferase family member 2	Multiple_Complex
TC0200008063.hg.1	10.04	9.69	0.35	1.27	0.0078	0.3368	DGUOK	deoxyguanosine kinase	Multiple_Complex
TC0200009074.hg.1	8.97	9.47	-0.5	-1.42	0.0078	0.3368	PTPN4	protein tyrosine phosphatase, non-receptor type 4 (megakaryocyte)	Multiple_Complex
TC0300012773.hg.1	14.53	14.18	0.35	1.27	0.0078	0.3368	TM4SF1	transmembrane 4 L six family member 1	Multiple_Complex
TC0400009284.hg.1	10.85	11.37	-0.52	-1.43	0.0079	0.3368	CLCN3	chloride channel, voltage-sensitive 3	Multiple_Complex
TC0600008078.hg.1	3.55	4.05	-0.5	-1.42	0.0079	0.3368	SLC22A7	solute carrier family 22 (organic anion transporter), member 7	Multiple_Complex
TC0700007374.hg.1	9.9	9.22	0.68	1.6	0.0077	0.3368	YKT6	YKT6 v-SNARE homolog (S. cerevisiae)	Multiple_Complex
TC0700013626.hg.1	10.9	11.43	-0.53	-1.44	0.0077	0.3368	SLC37A3	solute carrier family 37, member 3	Multiple_Complex
TC1100012460.hg.1	8.48	7.4	1.08	2.11	0.0079	0.3368	TMPRSS13	transmembrane protease, serine 13	Multiple_Complex
TC1500008470.hg.1	9.1	9.67	-0.57	-1.49	0.0077	0.3368	ARRDC4	arrestin domain containing 4	Coding
TC1500010709.hg.1	4.88	5.32	-0.44	-1.35	0.0078	0.3368	ARHGAP11B	Rho GTPase activating protein 11B	NonCoding
TC1700008573.hg.1	11.06	11.62	-0.56	-1.47	0.0078	0.3368	DDX42	DEAD (Asp-Glu-Ala-Asp) box helicase 42	Multiple_Complex
TC1900006969.hg.1	6.98	6.37	0.61	1.53	0.0078	0.3368	PPAN-P2RY11; P2RY11; PPAN	PPAN-P2RY11 readthrough; purinergic receptor P2Y, G-protein coupled, 11; peter pan homolog (Drosophila)	Multiple_Complex
TC1900011987.hg.1	5.67	6.27	-0.6	-1.51	0.0078	0.3368	NOVA2	neuro-oncological ventral antigen 2	Multiple_Complex
TC2000006464.hg.1	7.42	6.72	0.7	1.63	0.0078	0.3368	FAM110A	family with sequence similarity 110, member A	Multiple_Complex
TC2000009960.hg.1	6.93	6.13	0.8	1.74	0.0079	0.3368	SRXN1	sulfiredoxin 1	Coding
TC0300011423.hg.1	8.71	9.29	-0.58	-1.49	0.0079	0.3379	LRIG1	leucine-rich repeats and immunoglobulin-like domains 1	Multiple_Complex
TC0400010558.hg.1	5.68	6.33	-0.65	-1.57	0.008	0.3386	ATP8A1	ATPase, aminophospholipid transporter (APLT), class I, type 8A, member 1	Multiple_Complex
TC0800008279.hg.1	12.98	13.54	-0.56	-1.48	0.008	0.3394	PLEKHF2	pleckstrin homology domain containing, family F (with FYVE domain) member 2	Multiple_Complex
TC0100013408.hg.1	8.23	7.55	0.68	1.6	0.0081	0.3409	GPN2	GPN-loop GTPase 2	Multiple_Complex
TC1400008689.hg.1	13.51	12.9	0.61	1.52	0.0081	0.3415	PSMB5	proteasome subunit beta 5	Multiple_Complex
TC0900006559.hg.1	3.93	4.77	-0.84	-1.78	0.0082	0.3445	CD274	CD274 molecule	Multiple_Complex
TC0900007807.hg.1	5.82	6.25	-0.43	-1.34	0.0082	0.3445	DAPK1	death-associated protein kinase 1	Multiple_Complex
TC1100012513.hg.1	12.11	11.81	0.3	1.23	0.0082	0.3445	H2AFX	H2A histone family, member X	Coding
TC1600009870.hg.1	7.95	7.59	0.36	1.29	0.0082	0.3445	SULT1A1	sulfotransferase family 1A member 1	Multiple_Complex
TC1900011414.hg.1	4.27	5.02	-0.75	-1.68	0.0082	0.3445	LAIR1	leukocyte-associated immunoglobulin-like receptor 1	Multiple_Complex
TC1200012265.hg.1	12.74	13.46	-0.72	-1.66	0.0083	0.3455	CDK2AP1	cyclin-dependent kinase 2 associated protein 1	Multiple_Complex
TC0400009322.hg.1	12.19	12.67	-0.48	-1.4	0.0084	0.3464	GALNT7	polypeptide N-acetylgalactosaminyltransferase 7	Multiple_Complex
TC0500009629.hg.1	11.97	11.54	0.43	1.34	0.0084	0.3464	TMED9	transmembrane p24 trafficking protein 9	Multiple_Complex
TC0Y00007078.hg.1	4.24	4.75	-0.51	-1.43	0.0084	0.3464	VCY; VCY1B	variable charge, Y-linked; variable charge, Y-linked 1B	Coding
TC1100007866.hg.1	8.37	7.64	0.73	1.66	0.0084	0.3464	UQCC3	ubiquinol-cytochrome c reductase complex assembly factor 3	Multiple_Complex
TC1600009731.hg.1	8.68	8.25	0.43	1.34	0.0083	0.3464	COG7	component of oligomeric golgi complex 7	Multiple_Complex
TSUnmapped00000360.hg.1	4.85	4.22	0.63	1.55	0.0084	0.3464	VPS11	VPS11, CORVET/HOPS core subunit [Source:HGNC Symbol;Acc:HGNC:14583]	NonCoding
TC0700011563.hg.1	6.95	6.29	0.66	1.59	0.0084	0.3468	STYXL1	serine/threonine/tyrosine interacting-like 1	Multiple_Complex
TC0700009508.hg.1	6.55	7.08	-0.53	-1.44	0.0085	0.3477	TCAF2	TRPM8 channel-associated factor 2	Multiple_Complex
TC1900006866.hg.1	6.66	6.04	0.62	1.54	0.0085	0.3477	SNAPC2	small nuclear RNA activating complex polypeptide 2	Multiple_Complex
TC0900012175.hg.1	10.67	10.25	0.42	1.34	0.0085	0.348	CDK9	cyclin-dependent kinase 9	Multiple_Complex
TC2200006935.hg.1	4.9	5.64	-0.74	-1.66	0.0086	0.3496	ADRBK2	adrenergic, beta, receptor kinase 2	Multiple_Complex
TC0900009513.hg.1	9.96	9.46	0.5	1.41	0.0087	0.3529	TMEM261	transmembrane protein 261	Multiple_Complex
TC0800007848.hg.1	6.14	5.31	0.83	1.77	0.0087	0.3549	TRIM55	tripartite motif containing 55	Multiple_Complex
TC1500010422.hg.1	11.62	11.12	0.5	1.41	0.0088	0.3566	IDH2	isocitrate dehydrogenase 2 (NADP), mitochondrial	Multiple_Complex
TC2200006614.hg.1	6.74	6.12	0.62	1.54	0.0089	0.3589	GP1BB; SEPT5	glycoprotein Ib (platelet), beta polypeptide; septin 5	Multiple_Complex
TC0600014300.hg.1	11.35	10.78	0.57	1.48	0.0089	0.3613	GCLC	glutamate-cysteine ligase, catalytic subunit	Multiple_Complex
TC1200010110.hg.1	4.84	5.66	-0.82	-1.77	0.0089	0.3613	KCNJ8	potassium channel, inwardly rectifying subfamily J, member 8	Coding
TC0100012889.hg.1	10.42	9.76	0.66	1.58	0.009	0.3613	MAD2L2	MAD2 mitotic arrest deficient-like 2 (yeast)	Multiple_Complex
TC0500013373.hg.1	8.52	7.86	0.66	1.58	0.009	0.3613	SRA1	steroid receptor RNA activator 1	Multiple_Complex
TC1100008518.hg.1	8.63	7.83	0.8	1.73	0.009	0.3613	ACER3	alkaline ceramidase 3	Multiple_Complex
TC1900007869.hg.1	9.52	9.06	0.46	1.37	0.009	0.3613	RBM42	RNA binding motif protein 42	Multiple_Complex
TC1900009740.hg.1	10.56	9.82	0.74	1.67	0.009	0.3613	DHPS	deoxyhypusine synthase	Multiple_Complex
TC0400010282.hg.1	10.32	9.78	0.54	1.46	0.0091	0.3632	SEL1L3	sel-1 suppressor of lin-12-like 3 (C. elegans)	Multiple_Complex
TC0500011095.hg.1	9.56	8.82	0.74	1.67	0.0091	0.3632	MRPS27	mitochondrial ribosomal protein S27	Multiple_Complex
TC0200010219.hg.1	9.19	9.93	-0.74	-1.68	0.0092	0.3662	FAM171B	family with sequence similarity 171, member B	Multiple_Complex
TC0500012166.hg.1	8.5	7.72	0.78	1.71	0.0093	0.3662	CDC25C	cell division cycle 25C	Multiple_Complex
TC0700010604.hg.1	4.22	3.89	0.33	1.26	0.0093	0.3662	CPVL	carboxypeptidase, vitellogenic-like	Multiple_Complex
TC1900011872.hg.1	7.15	6.31	0.84	1.79	0.0092	0.3662	ECSIT	ECSIT signalling integrator	Multiple_Complex
TC0600010770.hg.1	4.71	5.62	-0.91	-1.89	0.0093	0.3687	OFCC1	orofacial cleft 1 candidate 1	Multiple_Complex
TC0100018304.hg.1	8.93	8.32	0.61	1.53	0.0094	0.3695	MTX1	metaxin 1	Multiple_Complex
TC0400010463.hg.1	15.26	14.78	0.48	1.4	0.0095	0.3695	RPL9	ribosomal protein L9	Multiple_Complex
TC0900010485.hg.1	10.72	11.18	-0.46	-1.38	0.0095	0.3695	GNAQ	guanine nucleotide binding protein (G protein), q polypeptide	Multiple_Complex
TC1100008042.hg.1	5.04	4.51	0.53	1.44	0.0094	0.3695	CCDC85B	coiled-coil domain containing 85B	Coding
TC1100013022.hg.1	9.29	8.74	0.55	1.46	0.0094	0.3695	FADS2	fatty acid desaturase 2	Multiple_Complex
TC1900008084.hg.1	10.93	10.29	0.64	1.56	0.0095	0.3695	PSMC4	proteasome 26S subunit, ATPase 4	Multiple_Complex
TC0600009868.hg.1	14.62	15.32	-0.7	-1.63	0.0095	0.3714	ARMT1	acidic residue methyltransferase 1	Multiple_Complex
TC2200008611.hg.1	11.79	11.29	0.5	1.41	0.0096	0.3736	EIF3D	eukaryotic translation initiation factor 3, subunit D	Multiple_Complex
TC0200013610.hg.1	7.26	7.89	-0.63	-1.54	0.0096	0.374	REV1	REV1, DNA directed polymerase	Multiple_Complex
TC0200012161.hg.1	8.17	7.57	0.6	1.51	0.0096	0.3741	GALNT14	polypeptide N-acetylgalactosaminyltransferase 14	Multiple_Complex
TC0600008319.hg.1	11.25	11.87	-0.62	-1.53	0.0097	0.3743	FAM83B	family with sequence similarity 83, member B	Multiple_Complex
TC1700009538.hg.1	10.97	10.31	0.66	1.58	0.0097	0.3752	SLC25A11	solute carrier family 25 (mitochondrial carrier; oxoglutarate carrier), member 11	Multiple_Complex
TC1100008665.hg.1	3.85	4.29	-0.44	-1.36	0.0098	0.3763	CCDC81	coiled-coil domain containing 81	Multiple_Complex
TC0500009544.hg.1	7.23	6.49	0.74	1.67	0.0098	0.3776	MSX2	msh homeobox 2	Coding
TC0700006629.hg.1	7.4	6.86	0.54	1.45	0.0098	0.3776	FSCN1	fascin actin-bundling protein 1	Multiple_Complex
TSUnmapped00000517.hg.1	9.28	8.76	0.52	1.43	0.0098	0.3776	HYOU1	hypoxia up-regulated 1	Coding
TC1600011186.hg.1	12.55	12.2	0.35	1.27	0.0099	0.3778	SLC7A5	solute carrier family 7 (amino acid transporter light chain, L system), member 5	Multiple_Complex
TC0100008308.hg.1	6.68	7.16	-0.48	-1.4	0.0099	0.3792	ZFYVE9	zinc finger, FYVE domain containing 9	Multiple_Complex
TC1700011773.hg.1	10.69	10.14	0.55	1.46	0.0099	0.3792	WBP2	WW domain binding protein 2	Multiple_Complex
TC0300008536.hg.1	6.14	7.25	-1.11	-2.16	0.01	0.3794	EAF2	ELL associated factor 2	Multiple_Complex
TC0100013369.hg.1	13.24	13.7	-0.46	-1.38	0.0101	0.3815	STMN1; MIR3917	stathmin 1; microRNA 3917	Multiple_Complex
TC0200008534.hg.1	8.61	9.18	-0.57	-1.48	0.0102	0.3815	ANKRD36	ankyrin repeat domain 36	Multiple_Complex
TC0500008653.hg.1	13.46	12.83	0.63	1.54	0.0101	0.3815	UQCRQ	ubiquinol-cytochrome c reductase complex III subunit VII	Multiple_Complex
TC0500008810.hg.1	14.3	14.78	-0.48	-1.39	0.0101	0.3815	MATR3; SNORA74A; SNHG4	matrin 3; small nucleolar RNA, H/ACA box 74A; small nucleolar RNA host gene 4	Multiple_Complex
TC0700013544.hg.1	11.51	11.07	0.44	1.35	0.0102	0.3815	PSMA2	proteasome subunit alpha 2	Multiple_Complex
TC0800006692.hg.1	8.71	7.93	0.78	1.72	0.0101	0.3815	MSRA	methionine sulfoxide reductase A	Multiple_Complex
TC0X00008824.hg.1	7.39	8.23	-0.84	-1.79	0.0102	0.3815	TKTL1	transketolase-like 1	Multiple_Complex
TC1200011423.hg.1	3.17	3.66	-0.49	-1.41	0.0101	0.3815	TSPAN19	tetraspanin 19	Multiple_Complex
TC1600008627.hg.1	14.92	14.45	0.47	1.38	0.0102	0.3815	HSBP1	heat shock factor binding protein 1	Multiple_Complex
TC2200007802.hg.1	6.17	6.67	-0.5	-1.42	0.0101	0.3815	PPP6R2	protein phosphatase 6, regulatory subunit 2	Multiple_Complex
TSUnmapped00000776.hg.1	11.45	11.01	0.44	1.35	0.0101	0.3815	FBL	fibrillarin	Coding
TC2200009275.hg.1	9.19	8.67	0.52	1.43	0.0103	0.3824	ADSL	adenylosuccinate lyase	Multiple_Complex
TC0200013902.hg.1	12.27	12.84	-0.57	-1.49	0.0103	0.3829	RGPD5; RGPD8	RANBP2-like and GRIP domain containing 5; RANBP2-like and GRIP domain containing 8	Multiple_Complex
TC1000011749.hg.1	5.48	4.96	0.52	1.43	0.0103	0.3829	ITPRIP	inositol 1,4,5-trisphosphate receptor interacting protein	Multiple_Complex
TC0200016543.hg.1	9.69	10.2	-0.51	-1.42	0.0104	0.3838	RIF1	replication timing regulatory factor 1	Multiple_Complex
TC0700010275.hg.1	15.66	15.14	0.52	1.43	0.0104	0.3838	NDUFA4	NDUFA4, mitochondrial complex associated	Multiple_Complex
TC1000011026.hg.1	6.6	7.13	-0.53	-1.44	0.0104	0.3838	USP54	ubiquitin specific peptidase 54	Multiple_Complex
TC1800006827.hg.1	4.68	5.18	-0.5	-1.41	0.0104	0.3838	GREB1L	growth regulation by estrogen in breast cancer-like	Multiple_Complex
TC1100013152.hg.1	5.08	5.64	-0.56	-1.48	0.0104	0.3841	SAA2; SAA2-SAA4; SAA4	serum amyloid A2; SAA2-SAA4 readthrough; serum amyloid A4, constitutive	Multiple_Complex
TC0300006791.hg.1	8.1	8.69	-0.59	-1.51	0.0105	0.3844	KAT2B	K(lysine) acetyltransferase 2B	Multiple_Complex
TC0700009067.hg.1	13.25	12.77	0.48	1.4	0.0105	0.3844	ATP6V1F	ATPase, H transporting, lysosomal 14kDa, V1 subunit F	Multiple_Complex
TC1200012819.hg.1	10.44	11.02	-0.58	-1.49	0.0105	0.3844	TMBIM4	transmembrane BAX inhibitor motif containing 4	Multiple_Complex
TC0900012024.hg.1	4.64	4.01	0.63	1.55	0.0106	0.3863	CLIC3	chloride intracellular channel 3	Multiple_Complex
TC1900008435.hg.1	10.91	10.5	0.41	1.33	0.0106	0.3864	SEPW1	selenoprotein W, 1	Multiple_Complex
TC0100007127.hg.1	3.62	4.05	-0.43	-1.35	0.0107	0.3889	ACTL8	actin-like 8	Multiple_Complex
TC0100014349.hg.1	9.66	8.98	0.68	1.6	0.0107	0.3889	JUN	jun proto-oncogene	Multiple_Complex
TC0200008080.hg.1	9.25	8.58	0.67	1.6	0.0107	0.3889	WDR54	WD repeat domain 54	Multiple_Complex
TC1200012111.hg.1	8.84	9.45	-0.61	-1.53	0.0108	0.3889	TAOK3	TAO kinase 3	Multiple_Complex
TC1400007165.hg.1	5.54	5.01	0.53	1.45	0.0107	0.3889	PTGER2	prostaglandin E receptor 2	Coding
TC1900007096.hg.1	8.99	7.93	1.06	2.08	0.0108	0.3889	JUNB	jun B proto-oncogene	Multiple_Complex
TC2200007477.hg.1	11.44	10.86	0.58	1.49	0.0108	0.3889	ACO2	aconitase 2, mitochondrial	Multiple_Complex
TC0100010867.hg.1	9	8.28	0.72	1.65	0.0109	0.3892	LAMC2	laminin, gamma 2	Multiple_Complex
TC0500010115.hg.1	6.47	6.95	-0.48	-1.39	0.0108	0.3892	CTNND2	catenin (cadherin-associated protein), delta 2	Multiple_Complex
TC1000006434.hg.1	11.29	11.91	-0.62	-1.54	0.0109	0.3892	ZMYND11	zinc finger, MYND-type containing 11	Multiple_Complex
TC1000011515.hg.1	4.27	4.94	-0.67	-1.59	0.0109	0.3892	BLNK	B-cell linker	Multiple_Complex
TC2100008568.hg.1	6.57	7	-0.43	-1.35	0.0109	0.3892	TMPRSS2	transmembrane protease, serine 2	Multiple_Complex
TC0700008745.hg.1	8.65	9.3	-0.65	-1.57	0.0109	0.3903	PRKAR2B	protein kinase, cAMP-dependent, regulatory, type II, beta	Multiple_Complex
TC0400011616.hg.1	8.32	9.07	-0.75	-1.69	0.0109	0.3904	TIFA	TRAF-interacting protein with forkhead-associated domain	Coding
TC1100007874.hg.1	9.37	8.51	0.86	1.81	0.011	0.3923	POLR2G	polymerase (RNA) II (DNA directed) polypeptide G	Multiple_Complex
TC0200013943.hg.1	11.15	11.59	-0.44	-1.36	0.0111	0.3931	SLC35F5	solute carrier family 35, member F5	Multiple_Complex
TC0600012240.hg.1	12.84	13.29	-0.45	-1.36	0.0111	0.3931	LMBRD1	LMBR1 domain containing 1	Multiple_Complex
TC0X00006957.hg.1	3.67	4.16	-0.49	-1.41	0.0111	0.3931	XK	X-linked Kx blood group	Multiple_Complex
TC1900007908.hg.1	14.91	14.34	0.57	1.49	0.0111	0.3931	CAPNS1	calpain, small subunit 1	Multiple_Complex
TC0100006818.hg.1	12.52	11.7	0.82	1.76	0.0112	0.3932	PGD	phosphogluconate dehydrogenase	Multiple_Complex
TC0300013981.hg.1	5.8	5.25	0.55	1.46	0.0112	0.3932	IFRD2	interferon-related developmental regulator 2	Multiple_Complex
TC0900012218.hg.1	6.36	6.92	-0.56	-1.47	0.0111	0.3932	KLHL9	kelch-like family member 9	Coding
TC0X00008470.hg.1	10.13	10.57	-0.44	-1.36	0.0112	0.3932	PHF6	PHD finger protein 6	Multiple_Complex
TC1200010009.hg.1	3.65	2.97	0.68	1.6	0.0112	0.3932	GUCY2C	guanylate cyclase 2C	Multiple_Complex
TC1400007466.hg.1	14.07	14.56	-0.49	-1.4	0.0112	0.3932	FUT8	fucosyltransferase 8 (alpha (1,6) fucosyltransferase)	Multiple_Complex
TC2000009392.hg.1	9.22	9.64	-0.42	-1.34	0.0112	0.3932	B4GALT5	UDP-Gal:betaGlcNAc beta 1,4- galactosyltransferase, polypeptide 5	Multiple_Complex
TC1100012037.hg.1	6.24	5.41	0.83	1.78	0.0113	0.3932	MAML2	mastermind-like transcriptional coactivator 2	Multiple_Complex
TC2000009447.hg.1	11.98	12.75	-0.77	-1.71	0.0113	0.3932	DPM1	dolichyl-phosphate mannosyltransferase polypeptide 1, catalytic subunit	Multiple_Complex
TC0300009673.hg.1	8.24	8.77	-0.53	-1.45	0.0114	0.3955	KLHL24	kelch-like family member 24	Multiple_Complex
TC0100015023.hg.1	8.37	8.82	-0.45	-1.37	0.0114	0.3956	DPYD	dihydropyrimidine dehydrogenase	Multiple_Complex
TC1900011981.hg.1	7.61	7.03	0.58	1.5	0.0114	0.3962	ERCC2	excision repair cross-complementation group 2	Multiple_Complex
TC0100009568.hg.1	13.3	13.83	-0.53	-1.43	0.0115	0.3974	MAN1A2	mannosidase, alpha, class 1A, member 2	Multiple_Complex
TC0600014084.hg.1	7	7.59	-0.59	-1.51	0.0115	0.3975	HIST1H4I	histone cluster 1, H4i	Coding
TC1400010642.hg.1	5.21	4.66	0.55	1.46	0.0115	0.398	SERPINA4	serpin peptidase inhibitor, clade A (alpha-1 antiproteinase, antitrypsin), member 4	Coding
TC0100014502.hg.1	3.92	4.87	-0.95	-1.93	0.0116	0.3987	WDR78	WD repeat domain 78	Multiple_Complex
TC1700010564.hg.1	3.82	4.42	-0.6	-1.52	0.0116	0.3987	STAC2	SH3 and cysteine rich domain 2	Multiple_Complex
TC0700008662.hg.1	9.96	9.64	0.32	1.25	0.0116	0.3996	ARMC10	armadillo repeat containing 10	Multiple_Complex
TC0300011276.hg.1	8.9	9.34	-0.44	-1.36	0.0117	0.4005	DENND6A	DENN/MADD domain containing 6A	Multiple_Complex
TC0300011452.hg.1	11.02	11.58	-0.56	-1.47	0.0117	0.4005	UBA3	ubiquitin-like modifier activating enzyme 3	Multiple_Complex
TC0600014235.hg.1	13.5	13.06	0.44	1.36	0.0117	0.4005	BLOC1S5-TXNDC5	BLOC1S5-TXNDC5 readthrough (NMD candidate)	Multiple_Complex
TC1600006904.hg.1	7.9	8.48	-0.58	-1.49	0.0118	0.4023	RMI2	RecQ mediated genome instability 2	Multiple_Complex
TC1600009074.hg.1	14.32	13.83	0.49	1.4	0.0118	0.4023	MSRB1	methionine sulfoxide reductase B1	Multiple_Complex
TC1700012052.hg.1	18.31	17.75	0.56	1.48	0.0118	0.4023	ACTG1	actin gamma 1	Multiple_Complex
TC1600009446.hg.1	8.24	7.5	0.74	1.66	0.0119	0.406	CPPED1	calcineurin-like phosphoesterase domain containing 1	Multiple_Complex
TC1100009043.hg.1	5.47	6.04	-0.57	-1.48	0.012	0.4073	DIXDC1	DIX domain containing 1	Multiple_Complex
TC1900009766.hg.1	8.69	8.08	0.61	1.52	0.012	0.4073	TRMT1	tRNA methyltransferase 1	Multiple_Complex
TC2000010022.hg.1	8	8.58	-0.58	-1.49	0.012	0.4073	ZNFX1	zinc finger, NFX1-type containing 1	Multiple_Complex
TC0200013602.hg.1	6.24	6.9	-0.66	-1.57	0.0121	0.4079	TSGA10	testis specific 10	Multiple_Complex
TC0400011291.hg.1	3.2	3.73	-0.53	-1.44	0.0121	0.4079	HERC6	Memczak2013 ANTISENSE, coding, INTERNAL, intronic best transcript NM_001165136	NonCoding
TC0100013497.hg.1	11.36	11.83	-0.47	-1.39	0.0123	0.4124	SRSF4	serine/arginine-rich splicing factor 4	Multiple_Complex
TC1600011045.hg.1	11.66	12.23	-0.57	-1.48	0.0123	0.4124	MBTPS1	membrane bound transcription factor peptidase, site 1	Multiple_Complex
TC1400010641.hg.1	9.24	9.73	-0.49	-1.41	0.0124	0.415	UBR7	ubiquitin protein ligase E3 component n-recognin 7 (putative)	Multiple_Complex
TSUnmapped00000427.hg.1	10.98	10.45	0.53	1.45	0.0124	0.4159	FBL	fibrillarin	Coding
TC0X00010648.hg.1	13.97	13.66	0.31	1.24	0.0125	0.4195	RPL39; SNORA69	ribosomal protein L39; small nucleolar RNA, H/ACA box 69	Multiple_Complex
TC0100015822.hg.1	15.4	14.95	0.45	1.36	0.0126	0.4205	S100A11	S100 calcium binding protein A11	Multiple_Complex
TC0100017374.hg.1	10.03	10.64	-0.61	-1.53	0.0127	0.4209	RAB3GAP2; AURKAPS1	RAB3 GTPase activating protein subunit 2 (non-catalytic); aurora kinase A pseudogene 1	Multiple_Complex
TC1200008933.hg.1	7.21	6.75	0.46	1.37	0.0127	0.4209	TPCN1	two pore segment channel 1	Multiple_Complex
TC1300006848.hg.1	5.19	6	-0.81	-1.76	0.0126	0.4209	RFC3	Memczak2013 ALT_ACCEPTOR, ALT_DONOR, coding, INTERNAL, intronic best transcript NM_181558	NonCoding
TC1700007171.hg.1	4.43	4.97	-0.54	-1.46	0.0127	0.4209	RNF112	ring finger protein 112	Multiple_Complex
TSUnmapped00000053.hg.1	7.91	7.33	0.58	1.5	0.0127	0.4209	RPL7A	ribosomal protein L7a	NonCoding
TC1900008343.hg.1	5.29	4.71	0.58	1.49	0.0127	0.422	QPCTL	glutaminyl-peptide cyclotransferase-like	Multiple_Complex
TC0400011175.hg.1	12.83	13.86	-1.03	-2.05	0.0128	0.4225	TMEM150C	transmembrane protein 150C	Multiple_Complex
TC0200008253.hg.1	3.79	4.52	-0.73	-1.66	0.013	0.4286	SH2D6	SH2 domain containing 6	Multiple_Complex
TC0900008858.hg.1	6.93	6.35	0.58	1.49	0.013	0.4288	COQ4	coenzyme Q4	Multiple_Complex
TC1900011698.hg.1	9.31	8.66	0.65	1.57	0.013	0.4288	RPSAP58; RPSA	ribosomal protein SA pseudogene 58; ribosomal protein SA	Multiple_Complex
TC0300013921.hg.1	9.71	10.32	-0.61	-1.52	0.0131	0.4316	PIGX	phosphatidylinositol glycan anchor biosynthesis class X	Multiple_Complex
TC1400010644.hg.1	14.62	13.81	0.81	1.75	0.0132	0.4329	SERPINA3	serpin peptidase inhibitor, clade A (alpha-1 antiproteinase, antitrypsin), member 3	Multiple_Complex
TC1900011756.hg.1	8.12	7.58	0.54	1.45	0.0133	0.4345	PVR	poliovirus receptor	Multiple_Complex
TC0100009241.hg.1	3.52	3.91	-0.39	-1.3	0.0134	0.4354	S1PR1	sphingosine-1-phosphate receptor 1	Multiple_Complex
TC0200013265.hg.1	6.51	5.93	0.58	1.49	0.0134	0.4354	CAPG	capping protein (actin filament), gelsolin-like	Multiple_Complex
TC0600011487.hg.1	3.91	3.28	0.63	1.55	0.0134	0.4354	C6orf10	chromosome 6 open reading frame 10	Coding
TC0900008148.hg.1	7.13	8.07	-0.94	-1.92	0.0134	0.4354	TDRD7	tudor domain containing 7	Multiple_Complex
TC0X00008198.hg.1	2.87	3.53	-0.66	-1.59	0.0134	0.4354	PLS3	plastin 3	Multiple_Complex
TC1900011399.hg.1	10.36	9.45	0.91	1.87	0.0134	0.4354	MBOAT7	membrane bound O-acyltransferase domain containing 7	Multiple_Complex
TC0200009331.hg.1	9.01	9.53	-0.52	-1.43	0.0135	0.4357	POTEE	POTE ankyrin domain family, member E	Coding
TC0800009919.hg.1	5	5.48	-0.48	-1.4	0.0135	0.4357	GNRH1	gonadotropin releasing hormone 1	Coding
TC1900011713.hg.1	13.17	12.71	0.46	1.37	0.0135	0.4357	PSENEN	presenilin enhancer gamma secretase subunit	Multiple_Complex
TC0100012673.hg.1	10.7	11.13	-0.43	-1.34	0.0137	0.4358	ICMT	isoprenylcysteine carboxyl methyltransferase	Multiple_Complex
TC0100013602.hg.1	6.49	5.96	0.53	1.44	0.0137	0.4358	TMEM234	transmembrane protein 234	Multiple_Complex
TC0300012935.hg.1	4.54	5.08	-0.54	-1.46	0.0137	0.4358	SHOX2	short stature homeobox 2	Multiple_Complex
TC0400011618.hg.1	4.88	4.63	0.25	1.19	0.0137	0.4358	NEUROG2	neurogenin 2	Coding
TC0800009955.hg.1	5.68	5.03	0.65	1.56	0.0137	0.4358	TRIM35	tripartite motif containing 35	Multiple_Complex
TC1000006652.hg.1	7.61	6.86	0.75	1.68	0.0136	0.4358	PFKFB3	6-phosphofructo-2-kinase/fructose-2,6-biphosphatase 3	Multiple_Complex
TC1200006881.hg.1	8.78	9.26	-0.48	-1.4	0.0136	0.4358	CREBL2	cAMP responsive element binding protein-like 2	Multiple_Complex
TC1300008916.hg.1	7.88	8.53	-0.65	-1.56	0.0136	0.4358	CAB39L	calcium binding protein 39-like	Multiple_Complex
TC1900009828.hg.1	8.18	7.61	0.57	1.49	0.0135	0.4358	NDUFB7	NADH dehydrogenase (ubiquinone) 1 beta subcomplex, 7, 18kDa	Multiple_Complex
TC2200008856.hg.1	7.88	7.46	0.42	1.33	0.0136	0.4358	NAGA	N-acetylgalactosaminidase, alpha-	Multiple_Complex
TSUnmapped00000155.hg.1	5.89	5.06	0.83	1.77	0.0137	0.4358	SURF2	surfeit 2 [Source:HGNC Symbol;Acc:HGNC:11475]	NonCoding
TC0100015892.hg.1	9.61	8.83	0.78	1.71	0.014	0.4389	SLC39A1	solute carrier family 39 (zinc transporter), member 1	Multiple_Complex
TC0200008632.hg.1	16.15	15.73	0.42	1.34	0.0139	0.4389	RPL31	ribosomal protein L31	Multiple_Complex
TC0600009744.hg.1	7.21	6.66	0.55	1.46	0.0138	0.4389	RAB32	RAB32, member RAS oncogene family	Multiple_Complex
TC0X00006809.hg.1	9.51	10.08	-0.57	-1.48	0.0139	0.4389	ZFX	zinc finger protein, X-linked	Multiple_Complex
TC0X00007781.hg.1	5.73	6.25	-0.52	-1.44	0.014	0.4389	ZNF711	zinc finger protein 711	Multiple_Complex
TC1400009190.hg.1	13.82	14.33	-0.51	-1.43	0.0139	0.4389	GNPNAT1	glucosamine-phosphate N-acetyltransferase 1	Multiple_Complex
TC1700009249.hg.1	3.99	4.41	-0.42	-1.34	0.014	0.4389	UTS2R	urotensin 2 receptor	Coding
TC1900010856.hg.1	6.32	5.64	0.68	1.61	0.0139	0.4389	PLAUR	plasminogen activator, urokinase receptor	Multiple_Complex
TSUnmapped00000735.hg.1	10.08	9.23	0.85	1.8	0.014	0.4389	RPS25	ribosomal protein S25	Coding
TC1500009672.hg.1	5.78	5.32	0.46	1.38	0.0141	0.4394	C2CD4B	C2 calcium-dependent domain containing 4B	Coding
TC1500010892.hg.1	6.35	5.74	0.61	1.52	0.014	0.4394	MAN2C1	mannosidase, alpha, class 2C, member 1	Multiple_Complex
TC1900010706.hg.1	7.63	7.15	0.48	1.39	0.0141	0.4394	SERTAD1	SERTA domain containing 1	Multiple_Complex
TC1200012801.hg.1	12.64	12.01	0.63	1.55	0.0141	0.4395	CS	citrate synthase	Multiple_Complex
TC1100009524.hg.1	11.73	11.15	0.58	1.5	0.0141	0.4399	ST14	suppression of tumorigenicity 14 (colon carcinoma)	Multiple_Complex
TC0400011685.hg.1	4.33	4.74	-0.41	-1.33	0.0142	0.4416	PRSS12	protease, serine, 12 (neurotrypsin, motopsin)	Multiple_Complex
TC0800012144.hg.1	16.06	15.52	0.54	1.46	0.0142	0.4416	EEF1D	eukaryotic translation elongation factor 1 delta (guanine nucleotide exchange protein)	Multiple_Complex
TC1800006635.hg.1	11.39	11.88	-0.49	-1.4	0.0142	0.4416	TWSG1	twisted gastrulation BMP signaling modulator 1	Multiple_Complex
TC0500013020.hg.1	7.64	8.17	-0.53	-1.45	0.0143	0.4435	CLK4	CDC like kinase 4	Multiple_Complex
TC0100018421.hg.1	12.06	11.5	0.56	1.47	0.0144	0.444	DDOST	dolichyl-diphosphooligosaccharide--protein glycosyltransferase subunit (non-catalytic)	Multiple_Complex
TC0300012718.hg.1	14	14.56	-0.56	-1.47	0.0144	0.444	PLOD2	procollagen-lysine, 2-oxoglutarate 5-dioxygenase 2	Multiple_Complex
TC0600012110.hg.1	4.4	5.23	-0.83	-1.77	0.0144	0.444	HMGCLL1	3-hydroxymethyl-3-methylglutaryl-CoA lyase-like 1	Multiple_Complex
TC0100016021.hg.1	9.44	8.82	0.62	1.53	0.0145	0.4457	MRPL24	mitochondrial ribosomal protein L24	Multiple_Complex
TC1300006652.hg.1	8.34	7.87	0.47	1.39	0.0145	0.4457	CDK8	cyclin-dependent kinase 8	Multiple_Complex
TC1900011733.hg.1	6.46	5.84	0.62	1.54	0.0145	0.4457	RAB4B; MIA-RAB4B; RAB4B-EGLN2	RAB4B, member RAS oncogene family; MIA-RAB4B readthrough (NMD candidate); RAB4B-EGLN2 readthrough (NMD candidate)	Multiple_Complex
TC2000007466.hg.1	7.03	6.74	0.29	1.23	0.0145	0.4457	KCNK15	potassium channel, two pore domain subfamily K, member 15	Multiple_Complex
TC0100016018.hg.1	13.43	12.77	0.66	1.58	0.0147	0.4459	CRABP2	cellular retinoic acid binding protein 2	Coding
TC0100017748.hg.1	8.02	8.57	-0.55	-1.46	0.0147	0.4459	SIPA1L2	signal-induced proliferation-associated 1 like 2	Multiple_Complex
TC0200010021.hg.1	13.99	14.41	-0.42	-1.34	0.0147	0.4459	H3F3AP4; H3F3A; H3F3B	Homo sapiens H3 histone, family 3A, pseudogene 4 (H3F3AP4), non-coding RNA.; Homo sapiens H3 histone, family 3A, mRNA (cDNA clone MGC:47761 IMAGE:6014954), complete cds.; Homo sapiens H3 histone, family 3B (H3.3B), mRNA (cDNA clone MGC:87782 IMAGE:3884607), complete cds.; Homo sapiens H3 histone, family 3A, mRNA (cDNA clone MGC:87783 IMAGE:5162817), complete cds.	Multiple_Complex
TC0600014337.hg.1	9.37	9.85	-0.48	-1.39	0.0147	0.4459	GOPC	golgi-associated PDZ and coiled-coil motif containing	Multiple_Complex
TC0700010358.hg.1	3.07	3.97	-0.9	-1.87	0.0147	0.4459	AGR3	anterior gradient 3, protein disulphide isomerase family member	Multiple_Complex
TC0700011835.hg.1	14.75	14.17	0.58	1.5	0.0148	0.4459	PON2	paraoxonase 2	Multiple_Complex
TC1000009527.hg.1	8.54	9.16	-0.62	-1.54	0.0148	0.4459	LARP4B	La ribonucleoprotein domain family, member 4B	Multiple_Complex
TC1200012721.hg.1	10	9.46	0.54	1.45	0.0146	0.4459	ARL6IP4	ADP-ribosylation factor like GTPase 6 interacting protein 4	Multiple_Complex
TC1500008695.hg.1	4.36	4.87	-0.51	-1.43	0.0146	0.4459	GOLGA8J; GOLGA8IP	golgin A8 family, member J; golgin A8 family, member I, pseudogene	Multiple_Complex
TC1700006655.hg.1	4.6	5.3	-0.7	-1.63	0.0147	0.4459	ENO3	enolase 3 (beta, muscle)	Multiple_Complex
TC0100018569.hg.1	14.92	15.41	-0.49	-1.4	0.0148	0.4463	HNRNPU	heterogeneous nuclear ribonucleoprotein U (scaffold attachment factor A)	Multiple_Complex
TC1200009796.hg.1	9.32	8.5	0.82	1.77	0.0148	0.4465	SLC2A14	solute carrier family 2 (facilitated glucose transporter), member 14	Multiple_Complex
TC0700013547.hg.1	10.11	9.58	0.53	1.44	0.0149	0.4469	MRPS24	mitochondrial ribosomal protein S24	Multiple_Complex
TC1500010750.hg.1	7.04	6.4	0.64	1.56	0.0149	0.4469	FOXB1	forkhead box B1	Coding
TC0100007442.hg.1	6.67	5.99	0.68	1.6	0.015	0.4496	ZNF593	zinc finger protein 593	Multiple_Complex
TC0100013223.hg.1	7.92	7.29	0.63	1.54	0.015	0.4496	RAP1GAP	RAP1 GTPase activating protein	Multiple_Complex
TC0300008371.hg.1	6.38	7.29	-0.91	-1.88	0.0151	0.4496	GRAMD1C	GRAM domain containing 1C	Multiple_Complex
TC1200012043.hg.1	12.05	12.58	-0.53	-1.44	0.015	0.4496	MED13L	mediator complex subunit 13-like	Multiple_Complex
TC2200009279.hg.1	10.31	10.04	0.27	1.21	0.0151	0.4496	SMDT1	single-pass membrane protein with aspartate-rich tail 1	Multiple_Complex
TC1100013041.hg.1	7.5	6.6	0.9	1.88	0.0151	0.4499	VPS51	vacuolar protein sorting 51 homolog (S. cerevisiae)	Multiple_Complex
TC1600011560.hg.1	9.02	8.55	0.47	1.39	0.0151	0.4501	MTSS1L	metastasis suppressor 1-like	Multiple_Complex
TC0800011881.hg.1	9.74	8.95	0.79	1.72	0.0152	0.4503	NDRG1	N-myc downstream regulated 1	Multiple_Complex
TC1100006441.hg.1	11.56	11.12	0.44	1.36	0.0152	0.4503	PSMD13	proteasome 26S subunit, non-ATPase 13	Multiple_Complex
TC1600007513.hg.1	8.79	8.09	0.7	1.62	0.0152	0.4503	BCKDK	branched chain ketoacid dehydrogenase kinase	Multiple_Complex
TC0X00008332.hg.1	10.9	11.28	-0.38	-1.3	0.0153	0.4505	STAG2	stromal antigen 2	Multiple_Complex
TC0X00011232.hg.1	5.6	6.08	-0.48	-1.39	0.0153	0.4505	CMC4; MTCP1	C-x(9)-C motif containing 4; mature T-cell proliferation 1	Multiple_Complex
TC1500010901.hg.1	10.29	9.59	0.7	1.63	0.0153	0.4505	ST20	suppressor of tumorigenicity 20	Multiple_Complex
TC1900006955.hg.1	12.65	12.24	0.41	1.33	0.0153	0.4505	UBL5	ubiquitin-like 5	Multiple_Complex
TC1900008432.hg.1	8.48	7.94	0.54	1.46	0.0153	0.4505	EHD2	EH domain containing 2	Multiple_Complex
TC0600011546.hg.1	11.59	11.24	0.35	1.27	0.0154	0.4523	CUTA	cutA divalent cation tolerance homolog (E. coli)	Multiple_Complex
TC1500010855.hg.1	4.31	3.77	0.54	1.46	0.0155	0.4548	EPB42	erythrocyte membrane protein band 4.2	NonCoding
TC0200014362.hg.1	5.51	5.97	-0.46	-1.38	0.0155	0.4551	NCKAP5	NCK-associated protein 5	Multiple_Complex
TC1600006597.hg.1	10.6	10.15	0.45	1.37	0.0156	0.4551	MLST8	MTOR associated protein, LST8 homolog	Multiple_Complex
TC0300014061.hg.1	6.27	6.79	-0.52	-1.43	0.0158	0.4562	PLSCR2	phospholipid scramblase 2	Multiple_Complex
TC0700010564.hg.1	6	6.45	-0.45	-1.36	0.0157	0.4562	HOXA10; HOXA9; MIR196B	homeobox A10; homeobox A9; microRNA 196b	Multiple_Complex
TC0Y00006882.hg.1	16.58	15.98	0.6	1.51	0.0158	0.4562	SLC25A6	solute carrier family 25 (mitochondrial carrier; adenine nucleotide translocator), member 6	Multiple_Complex
TC1000009090.hg.1	9.62	9.18	0.44	1.36	0.0158	0.4562	BAG3	BCL2-associated athanogene 3	Coding
TC1100013170.hg.1	18.8	18.4	0.4	1.32	0.0158	0.4562	EEF1G; MIR3654	eukaryotic translation elongation factor 1 gamma; microRNA 3654	Multiple_Complex
TC1200007120.hg.1	7.24	7.7	-0.46	-1.37	0.0157	0.4562	RASSF8	Ras association (RalGDS/AF-6) domain family (N-terminal) member 8	Multiple_Complex
TC1400010640.hg.1	7.77	7.27	0.5	1.42	0.0157	0.4562	TMEM251	transmembrane protein 251	Coding
TC1500010910.hg.1	17.62	17.28	0.34	1.27	0.0158	0.4562	RPS17	ribosomal protein S17	Multiple_Complex
TC1700012058.hg.1	7.36	6.8	0.56	1.48	0.0156	0.4562	ARL16	ADP-ribosylation factor like GTPase 16	Multiple_Complex
TC1700006719.hg.1	15.5	15.06	0.44	1.36	0.0158	0.4563	RNASEK; C17orf49; RNASEK-C17orf49	ribonuclease, RNase K; chromosome 17 open reading frame 49; RNASEK-C17orf49 readthrough	Multiple_Complex
TC0600011535.hg.1	12.53	12.04	0.49	1.41	0.0159	0.4573	RGL2	ral guanine nucleotide dissociation stimulator-like 2	Multiple_Complex
TC1700007498.hg.1	8.73	9.19	-0.46	-1.37	0.0159	0.4573	SUZ12	SUZ12 polycomb repressive complex 2 subunit	Multiple_Complex
TC2000007083.hg.1	5.33	4.35	0.98	1.97	0.0159	0.4573	ID1	inhibitor of DNA binding 1, dominant negative helix-loop-helix protein	Multiple_Complex
TC0100008114.hg.1	9.6	8.92	0.68	1.6	0.016	0.4578	UROD	uroporphyrinogen decarboxylase	Multiple_Complex
TC0700012036.hg.1	5.76	4.96	0.8	1.73	0.016	0.4578	VGF	VGF nerve growth factor inducible	Coding
TC1400010748.hg.1	5.96	5.66	0.3	1.23	0.016	0.4578	LINC01588	long intergenic non-protein coding RNA 1588	Multiple_Complex
TC1900010391.hg.1	9.28	8.8	0.48	1.39	0.016	0.4578	PEPD	peptidase D	Multiple_Complex
TC0500012153.hg.1	6.68	7.38	-0.7	-1.63	0.0161	0.458	FAM13B	family with sequence similarity 13, member B	Multiple_Complex
TC1000011923.hg.1	10.34	10.91	-0.57	-1.48	0.0161	0.458	GFRA1	GDNF family receptor alpha 1	Multiple_Complex
TC0100014014.hg.1	16.1	15.49	0.61	1.52	0.0161	0.4594	PRDX1	peroxiredoxin 1	Multiple_Complex
TC0200011901.hg.1	12.44	12.85	-0.41	-1.34	0.0162	0.4594	PUM2	pumilio RNA binding family member 2	Multiple_Complex
TC0800011679.hg.1	11.26	11.59	-0.33	-1.26	0.0162	0.4594	ATAD2	ATPase family, AAA domain containing 2	Multiple_Complex
TC1200007866.hg.1	12.9	12.02	0.88	1.84	0.0162	0.4594	SHMT2	serine hydroxymethyltransferase 2 (mitochondrial)	Multiple_Complex
TC0100016364.hg.1	7.9	8.44	-0.54	-1.45	0.0163	0.4621	SCYL3	SCY1-like, kinase-like 3	Multiple_Complex
TC0100015899.hg.1	16.38	16.81	-0.43	-1.34	0.0165	0.4625	TPM3	tropomyosin 3	Multiple_Complex
TC0300007437.hg.1	7.54	7.06	0.48	1.4	0.0165	0.4625	MANF	mesencephalic astrocyte-derived neurotrophic factor	Multiple_Complex
TC0300011173.hg.1	10.68	10.22	0.46	1.38	0.0164	0.4625	NT5DC2	5-nucleotidase domain containing 2	Multiple_Complex
TC0300012527.hg.1	9.01	9.55	-0.54	-1.46	0.0164	0.4625	MSL2	male-specific lethal 2 homolog (Drosophila)	Coding
TC0600012863.hg.1	7.65	8.13	-0.48	-1.39	0.0165	0.4625	REV3L	REV3 like, DNA directed polymerase zeta catalytic subunit	Multiple_Complex
TC1700007720.hg.1	11.62	11.19	0.43	1.35	0.0164	0.4625	PSMB3	proteasome subunit beta 3	Multiple_Complex
TC1900010708.hg.1	13.67	13.19	0.48	1.4	0.0164	0.4625	BLVRB	biliverdin reductase B	Multiple_Complex
TC0X00009022.hg.1	5.51	5.97	-0.46	-1.37	0.0165	0.4631	VCX2	variable charge, X-linked 2	Coding
TC1100010077.hg.1	7.22	7.78	-0.56	-1.48	0.0166	0.4643	SBF2	SET binding factor 2	Multiple_Complex
TC0600007203.hg.1	12.09	11.59	0.5	1.41	0.0166	0.4646	ACOT13	acyl-CoA thioesterase 13	Multiple_Complex
TC0300008148.hg.1	9.73	8.95	0.78	1.71	0.0167	0.4656	TMEM45A	transmembrane protein 45A	Multiple_Complex
TC0700010355.hg.1	13.37	12.66	0.71	1.63	0.0168	0.4666	AGR2	anterior gradient 2, protein disulphide isomerase family member	Multiple_Complex
TC1900010045.hg.1	8.03	7.49	0.54	1.46	0.0167	0.4666	BORCS8; MEF2B; MEF2BNB-MEF2B	BLOC-1 related complex subunit 8; myocyte enhancer factor 2B; MEF2BNB-MEF2B readthrough	Multiple_Complex
TC1600006886.hg.1	9.48	9.05	0.43	1.35	0.0168	0.4683	NUBP1	nucleotide binding protein 1	Multiple_Complex
TC0100007672.hg.1	11.77	11.24	0.53	1.45	0.0169	0.4685	EIF3I	eukaryotic translation initiation factor 3, subunit I	Multiple_Complex
TC1400010071.hg.1	5.55	6.13	-0.58	-1.5	0.0169	0.47	CLMN	calmin (calponin-like, transmembrane)	Multiple_Complex
TC0100010100.hg.1	11.16	10.42	0.74	1.68	0.017	0.471	CKS1B	CDC28 protein kinase regulatory subunit 1B	Multiple_Complex
TC1100010531.hg.1	6.29	6.86	-0.57	-1.49	0.017	0.471	SLC1A2	solute carrier family 1 (glial high affinity glutamate transporter), member 2	Multiple_Complex
TC0800008154.hg.1	2.8	3.23	-0.43	-1.34	0.0171	0.4734	CNBD1	cyclic nucleotide binding domain containing 1	Multiple_Complex
TC1900011741.hg.1	7.95	7.66	0.29	1.22	0.0172	0.4734	CEACAM5	carcinoembryonic antigen-related cell adhesion molecule 5	Multiple_Complex
TC0700012190.hg.1	4.76	4.02	0.74	1.67	0.0172	0.4742	CCDC71L	coiled-coil domain containing 71-like	Multiple_Complex
TC0100010149.hg.1	11.25	10.86	0.39	1.31	0.0173	0.4763	RAB25	RAB25, member RAS oncogene family	Multiple_Complex
TC1200010612.hg.1	5	4.54	0.46	1.37	0.0173	0.4763	RHEBL1	Ras homolog enriched in brain like 1	Multiple_Complex
TC0600011732.hg.1	8.3	8.8	-0.5	-1.41	0.0174	0.4782	SAYSD1	SAYSVFN motif domain containing 1	Multiple_Complex
TC0600014006.hg.1	6.33	6.75	-0.42	-1.33	0.0174	0.4782	WDR27	WD repeat domain 27	Multiple_Complex
TC1000006617.hg.1	13.47	13.99	-0.52	-1.43	0.0175	0.4782	NET1	neuroepithelial cell transforming 1	Multiple_Complex
TC0600011733.hg.1	5.13	4.63	0.5	1.41	0.0175	0.4784	KCNK5	potassium channel, two pore domain subfamily K, member 5	Multiple_Complex
TC1100010451.hg.1	5.88	6.32	-0.44	-1.35	0.0175	0.4784	IMMP1L	inner mitochondrial membrane peptidase subunit 1	Multiple_Complex
TC0600011517.hg.1	3.72	4.38	-0.66	-1.58	0.0176	0.4785	HLA-DPA1	major histocompatibility complex, class II, DP alpha 1	Multiple_Complex
TC0600014166.hg.1	5.18	5.58	-0.4	-1.32	0.0176	0.4785	CCDC162P	coiled-coil domain containing 162, pseudogene	Multiple_Complex
TC0700008897.hg.1	9.16	9.68	-0.52	-1.44	0.0176	0.4785	LSM8	LSM8 homolog, U6 small nuclear RNA associated	Multiple_Complex
TC0900012192.hg.1	12.25	11.83	0.42	1.34	0.0176	0.4785	PHPT1	phosphohistidine phosphatase 1	Multiple_Complex
TC1000011213.hg.1	4.03	4.54	-0.51	-1.42	0.0176	0.4785	MAT1A	methionine adenosyltransferase I, alpha	Multiple_Complex
TC0200014971.hg.1	13.68	14.12	-0.44	-1.36	0.0178	0.4786	SP3	Sp3 transcription factor	Multiple_Complex
TC0300013336.hg.1	8.78	9.51	-0.73	-1.66	0.0178	0.4786	LAMP3	lysosomal-associated membrane protein 3	Multiple_Complex
TC0300014094.hg.1	8.57	9.01	-0.44	-1.35	0.0177	0.4786	TCTEX1D2	Tctex1 domain containing 2	Multiple_Complex
TC0800010002.hg.1	12.17	11.15	1.02	2.03	0.0178	0.4786	DUSP4	dual specificity phosphatase 4	Multiple_Complex
TC1000010909.hg.1	4.25	3.75	0.5	1.41	0.0178	0.4786	AIFM2	apoptosis-inducing factor, mitochondrion-associated, 2	Multiple_Complex
TC1200006896.hg.1	9.23	8.76	0.47	1.38	0.0178	0.4786	GPRC5A; MIR614	G protein-coupled receptor, class C, group 5, member A; microRNA 614	Multiple_Complex
TC1500010753.hg.1	4.86	4.37	0.49	1.4	0.0178	0.4786	TLN2	talin 2	Multiple_Complex
TC1600008963.hg.1	10.55	10.1	0.45	1.37	0.0178	0.4786	C16orf13	chromosome 16 open reading frame 13	Multiple_Complex
TC0100011592.hg.1	10.69	11.19	-0.5	-1.41	0.0179	0.4796	KCTD3	potassium channel tetramerization domain containing 3	Multiple_Complex
TC0100015943.hg.1	7.82	7.1	0.72	1.65	0.0179	0.4796	DPM3	dolichyl-phosphate mannosyltransferase polypeptide 3	Multiple_Complex
TC0400010636.hg.1	9.15	8.43	0.72	1.65	0.0179	0.4796	OCIAD2	OCIA domain containing 2	Multiple_Complex
TC0500011984.hg.1	12.32	11.96	0.36	1.28	0.0179	0.4796	HINT1	histidine triad nucleotide binding protein 1	Multiple_Complex
TC0200014382.hg.1	3.27	3.81	-0.54	-1.45	0.018	0.4815	TMEM163	transmembrane protein 163	Multiple_Complex
TC0600014265.hg.1	15.03	14.62	0.41	1.33	0.0181	0.4821	CLIC1	chloride intracellular channel 1	Coding
TC1400007139.hg.1	13.14	13.64	-0.5	-1.41	0.0181	0.4821	TMX1	thioredoxin-related transmembrane protein 1	Multiple_Complex
TC1600011355.hg.1	10.37	10.98	-0.61	-1.52	0.0181	0.4821	NPIPA1	nuclear pore complex interacting protein family, member A1	Multiple_Complex
TC0400011220.hg.1	7.41	7.96	-0.55	-1.47	0.0183	0.4833	WDFY3	WD repeat and FYVE domain containing 3	Multiple_Complex
TC0600010008.hg.1	8.8	8.29	0.51	1.43	0.0183	0.4833	GTF2H5	general transcription factor IIH subunit 5	Coding
TC1000007061.hg.1	3.72	4.41	-0.69	-1.62	0.0182	0.4833	GPR158	G protein-coupled receptor 158	Multiple_Complex
TC1200011971.hg.1	15.02	14.51	0.51	1.43	0.0183	0.4833	RPL6	ribosomal protein L6	Multiple_Complex
TC1300006583.hg.1	9.08	9.61	-0.53	-1.44	0.0183	0.4833	SGCG	sarcoglycan gamma	Coding
TC1700006729.hg.1	10.78	10.06	0.72	1.65	0.0183	0.4833	ACADVL	acyl-CoA dehydrogenase, very long chain	Multiple_Complex
TC1900009743.hg.1	10.2	9.66	0.54	1.45	0.0182	0.4833	TNPO2	transportin 2	Multiple_Complex
TC0100009211.hg.1	8.79	9.24	-0.45	-1.37	0.0184	0.4842	RTCA	RNA 3-terminal phosphate cyclase	Multiple_Complex
TC0X00010331.hg.1	4.98	5.39	-0.41	-1.33	0.0184	0.4842	SYTL4	synaptotagmin-like 4	Multiple_Complex
TC1900006470.hg.1	15.26	14.81	0.45	1.37	0.0184	0.4842	BSG	basigin (Ok blood group)	Multiple_Complex
TC0600007800.hg.1	13.24	12.82	0.42	1.33	0.0185	0.485	RPL10A	ribosomal protein L10a	Multiple_Complex
TC0700013394.hg.1	3.63	4.05	-0.42	-1.34	0.0185	0.485	CCDC146	coiled-coil domain containing 146	Multiple_Complex
TC0300006956.hg.1	10.28	10.9	-0.62	-1.53	0.0186	0.4858	GPD1L	glycerol-3-phosphate dehydrogenase 1-like	Multiple_Complex
TC0X00009648.hg.1	8.08	7.74	0.34	1.27	0.0186	0.4858	TFE3	transcription factor binding to IGHM enhancer 3	Multiple_Complex
TC1700012313.hg.1	10.63	10.1	0.53	1.45	0.0186	0.4858	MRPL12	mitochondrial ribosomal protein L12	Multiple_Complex
TC0700010796.hg.1	11.03	11.43	-0.4	-1.32	0.0186	0.486	VPS41	vacuolar protein sorting 41 homolog (S. cerevisiae)	Multiple_Complex
TC0100006865.hg.1	6.4	5.78	0.62	1.54	0.0188	0.4877	AGTRAP	angiotensin II receptor-associated protein	Multiple_Complex
TC0100015781.hg.1	8.32	8.75	-0.43	-1.35	0.0188	0.4877	PI4KB	phosphatidylinositol 4-kinase, catalytic, beta	Multiple_Complex
TC0200007506.hg.1	16.86	17.22	-0.36	-1.29	0.0188	0.4877	EPCAM	epithelial cell adhesion molecule	Multiple_Complex
TC1300006675.hg.1	14.46	14.14	0.32	1.25	0.0187	0.4877	SNORD102; SNORA27; RPL21	small nucleolar RNA, C/D box 102; small nucleolar RNA, H/ACA box 27; ribosomal protein L21	Multiple_Complex
TC1700012093.hg.1	12.95	12.36	0.59	1.5	0.0188	0.4877	FASN	fatty acid synthase	Multiple_Complex
TC2100007897.hg.1	3.3	3.86	-0.56	-1.47	0.0188	0.4877	KRTAP19-4	keratin associated protein 19-4	Coding
TC1100013031.hg.1	7.32	6.74	0.58	1.5	0.0189	0.4884	NUDT22	nudix hydrolase 22	Multiple_Complex
TC1500010291.hg.1	6.27	5.56	0.71	1.63	0.0189	0.4884	NMB	neuromedin B	Coding
TC2000007281.hg.1	10	9.63	0.37	1.29	0.0189	0.4884	MANBAL	mannosidase, beta A, lysosomal-like	Multiple_Complex
TC0300008316.hg.1	5.87	6.43	-0.56	-1.48	0.019	0.4885	PVRL3	poliovirus receptor-related 3	Multiple_Complex
TC1900011774.hg.1	7.62	7.21	0.41	1.33	0.019	0.4888	EMP3	epithelial membrane protein 3	Multiple_Complex
TC0100007486.hg.1	10.65	10.22	0.43	1.35	0.019	0.4894	SFN	stratifin	Coding
TC0500009076.hg.1	7.68	8.27	-0.59	-1.51	0.0192	0.4922	SLC26A2	solute carrier family 26 (anion exchanger), member 2	Multiple_Complex
TC0200012092.hg.1	4.8	5.22	-0.42	-1.34	0.0194	0.4951	CCDC121	coiled-coil domain containing 121	Coding
TC1200012293.hg.1	3.5	3.95	-0.45	-1.37	0.0193	0.4951	DNAH10OS	dynein, axonemal, heavy chain 10 opposite strand	Coding
TC1700007914.hg.1	10.83	10.29	0.54	1.45	0.0194	0.4951	VPS25	vacuolar protein sorting 25 homolog (S. cerevisiae)	Multiple_Complex
TC1900011928.hg.1	12.55	13.15	-0.6	-1.52	0.0194	0.4951	ZNF675	zinc finger protein 675	Multiple_Complex
TC2200008022.hg.1	5.16	5.68	-0.52	-1.43	0.0194	0.4951	CCDC188	coiled-coil domain containing 188	Multiple_Complex
TC2200009231.hg.1	12.6	11.99	0.61	1.53	0.0194	0.4951	MIF	macrophage migration inhibitory factor (glycosylation-inhibiting factor)	Multiple_Complex
TC1700011736.hg.1	7.83	7.32	0.51	1.42	0.0194	0.4951	NT5C	5, 3-nucleotidase, cytosolic	Multiple_Complex
TC0200010853.hg.1	4.98	5.39	-0.41	-1.33	0.0195	0.4956	ASIC4	acid sensing ion channel family member 4	Multiple_Complex
TC0800008062.hg.1	8.59	9.24	-0.65	-1.56	0.0195	0.4956	ZBTB10	zinc finger and BTB domain containing 10	Coding
TC1900006475.hg.1	3.69	3.19	0.5	1.42	0.0195	0.4956	FGF22	fibroblast growth factor 22	Multiple_Complex
TC2000009673.hg.1	9.19	9.9	-0.71	-1.63	0.0195	0.4956	SYCP2	synaptonemal complex protein 2	Multiple_Complex
TC0100011812.hg.1	4.56	5.02	-0.46	-1.37	0.0196	0.4957	ADCK3	aarF domain containing kinase 3	Multiple_Complex
TC0100018146.hg.1	6.24	5.85	0.39	1.31	0.0196	0.4957	ZNF692	zinc finger protein 692	Multiple_Complex
TC1900010221.hg.1	10.45	11.01	-0.56	-1.48	0.0196	0.4959	ZNF681	zinc finger protein 681	Multiple_Complex
TC0200010545.hg.1	4.58	4.02	0.56	1.47	0.0198	0.4969	NRP2	neuropilin 2	Multiple_Complex
TC1400009829.hg.1	7.21	7.86	-0.65	-1.58	0.0198	0.4969	CEP128	centrosomal protein 128kDa	Multiple_Complex
TC1700010582.hg.1	6.44	5.86	0.58	1.49	0.0198	0.4969	PGAP3	post-GPI attachment to proteins 3	Multiple_Complex
TC1900006565.hg.1	6.33	5.79	0.54	1.46	0.0197	0.4969	CSNK1G2	casein kinase 1, gamma 2	Multiple_Complex
TC0200015318.hg.1	6.28	6.87	-0.59	-1.51	0.0198	0.4983	HECW2	HECT, C2 and WW domain containing E3 ubiquitin protein ligase 2	Multiple_Complex
TC1800007734.hg.1	7.83	8.4	-0.57	-1.48	0.0199	0.4984	ZNF236	zinc finger protein 236	Multiple_Complex
TC0300009892.hg.1	4.09	4.48	-0.39	-1.31	0.02	0.4992	ATP13A5-AS1	ATP13A5 antisense RNA 1	NonCoding
TC1400006697.hg.1	6.31	6.97	-0.66	-1.58	0.02	0.4992	DHRS2	dehydrogenase/reductase (SDR family) member 2	Multiple_Complex
TC1700010639.hg.1	5.34	4.58	0.76	1.69	0.02	0.4992	KRT10	keratin 10, type I	Multiple_Complex
TC1900009133.hg.1	10.12	9.68	0.44	1.35	0.02	0.4992	POLR2E	polymerase (RNA) II (DNA directed) polypeptide E, 25kDa	Multiple_Complex
TC1100008044.hg.1	10.85	10.31	0.54	1.45	0.02	0.4996	DRAP1	DR1-associated protein 1 (negative cofactor 2 alpha)	Multiple_Complex
TC0700008023.hg.1	8.57	8.01	0.56	1.48	0.0202	0.5023	GATSL2	GATS protein-like 2	Multiple_Complex
TC0300013795.hg.1	9.21	9.73	-0.52	-1.44	0.0202	0.503	OXNAD1	oxidoreductase NAD-binding domain containing 1	Multiple_Complex
TC0800012137.hg.1	5.79	6.19	-0.4	-1.32	0.0203	0.5033	ZC3H3	Transcript Identified by AceView, Entrez Gene ID(s) 23144	Unassigned
TC1200012599.hg.1	9.06	9.57	-0.51	-1.43	0.0203	0.5033	AEBP2	AE binding protein 2	Multiple_Complex
TC0700010453.hg.1	11.19	10.71	0.48	1.4	0.0203	0.5035	TOMM7	translocase of outer mitochondrial membrane 7 homolog (yeast)	Multiple_Complex
TC1700008929.hg.1	8.87	8.1	0.77	1.71	0.0203	0.5036	TEN1; CDK3; TEN1-CDK3	TEN1 CST complex subunit; cyclin-dependent kinase 3; TEN1-CDK3 readthrough (NMD candidate)	Multiple_Complex
TC0100009760.hg.1	12.21	12.71	-0.5	-1.42	0.0205	0.5049	NUDT4P1; NUDT4P2; NUDT4	nudix hydrolase 4 pseudogene 1; nudix hydrolase 4 pseudogene 2; nudix hydrolase 4	Multiple_Complex
TC0100009833.hg.1	12.21	12.71	-0.5	-1.42	0.0205	0.5049	NUDT4; NUDT4P1	nudix hydrolase 4; nudix hydrolase 4 pseudogene 1	Multiple_Complex
TC0200016651.hg.1	9.07	8.6	0.47	1.39	0.0204	0.5049	CYP1B1	cytochrome P450, family 1, subfamily B, polypeptide 1	Multiple_Complex
TC1700007916.hg.1	3.92	3.47	0.45	1.36	0.0205	0.5049	CNTD1	cyclin N-terminal domain containing 1	Multiple_Complex
TC1200006850.hg.1	6.81	7.35	-0.54	-1.46	0.0205	0.505	ETV6	ets variant 6	Multiple_Complex
TC0600007636.hg.1	11.91	11.38	0.53	1.44	0.0208	0.5077	RNF5	ring finger protein 5, E3 ubiquitin protein ligase	Multiple_Complex
TC0800009428.hg.1	4.31	5.22	-0.91	-1.88	0.0207	0.5077	XKR5	X-linked Kx blood group related 5	Multiple_Complex
TC0900009932.hg.1	11.65	11.15	0.5	1.42	0.0208	0.5077	STOML2	stomatin (EPB72)-like 2	Multiple_Complex
TC1400009388.hg.1	11.21	11.58	-0.37	-1.3	0.0208	0.5077	PPP2R5E	protein phosphatase 2, regulatory subunit B, epsilon isoform	Multiple_Complex
TC1400010579.hg.1	8.42	7.81	0.61	1.52	0.0207	0.5077	DHRS4	dehydrogenase/reductase (SDR family) member 4	Coding
TC1900010659.hg.1	15.62	15.01	0.61	1.53	0.0207	0.5077	RPS16	ribosomal protein S16	Multiple_Complex
TC1900011655.hg.1	9.64	8.86	0.78	1.71	0.0207	0.5077	PET100	PET100 homolog	Multiple_Complex
TC0300014082.hg.1	6.59	5.97	0.62	1.54	0.0209	0.5092	ETV5	ets variant 5	Multiple_Complex
TC1500009736.hg.1	17.62	17.18	0.44	1.36	0.0209	0.51	PPIB	peptidylprolyl isomerase B (cyclophilin B)	Multiple_Complex
TC1900006670.hg.1	8.35	8.03	0.32	1.25	0.0209	0.51	PIAS4	protein inhibitor of activated STAT 4	Multiple_Complex
TC1800009229.hg.1	5.47	6.01	-0.54	-1.45	0.021	0.5102	SMAD4	SMAD family member 4	Multiple_Complex
TC0300013598.hg.1	5.7	5.2	0.5	1.41	0.021	0.5103	LRRC15	leucine rich repeat containing 15	Coding
TC0900012291.hg.1	8.77	8.22	0.55	1.47	0.0212	0.5125	NPDC1	neural proliferation, differentiation and control, 1	Multiple_Complex
TC1100012696.hg.1	4.26	3.86	0.4	1.31	0.0212	0.5125	ROBO4	roundabout guidance receptor 4	Multiple_Complex
TC1900009637.hg.1	6.97	7.59	-0.62	-1.54	0.0212	0.5125	CDKN2D	cyclin-dependent kinase inhibitor 2D (p19, inhibits CDK4)	Coding
TSUnmapped00000213.hg.1	3.21	3.58	-0.37	-1.3	0.0211	0.5125	DGKD	diacylglycerol kinase, delta 130kDa	Coding
TC0100018490.hg.1	4.26	4.73	-0.47	-1.39	0.0212	0.5126	LINGO4	leucine rich repeat and Ig domain containing 4	Coding
TC0400010132.hg.1	10.08	10.59	-0.51	-1.42	0.0213	0.5128	TAPT1	transmembrane anterior posterior transformation 1	Multiple_Complex
TC1900011113.hg.1	9.81	9.33	0.48	1.39	0.0213	0.5128	GYS1	glycogen synthase 1 (muscle)	Multiple_Complex
TC0400008876.hg.1	9.13	9.61	-0.48	-1.4	0.0214	0.5148	USP38	ubiquitin specific peptidase 38	Multiple_Complex
TSUnmapped00000457.hg.1	4.75	5.06	-0.31	-1.24	0.0214	0.5148	SURF1	surfeit 1	NonCoding
TC0200015645.hg.1	13.4	14.06	-0.66	-1.58	0.0215	0.515	ABCA12	ATP binding cassette subfamily A member 12	Multiple_Complex
TC0X00010962.hg.1	3.35	3.78	-0.43	-1.35	0.0215	0.515	MCF2	MCF.2 cell line derived transforming sequence	Multiple_Complex
TSUnmapped00000293.hg.1	13.14	13.57	-0.43	-1.34	0.0215	0.515	RCC2	regulator of chromosome condensation 2	NonCoding
TC0500012425.hg.1	12.62	13.04	-0.42	-1.34	0.0216	0.5161	CSNK1A1	casein kinase 1, alpha 1	Multiple_Complex
TC0500013350.hg.1	7.06	8.2	-1.14	-2.2	0.0216	0.5165	RAPGEF6	Rap guanine nucleotide exchange factor 6	Multiple_Complex
TC1200012270.hg.1	7.25	7.73	-0.48	-1.39	0.0216	0.5165	RILPL2	Rab interacting lysosomal protein-like 2	Multiple_Complex
TC1700008915.hg.1	4.49	4.92	-0.43	-1.35	0.0216	0.5165	SMIM6	small integral membrane protein 6	Multiple_Complex
TC1800008459.hg.1	3.07	3.66	-0.59	-1.51	0.0217	0.5173	ZNF396	zinc finger protein 396	Multiple_Complex
TC2200008837.hg.1	11.74	11.28	0.46	1.37	0.0218	0.519	SNU13	SNU13 homolog, small nuclear ribonucleoprotein (U4/U6.U5)	Multiple_Complex
TC2000007202.hg.1	7.93	7.11	0.82	1.77	0.0218	0.5191	ACSS2	acyl-CoA synthetase short-chain family member 2	Multiple_Complex
TC0100013073.hg.1	11.84	11.38	0.46	1.38	0.0219	0.5193	SDHB	succinate dehydrogenase complex subunit B, iron sulfur (Ip)	Multiple_Complex
TC0100014191.hg.1	4.71	4.27	0.44	1.36	0.0219	0.5193	RAB3B	RAB3B, member RAS oncogene family	Multiple_Complex
TC0200007132.hg.1	12.8	13.23	-0.43	-1.35	0.0219	0.5193	YPEL5	yippee like 5	Multiple_Complex
TC1300008702.hg.1	11.73	12.17	-0.44	-1.35	0.0219	0.5193	ELF1	E74-like factor 1 (ets domain transcription factor)	Multiple_Complex
TC1900011684.hg.1	9.22	8.62	0.6	1.52	0.022	0.5194	BABAM1	BRISC and BRCA1 A complex member 1	Multiple_Complex
TC1400010263.hg.1	8.75	8.27	0.48	1.39	0.0221	0.5212	CINP	cyclin-dependent kinase 2 interacting protein	Multiple_Complex
TC1900010851.hg.1	8.4	7.97	0.43	1.35	0.0221	0.5212	ETHE1	ethylmalonic encephalopathy 1	Multiple_Complex
TSUnmapped00000485.hg.1	7.9	7.3	0.6	1.52	0.0221	0.5212	RPS6KA1	ribosomal protein S6 kinase, 90kDa, polypeptide 1	Coding
TC1000012581.hg.1	6.81	7.36	-0.55	-1.47	0.0222	0.5233	ARHGAP19-SLIT1	ARHGAP19-SLIT1 readthrough (NMD candidate)	Multiple_Complex
TC0X00009179.hg.1	4.54	5.08	-0.54	-1.46	0.0223	0.525	RAI2	retinoic acid induced 2	Multiple_Complex
TC0500011219.hg.1	9.05	9.46	-0.41	-1.34	0.0224	0.5259	AP3B1	adaptor-related protein complex 3, beta 1 subunit	Multiple_Complex
TC0700008583.hg.1	9.02	8.53	0.49	1.41	0.0224	0.5259	AP1S1	adaptor-related protein complex 1 sigma 1 subunit	Coding
TC1200006653.hg.1	6.71	6.02	0.69	1.61	0.0224	0.5259	ENO2	enolase 2 (gamma, neuronal)	Multiple_Complex
TC1600008869.hg.1	7.38	7.86	-0.48	-1.4	0.0225	0.5275	ZNF778	zinc finger protein 778	Multiple_Complex
TC0900006577.hg.1	4.93	4.49	0.44	1.35	0.0227	0.529	IL33	interleukin 33	Multiple_Complex
TC1100012957.hg.1	4.99	5.42	-0.43	-1.34	0.0227	0.529	TRIM22	tripartite motif containing 22	Multiple_Complex
TC1900010675.hg.1	11.78	11.32	0.46	1.38	0.0226	0.529	FBL	fibrillarin	Multiple_Complex
TC0300011378.hg.1	15.63	16.24	-0.61	-1.52	0.0228	0.5305	THOC7	THO complex 7	Multiple_Complex
TC1200011460.hg.1	8.56	9.17	-0.61	-1.53	0.0228	0.5305	KITLG	KIT ligand	Multiple_Complex
TC0600009683.hg.1	11.79	12.13	-0.34	-1.26	0.0228	0.531	AIG1	androgen-induced 1	Multiple_Complex
TC0X00010982.hg.1	5.67	6.56	-0.89	-1.85	0.0229	0.531	CDR1	cerebellar degeneration related protein 1	Coding
TC0100006681.hg.1	4.48	5.07	-0.59	-1.51	0.0231	0.5324	RNF207	ring finger protein 207	Multiple_Complex
TC0100008332.hg.1	8.48	9.22	-0.74	-1.68	0.0231	0.5324	ZYG11B	zyg-11 family member B, cell cycle regulator	Multiple_Complex
TC0100015921.hg.1	8.84	9.22	-0.38	-1.31	0.0231	0.5324	ADAR	adenosine deaminase, RNA-specific	Multiple_Complex
TC0200015790.hg.1	10.03	9.3	0.73	1.67	0.0231	0.5324	CHPF	chondroitin polymerizing factor	Multiple_Complex
TC0200016115.hg.1	5.06	5.77	-0.71	-1.63	0.0229	0.5324	ARL4C	ADP-ribosylation factor like GTPase 4C	Multiple_Complex
TC0600014097.hg.1	12.45	11.91	0.54	1.46	0.0231	0.5324	MRPS18B	mitochondrial ribosomal protein S18B	Multiple_Complex
TC0900012275.hg.1	7.43	8.32	-0.89	-1.85	0.0231	0.5324	GOLGA1	golgin A1	Multiple_Complex
TC1000007871.hg.1	4.31	5.01	-0.7	-1.62	0.0231	0.5324	STOX1	storkhead box 1	Coding
TC1200007408.hg.1	7.7	8.37	-0.67	-1.59	0.023	0.5324	TMEM117	transmembrane protein 117	Multiple_Complex
TC0600010609.hg.1	5.63	5.05	0.58	1.5	0.0232	0.5345	PXDC1	PX domain containing 1	Multiple_Complex
TC0900009746.hg.1	3.63	3.38	0.25	1.19	0.0233	0.5354	IZUMO3	IZUMO family member 3	Multiple_Complex
TC2200006637.hg.1	4.9	5.31	-0.41	-1.33	0.0233	0.5354	DGCR8	Memczak2013 ALT_ACCEPTOR, ALT_DONOR, coding, INTERNAL, intronic best transcript NM_022720	NonCoding
TC0300006582.hg.1	5.01	5.6	-0.59	-1.5	0.0234	0.5358	TATDN2; GHRLOS	TatD DNase domain containing 2; ghrelin opposite strand/antisense RNA	Multiple_Complex
TC0300012245.hg.1	10.54	10.99	-0.45	-1.37	0.0235	0.5364	ZNF148	zinc finger protein 148	Multiple_Complex
TC0600009240.hg.1	8.61	9.36	-0.75	-1.68	0.0235	0.5364	KPNA5	karyopherin alpha 5 (importin alpha 6)	Multiple_Complex
TC1000012032.hg.1	14.28	13.94	0.34	1.27	0.0235	0.5364	RPL21	ribosomal protein L21	Multiple_Complex
TC1700009939.hg.1	7.24	6.93	0.31	1.24	0.0235	0.5364	PEMT	phosphatidylethanolamine N-methyltransferase	Multiple_Complex
TC1700012468.hg.1	12.45	11.92	0.53	1.45	0.0235	0.5364	HN1	hematological and neurological expressed 1	Multiple_Complex
TSUnmapped00000383.hg.1	11.85	11.4	0.45	1.36	0.0236	0.5377	HYOU1	hypoxia up-regulated 1	Coding
TC1000010497.hg.1	6.57	7.1	-0.53	-1.44	0.0237	0.5381	2023-03-08	membrane associated ring finger 8	Multiple_Complex
TC0700013591.hg.1	15.66	15.2	0.46	1.37	0.0237	0.5382	ATP5J2	ATP synthase, H transporting, mitochondrial Fo complex subunit F2	Multiple_Complex
TC0700011665.hg.1	3.74	3.24	0.5	1.42	0.0238	0.5387	SEMA3A	Transcript Identified by AceView, Entrez Gene ID(s) 10371	Unassigned
TC1400010604.hg.1	4.26	3.61	0.65	1.57	0.0238	0.5387	MIA2	melanoma inhibitory activity 2	Multiple_Complex
TC1600008851.hg.1	10.84	10.4	0.44	1.36	0.0238	0.5387	TRAPPC2L	trafficking protein particle complex 2-like	Multiple_Complex
TC1900010951.hg.1	10.76	10.11	0.65	1.57	0.0238	0.5387	SNRPD2	small nuclear ribonucleoprotein D2 polypeptide	Multiple_Complex
TC1500006946.hg.1	5.07	5.61	-0.54	-1.45	0.0239	0.5405	INAFM2	InaF-motif containing 2	Multiple_Complex
TC1300006886.hg.1	5.33	5.77	-0.44	-1.36	0.024	0.5408	RFXAP	regulatory factor X-associated protein	Multiple_Complex
TC2000008915.hg.1	10.38	9.87	0.51	1.42	0.024	0.541	AHCY	adenosylhomocysteinase	Multiple_Complex
TC1500010921.hg.1	10.73	10.1	0.63	1.55	0.024	0.5411	MRPL46	mitochondrial ribosomal protein L46	Multiple_Complex
TC0300008467.hg.1	6.1	5.71	0.39	1.31	0.024	0.5412	ARHGAP31	Rho GTPase activating protein 31	Multiple_Complex
TC0600009143.hg.1	6.25	6.86	-0.61	-1.53	0.0242	0.5429	SLC16A10	solute carrier family 16 (aromatic amino acid transporter), member 10	Multiple_Complex
TC0700007596.hg.1	7.31	6.75	0.56	1.47	0.0242	0.5429	EGFR	epidermal growth factor receptor	Multiple_Complex
TC0X00008249.hg.1	15.31	14.84	0.47	1.38	0.0242	0.5429	SLC25A5	solute carrier family 25 (mitochondrial carrier; adenine nucleotide translocator), member 5	Multiple_Complex
TC0900008795.hg.1	6.86	7.28	-0.42	-1.34	0.0243	0.5445	RALGPS1	Ral GEF with PH domain and SH3 binding motif 1	Multiple_Complex
TC0100014285.hg.1	5.94	5.55	0.39	1.32	0.0243	0.5448	USP24	Transcript Identified by AceView, Entrez Gene ID(s) 23358	Unassigned
TC0X00008829.hg.1	18.29	17.94	0.35	1.27	0.0244	0.5458	RPL10; SNORA70	ribosomal protein L10; small nucleolar RNA, H/ACA box 70	Multiple_Complex
TC1000008904.hg.1	10.48	11.03	-0.55	-1.46	0.0244	0.5458	PDCD4; MIR4680	programmed cell death 4 (neoplastic transformation inhibitor); microRNA 4680	Multiple_Complex
TC0300013912.hg.1	8.11	7.34	0.77	1.7	0.0245	0.5458	DNAJB11	DnaJ (Hsp40) homolog, subfamily B, member 11	Coding
TC0700006836.hg.1	13.27	12.84	0.43	1.34	0.0245	0.5458	RPL21	Homo sapiens ribosomal protein L21, mRNA (cDNA clone MGC:2150 IMAGE:3543702), complete cds.; Homo sapiens ribosomal protein L21, mRNA (cDNA clone MGC:4136 IMAGE:2964441), complete cds.; Homo sapiens ribosomal protein L21, mRNA (cDNA clone MGC:71252 IMAGE:6084268), complete cds.; Homo sapiens ribosomal protein L21, mRNA (cDNA clone MGC:88165 IMAGE:4281405), complete cds.; Homo sapiens ribosomal pr…	Multiple_Complex
TC0X00008596.hg.1	11.5	12.57	-1.07	-2.1	0.0246	0.5458	CDR1; CDR1-AS	Memczak2013 ANTISENSE, CDS, coding, downstream_end, upstream_start, UTR3, UTR5 best transcript NM_004065; CDR1 antisense RNA; CDR1 antisense RNA [Source:HGNC Symbol;Acc:HGNC:48926]	NonCoding
TC1100011258.hg.1	9.86	9.45	0.41	1.33	0.0245	0.5458	FIBP	fibroblast growth factor (acidic) intracellular binding protein	Multiple_Complex
TC1900011675.hg.1	12.78	12.28	0.5	1.42	0.0245	0.5458	C19orf53	chromosome 19 open reading frame 53	Coding
TC0100015236.hg.1	14.22	13.92	0.3	1.23	0.0246	0.5467	LAMTOR5	late endosomal/lysosomal adaptor, MAPK and MTOR activator 5	Multiple_Complex
TC0100011419.hg.1	11.99	12.46	-0.47	-1.38	0.0247	0.5489	CD46	CD46 molecule, complement regulatory protein	Multiple_Complex
TC0100018476.hg.1	10.52	10.99	-0.47	-1.38	0.0248	0.549	PEX11B	peroxisomal biogenesis factor 11 beta	Multiple_Complex
TC0200007059.hg.1	7.44	7.02	0.42	1.33	0.0248	0.549	CAD	carbamoyl-phosphate synthetase 2, aspartate transcarbamylase, and dihydroorotase	Multiple_Complex
TC1400009924.hg.1	4.01	4.37	-0.36	-1.28	0.0248	0.5492	EML5	echinoderm microtubule associated protein like 5	Multiple_Complex
TC0100018172.hg.1	3.73	4.17	-0.44	-1.36	0.025	0.5508	PRAMEF33P	PRAME family member 33, pseudogene	Multiple_Complex
TC0X00007704.hg.1	13.1	12.46	0.64	1.57	0.0249	0.5508	COX7B	cytochrome c oxidase subunit VIIb	Multiple_Complex
TC0500008157.hg.1	9.68	10.09	-0.41	-1.32	0.025	0.5511	LNPEP	leucyl/cystinyl aminopeptidase	Multiple_Complex
TC1700012446.hg.1	16.69	17.08	-0.39	-1.31	0.025	0.5511	CCDC47	coiled-coil domain containing 47	Multiple_Complex
TC1900010531.hg.1	8.5	8.83	-0.33	-1.25	0.0251	0.5511	ZNF461	zinc finger protein 461	Multiple_Complex
TC0100007584.hg.1	5.83	6.34	-0.51	-1.43	0.0253	0.5528	PTPRU	protein tyrosine phosphatase, receptor type, U	Multiple_Complex
TC0300012252.hg.1	8.49	8.81	-0.32	-1.25	0.0253	0.5528	SNX4	sorting nexin 4	Multiple_Complex
TC0500009108.hg.1	10.87	10.06	0.81	1.75	0.0254	0.5528	GPX3	glutathione peroxidase 3	Multiple_Complex
TC0600009112.hg.1	9.89	10.31	-0.42	-1.34	0.0252	0.5528	CDC40	cell division cycle 40	Multiple_Complex
TC0600013300.hg.1	9.74	9.28	0.46	1.38	0.0252	0.5528	IFNGR1	interferon gamma receptor 1	Multiple_Complex
TC0700008375.hg.1	6.39	7.24	-0.85	-1.81	0.0254	0.5528	PPP1R9A	protein phosphatase 1, regulatory subunit 9A	Multiple_Complex
TC0800012004.hg.1	3.92	4.41	-0.49	-1.41	0.0254	0.5528	PTK2	Transcript Identified by AceView, Entrez Gene ID(s) 5747	Unassigned
TC1200009890.hg.1	3.82	3.49	0.33	1.25	0.0254	0.5528	CLEC1A	C-type lectin domain family 1, member A	Coding
TC1700007361.hg.1	9.12	8.63	0.49	1.41	0.0253	0.5528	TNFAIP1	tumor necrosis factor, alpha-induced protein 1 (endothelial)	Multiple_Complex
TC1900011909.hg.1	12.36	11.81	0.55	1.46	0.0252	0.5528	COPE	coatomer protein complex subunit epsilon	Multiple_Complex
TC0100013229.hg.1	5.61	5.09	0.52	1.43	0.0256	0.5539	HSPG2	heparan sulfate proteoglycan 2	Multiple_Complex
TC0100015939.hg.1	3.23	3.58	-0.35	-1.27	0.0255	0.5539	DCST2	DC-STAMP domain containing 2	Multiple_Complex
TC0200013515.hg.1	12.95	13.3	-0.35	-1.27	0.0256	0.5539	STARD7	StAR-related lipid transfer domain containing 7	Multiple_Complex
TC1700009949.hg.1	10.26	10.95	-0.69	-1.62	0.0255	0.5539	SREBF1	sterol regulatory element binding transcription factor 1	Multiple_Complex
TC2000007219.hg.1	13.18	12.69	0.49	1.41	0.0256	0.5539	ERGIC3	ERGIC and golgi 3	Multiple_Complex
TC2100008537.hg.1	10.42	9.77	0.65	1.56	0.0255	0.5539	C21orf33	chromosome 21 open reading frame 33	Multiple_Complex
TC0100007006.hg.1	9.66	10.05	-0.39	-1.31	0.0256	0.554	SPEN	spen family transcriptional repressor	Multiple_Complex
TC0600013433.hg.1	9.54	9.04	0.5	1.41	0.0257	0.5548	SF3B5	splicing factor 3b subunit 5	Coding
TC0100013034.hg.1	5.27	5.82	-0.55	-1.47	0.0258	0.5562	ARHGEF19	Rho guanine nucleotide exchange factor 19	Multiple_Complex
TC1000011904.hg.1	10.37	10	0.37	1.29	0.0258	0.5562	ABLIM1	actin binding LIM protein 1	Multiple_Complex
TC0200007618.hg.1	3.71	4.54	-0.83	-1.78	0.0259	0.5572	EML6	echinoderm microtubule associated protein like 6	Multiple_Complex
TC1400008760.hg.1	10.07	9.51	0.56	1.47	0.0259	0.5572	SDR39U1	short chain dehydrogenase/reductase family 39U, member 1	Multiple_Complex
TC1400008347.hg.1	7.3	6.72	0.58	1.49	0.026	0.5585	ZNF839	zinc finger protein 839	Multiple_Complex
TC1500009797.hg.1	10.07	10.47	-0.4	-1.32	0.0261	0.5607	DPP8	dipeptidyl-peptidase 8	Multiple_Complex
TC0300006942.hg.1	14.14	14.49	-0.35	-1.27	0.0262	0.5624	STT3B	STT3B, subunit of the oligosaccharyltransferase complex (catalytic)	Multiple_Complex
TC1900009254.hg.1	8.99	8.58	0.41	1.33	0.0262	0.5624	SGTA	small glutamine-rich tetratricopeptide repeat (TPR)-containing, alpha	Multiple_Complex
TC0600011185.hg.1	16.39	16.82	-0.43	-1.35	0.0264	0.5632	HIST1H2BK	histone cluster 1, H2bk	Multiple_Complex
TC0600011228.hg.1	6.44	6.88	-0.44	-1.36	0.0263	0.5632	HIST1H2AK	histone cluster 1, H2ak	Coding
TC1300007135.hg.1	15.18	15.67	-0.49	-1.4	0.0264	0.5632	ITM2B	integral membrane protein 2B	Multiple_Complex
TC0100009341.hg.1	15.29	15.96	-0.67	-1.59	0.0264	0.5636	KIAA1324	KIAA1324	Multiple_Complex
TC0100006729.hg.1	14.61	14.19	0.42	1.33	0.0265	0.5642	PARK7	parkinson protein 7	Multiple_Complex
TC1000011825.hg.1	8.99	8.46	0.53	1.45	0.0265	0.5642	BBIP1	BBSome interacting protein 1	Multiple_Complex
TC0100007575.hg.1	5	5.47	-0.47	-1.38	0.0265	0.5647	EPB41	Memczak2013 ALT_ACCEPTOR, ALT_DONOR, coding, INTERNAL, intronic best transcript NM_001166007	NonCoding
TC0400007169.hg.1	7.54	8.13	-0.59	-1.5	0.0267	0.5649	PCDH7	protocadherin 7	Multiple_Complex
TC0400009198.hg.1	3.83	4.43	-0.6	-1.52	0.0267	0.5649	APELA	apelin receptor early endogenous ligand	Multiple_Complex
TC0500008814.hg.1	13.54	14.13	-0.59	-1.51	0.0267	0.5649	PAIP2	poly(A) binding protein interacting protein 2	Multiple_Complex
TC0900009950.hg.1	6.87	6.17	0.7	1.63	0.0266	0.5649	TLN1; MIR6852	talin 1; microRNA 6852	Multiple_Complex
TC1300009293.hg.1	6.84	7.16	-0.32	-1.25	0.0267	0.5649	MYCBP2	MYC binding protein 2, E3 ubiquitin protein ligase	Multiple_Complex
TC1900007397.hg.1	16.22	15.81	0.41	1.33	0.0266	0.5649	UBA52	ubiquitin A-52 residue ribosomal protein fusion product 1	Multiple_Complex
TC0600007613.hg.1	12.73	12.18	0.55	1.46	0.0268	0.5661	HSPA1A; HSPA1B	heat shock 70kDa protein 1A; heat shock 70kDa protein 1B	Coding
TC0700006619.hg.1	6.92	6.41	0.51	1.42	0.027	0.5661	SLC29A4	solute carrier family 29 (equilibrative nucleoside transporter), member 4	Multiple_Complex
TC0700012998.hg.1	4.99	5.61	-0.62	-1.54	0.027	0.5661	ZNF767P	zinc finger family member 767, pseudogene	Multiple_Complex
TC0X00008826.hg.1	6.45	5.8	0.65	1.57	0.0269	0.5661	FLNA	Jeck2013 ANTISENSE, CDS, coding, INTERNAL, OVCODE, OVEXON best transcript NM_001110556	NonCoding
TC0X00011205.hg.1	6.71	6.3	0.41	1.33	0.0269	0.5661	UBL4A	ubiquitin-like 4A	Multiple_Complex
TC1200009748.hg.1	8.04	7.39	0.65	1.58	0.0269	0.5661	ZNF384	zinc finger protein 384	Multiple_Complex
TC1900006510.hg.1	13.04	12.63	0.41	1.32	0.0269	0.5661	GPX4	glutathione peroxidase 4	Multiple_Complex
TC1900006660.hg.1	4.29	5.16	-0.87	-1.83	0.0269	0.5661	ATCAY	ataxia, cerebellar, Cayman type	Multiple_Complex
TC0300008863.hg.1	13.37	13.91	-0.54	-1.45	0.0271	0.5661	CDV3	CDV3 homolog (mouse)	Multiple_Complex
TC0600014044.hg.1	12.58	12.08	0.5	1.42	0.0271	0.5661	PSMB1	proteasome subunit beta 1	Multiple_Complex
TC0700009807.hg.1	10.25	10.81	-0.56	-1.47	0.027	0.5661	INSIG1	insulin induced gene 1	Multiple_Complex
TC2000006852.hg.1	6.65	7.61	-0.96	-1.94	0.027	0.5661	SLC24A3	solute carrier family 24 (sodium/potassium/calcium exchanger), member 3	Coding
TC0500007258.hg.1	7.62	8.08	-0.46	-1.38	0.0271	0.5664	GHR	growth hormone receptor	Multiple_Complex
TC0200011974.hg.1	14.06	14.61	-0.55	-1.46	0.0274	0.5692	SF3B6	splicing factor 3b subunit 6	Multiple_Complex
TC0500010869.hg.1	8.21	8.53	-0.32	-1.25	0.0274	0.5692	ELOVL7	ELOVL fatty acid elongase 7	Multiple_Complex
TC1200010641.hg.1	6.63	6.1	0.53	1.45	0.0274	0.5692	BCDIN3D	BCDIN3 domain containing	Multiple_Complex
TC1700009236.hg.1	6.56	6.06	0.5	1.41	0.0273	0.5692	SLC16A3; MIR6787	solute carrier family 16 (monocarboxylate transporter), member 3; microRNA 6787	Multiple_Complex
TC0100013123.hg.1	10.23	9.77	0.46	1.38	0.0275	0.5703	UBR4	ubiquitin protein ligase E3 component n-recognin 4	Multiple_Complex
TC0600010520.hg.1	4.03	4.54	-0.51	-1.42	0.0275	0.5703	MYLK4	myosin light chain kinase family member 4	Multiple_Complex
TC0600012814.hg.1	13.15	13.5	-0.35	-1.28	0.0276	0.5703	CD164	CD164 molecule, sialomucin	Multiple_Complex
TC0600014101.hg.1	10.61	10.23	0.38	1.3	0.0276	0.5703	MICA	MHC class I polypeptide-related sequence A	Coding
TC1100013054.hg.1	7	6.33	0.67	1.59	0.0275	0.5703	RAD9A	RAD9 checkpoint clamp component A	Multiple_Complex
TC1200010866.hg.1	14.97	14.59	0.38	1.3	0.0276	0.5703	CD63	CD63 molecule	Multiple_Complex
TC1400009842.hg.1	11.93	12.34	-0.41	-1.33	0.0276	0.5703	SEL1L	sel-1 suppressor of lin-12-like (C. elegans)	Multiple_Complex
TC1900009608.hg.1	11.94	11.18	0.76	1.69	0.0276	0.5706	EIF3G	eukaryotic translation initiation factor 3, subunit G	Multiple_Complex
TC0400009258.hg.1	9.8	9.4	0.4	1.32	0.0277	0.5708	PALLD	palladin, cytoskeletal associated protein	Multiple_Complex
TC1100006771.hg.1	10.4	9.64	0.76	1.69	0.0277	0.5713	EIF3F	eukaryotic translation initiation factor 3, subunit F	Multiple_Complex
TC1900008752.hg.1	7.91	8.22	-0.31	-1.24	0.0278	0.5713	ZNF813	zinc finger protein 813	Multiple_Complex
TC0100006725.hg.1	8.76	9.23	-0.47	-1.39	0.0278	0.5713	PER3	period circadian clock 3	Multiple_Complex
TC1100008065.hg.1	8.22	7.9	0.32	1.25	0.0278	0.5718	KLC2	kinesin light chain 2	Multiple_Complex
TC0100009903.hg.1	10.09	10.63	-0.54	-1.45	0.0279	0.5725	RPRD2	regulation of nuclear pre-mRNA domain containing 2	Multiple_Complex
TC0100010379.hg.1	10.81	11.26	-0.45	-1.36	0.0281	0.5741	UHMK1	U2AF homology motif (UHM) kinase 1	Multiple_Complex
TC0500009610.hg.1	9.12	9.67	-0.55	-1.46	0.028	0.5741	NSD1	nuclear receptor binding SET domain protein 1	Multiple_Complex
TC0800011861.hg.1	6.58	5.74	0.84	1.79	0.0282	0.5741	LRRC6	leucine rich repeat containing 6	Multiple_Complex
TC1200010798.hg.1	10.71	10.24	0.47	1.38	0.028	0.5741	AAAS	achalasia, adrenocortical insufficiency, alacrimia	Multiple_Complex
TC1400008764.hg.1	5.7	6.15	-0.45	-1.36	0.0281	0.5741	GZMB	granzyme B	Coding
TC1400009225.hg.1	11.54	11.97	-0.43	-1.34	0.0282	0.5741	GMFB	glia maturation factor, beta	Multiple_Complex
TC1700007931.hg.1	6.86	7.77	-0.91	-1.88	0.0281	0.5741	IFI35	interferon-induced protein 35	Multiple_Complex
TC0100013723.hg.1	11.18	10.78	0.4	1.32	0.0286	0.5756	MRPS15	mitochondrial ribosomal protein S15	Multiple_Complex
TC0200011219.hg.1	7.91	8.44	-0.53	-1.45	0.0285	0.5756	ACKR3	atypical chemokine receptor 3	Multiple_Complex
TC0300008017.hg.1	8.44	8.91	-0.47	-1.38	0.0286	0.5756	ZNF654	zinc finger protein 654	Coding
TC0400012564.hg.1	3.97	3.34	0.63	1.55	0.0286	0.5756	CLDN22	claudin 22	Coding
TC0500009676.hg.1	4.67	5.15	-0.48	-1.39	0.0285	0.5756	ZNF879	zinc finger protein 879	Coding
TC0500012248.hg.1	11.04	10.39	0.65	1.56	0.0286	0.5756	NDUFA2	NADH dehydrogenase (ubiquinone) 1 alpha subcomplex, 2, 8kDa	Multiple_Complex
TC0700008246.hg.1	11.28	11.8	-0.52	-1.43	0.0285	0.5756	DMTF1	cyclin D binding myb-like transcription factor 1	Multiple_Complex
TC0700009231.hg.1	3.79	3.23	0.56	1.47	0.0285	0.5756	AKR1B15	aldo-keto reductase family 1, member B15	Multiple_Complex
TC0700009533.hg.1	3.9	4.31	-0.41	-1.33	0.0284	0.5756	OR2A1	olfactory receptor, family 2, subfamily A, member 1	Coding
TC0X00008147.hg.1	3.49	3.02	0.47	1.38	0.0284	0.5756	ZCCHC16	zinc finger, CCHC domain containing 16	Coding
TC1000011585.hg.1	11.09	10.64	0.45	1.37	0.0285	0.5756	GOT1	glutamic-oxaloacetic transaminase 1, soluble	Multiple_Complex
TC1100009287.hg.1	11.65	11.97	-0.32	-1.25	0.0283	0.5756	ARHGEF12	Rho guanine nucleotide exchange factor (GEF) 12	Multiple_Complex
TC1200012249.hg.1	7.24	7.75	-0.51	-1.42	0.0284	0.5756	HCAR1	hydroxycarboxylic acid receptor 1	Multiple_Complex
TC1800009245.hg.1	7.11	6.74	0.37	1.29	0.0284	0.5756	SERPINB8	serpin peptidase inhibitor, clade B (ovalbumin), member 8	Multiple_Complex
TC0100013983.hg.1	7.42	6.85	0.57	1.49	0.0287	0.5777	TMEM53	transmembrane protein 53	Multiple_Complex
TC0600007530.hg.1	9.97	10.62	-0.65	-1.57	0.0289	0.5798	HLA-E	major histocompatibility complex, class I, E	Multiple_Complex
TC0900011256.hg.1	5.59	4.75	0.84	1.8	0.0289	0.5798	RNF183	ring finger protein 183	Multiple_Complex
TC1500007510.hg.1	9.5	9.83	-0.33	-1.26	0.0289	0.5798	TPM1	tropomyosin 1 (alpha)	Multiple_Complex
TC1500008841.hg.1	3.22	3.71	-0.49	-1.4	0.029	0.5812	TJP1	Transcript Identified by AceView, Entrez Gene ID(s) 7082	Unassigned
TC0100008057.hg.1	10.54	10.01	0.53	1.44	0.0291	0.5826	CDC20	cell division cycle 20	Multiple_Complex
TC0300010561.hg.1	9.93	9.36	0.57	1.49	0.0292	0.5826	SLC4A7	solute carrier family 4, sodium bicarbonate cotransporter, member 7	Multiple_Complex
TC1600009040.hg.1	7.24	6.53	0.71	1.64	0.0292	0.5826	C16orf91	chromosome 16 open reading frame 91	Multiple_Complex
TC0100007160.hg.1	7.44	6.96	0.48	1.39	0.0292	0.5834	MRTO4	MRT4 homolog, ribosome maturation factor	Multiple_Complex
TC0700011502.hg.1	7.95	7.66	0.29	1.22	0.0293	0.5843	ABHD11	abhydrolase domain containing 11	Multiple_Complex
TC0100014048.hg.1	9.25	8.81	0.44	1.35	0.0295	0.5845	POMGNT1	protein O-linked mannose N-acetylglucosaminyltransferase 1 (beta 1,2-)	Multiple_Complex
TC0500007585.hg.1	6.04	6.61	-0.57	-1.48	0.0294	0.5845	RNF180	ring finger protein 180	Coding
TC1000007761.hg.1	9.31	9.68	-0.37	-1.29	0.0294	0.5845	ARID5B	AT rich interactive domain 5B (MRF1-like)	Multiple_Complex
TC1200010615.hg.1	7.12	6.48	0.64	1.56	0.0294	0.5845	LMBR1L	limb development membrane protein 1-like	Multiple_Complex
TC2200007114.hg.1	10.86	11.29	-0.43	-1.35	0.0295	0.5845	YWHAH	tyrosine 3-monooxygenase/tryptophan 5-monooxygenase activation protein, eta	Multiple_Complex
TSUnmapped00000606.hg.1	4.18	3.68	0.5	1.42	0.0295	0.5845	FMN1	formin 1	Coding
TC1600011513.hg.1	10.21	9.68	0.53	1.45	0.0296	0.5859	BOLA2; BOLA2B	bolA family member 2; bolA family member 2B	Multiple_Complex
TC0400011483.hg.1	4.44	4.89	-0.45	-1.36	0.0297	0.5878	TACR3	tachykinin receptor 3	Multiple_Complex
TC0300006696.hg.1	4.47	5.09	-0.62	-1.54	0.0297	0.5879	NR2C2	Transcript Identified by AceView, Entrez Gene ID(s) 7182	Unassigned
TC0100009402.hg.1	9.79	10.21	-0.42	-1.34	0.0298	0.5879	CEPT1	choline/ethanolamine phosphotransferase 1	Multiple_Complex
TC0400009431.hg.1	5.83	6.35	-0.52	-1.43	0.0298	0.5879	TENM3	teneurin transmembrane protein 3	Multiple_Complex
TC1900009752.hg.1	14.32	13.89	0.43	1.35	0.03	0.5907	PRDX2	peroxiredoxin 2	Multiple_Complex
TC1100012318.hg.1	5.32	4.89	0.43	1.34	0.03	0.5908	IL18	interleukin 18	Multiple_Complex
TC1700009969.hg.1	10.16	9.75	0.41	1.33	0.03	0.5908	FLII	flightless I actin binding protein	Multiple_Complex
TC0600012674.hg.1	3.68	3.27	0.41	1.32	0.0301	0.5908	ASCC3	Memczak2013 ALT_ACCEPTOR, ALT_DONOR, coding, INTERNAL, intronic best transcript NM_006828	NonCoding
TC0100011664.hg.1	6.95	7.68	-0.73	-1.66	0.0302	0.5922	2023-03-02	mitochondrial amidoxime reducing component 2	Multiple_Complex
TC0100012475.hg.1	11.52	11.14	0.38	1.3	0.0302	0.5924	MRPL20	mitochondrial ribosomal protein L20	Multiple_Complex
TC0700008517.hg.1	10.39	10.79	-0.4	-1.32	0.0302	0.5924	ZKSCAN1	zinc finger with KRAB and SCAN domains 1	Multiple_Complex
TC1700006644.hg.1	11.95	11.47	0.48	1.4	0.0302	0.5924	PSMB6	proteasome subunit beta 6	Multiple_Complex
TC1400007906.hg.1	10.15	10.52	-0.37	-1.3	0.0303	0.5926	ZC3H14	zinc finger CCCH-type containing 14	Multiple_Complex
TC2200006881.hg.1	6.45	6.22	0.23	1.17	0.0303	0.5934	CABIN1	calcineurin binding protein 1	Multiple_Complex
TC0600013682.hg.1	7.52	7.01	0.51	1.42	0.0305	0.5952	TMEM242	transmembrane protein 242	Multiple_Complex
TC0700008081.hg.1	13.3	12.88	0.42	1.34	0.0305	0.5952	MDH2	malate dehydrogenase 2	Multiple_Complex
TC0600014143.hg.1	11.64	12.22	-0.58	-1.49	0.0307	0.5956	PHF3	PHD finger protein 3	Multiple_Complex
TC1100008002.hg.1	10.26	9.81	0.45	1.37	0.0306	0.5956	MRPL49	mitochondrial ribosomal protein L49	Multiple_Complex
TC1200012737.hg.1	6.87	7.12	-0.25	-1.18	0.0306	0.5956	ZNF268	zinc finger protein 268	Multiple_Complex
TC1500007346.hg.1	4.48	4.9	-0.42	-1.33	0.0306	0.5956	CGNL1	cingulin-like 1	Multiple_Complex
TSUnmapped00000344.hg.1	9.5	9.2	0.3	1.22	0.0306	0.5956	FBL	fibrillarin	Coding
TC0500010549.hg.1	9.66	10.1	-0.44	-1.36	0.0308	0.5964	RICTOR	RPTOR independent companion of MTOR, complex 2	Multiple_Complex
TC1900012058.hg.1	9.08	9.5	-0.42	-1.35	0.0307	0.5964	ZNF417	zinc finger protein 417	Multiple_Complex
TC0100013619.hg.1	9.49	9.01	0.48	1.39	0.0308	0.5967	ZBTB8OS	zinc finger and BTB domain containing 8 opposite strand	Multiple_Complex
TC1300006861.hg.1	6	6.59	-0.59	-1.5	0.0308	0.5967	NBEA	neurobeachin	Multiple_Complex
TC1000012494.hg.1	4.36	4.86	-0.5	-1.41	0.0309	0.5974	KAZALD1	Kazal-type serine peptidase inhibitor domain 1	NonCoding
TC0100015747.hg.1	10.61	11.01	-0.4	-1.32	0.031	0.5982	GOLPH3L	golgi phosphoprotein 3-like	Multiple_Complex
TC0300010889.hg.1	4.87	5.39	-0.52	-1.44	0.0311	0.5982	ZNF445	zinc finger protein 445	Multiple_Complex
TC0Y00006648.hg.1	4.2	4.61	-0.41	-1.33	0.031	0.5982	VCY1B	variable charge, Y-linked 1B	Coding
TC1500009386.hg.1	10.25	10.75	-0.5	-1.41	0.031	0.5982	GABPB1	GA binding protein transcription factor, beta subunit 1	Multiple_Complex
TC1600007967.hg.1	5.86	5.51	0.35	1.28	0.0311	0.5982	MT1IP	metallothionein 1I, pseudogene	Multiple_Complex
TC0100011797.hg.1	6.61	6.18	0.43	1.35	0.0312	0.5993	C1orf95	chromosome 1 open reading frame 95	Multiple_Complex
TC0100016022.hg.1	11.19	10.5	0.69	1.61	0.0313	0.5993	HDGF	hepatoma-derived growth factor	Multiple_Complex
TC0500012979.hg.1	10.46	9.98	0.48	1.4	0.0313	0.5993	DDX41	DEAD (Asp-Glu-Ala-Asp) box polypeptide 41	Multiple_Complex
TC0700008073.hg.1	10.29	9.75	0.54	1.45	0.0312	0.5993	POR; MIR4651	P450 (cytochrome) oxidoreductase; microRNA 4651	Multiple_Complex
TC1200010633.hg.1	10.31	9.8	0.51	1.42	0.0313	0.5993	MCRS1	microspherule protein 1	Multiple_Complex
TC1600007966.hg.1	6.92	6.53	0.39	1.31	0.0313	0.5993	MT1H	metallothionein 1H	Multiple_Complex
TC1700007904.hg.1	13.56	13.2	0.36	1.28	0.0313	0.5993	TUBG1	tubulin, gamma 1	Multiple_Complex
TC1900008329.hg.1	10.31	9.88	0.43	1.35	0.0314	0.5993	VASP	vasodilator-stimulated phosphoprotein	Multiple_Complex
TC0900009654.hg.1	15.44	15.16	0.28	1.21	0.0314	0.5995	RPS6	ribosomal protein S6	Multiple_Complex
TC0X00008798.hg.1	12.04	11.69	0.35	1.27	0.0315	0.6008	SSR4	signal sequence receptor, delta	Multiple_Complex
TC0600007231.hg.1	10.47	10.87	-0.4	-1.32	0.0316	0.6023	LRRC16A	leucine rich repeat containing 16A	Multiple_Complex
TC1100008462.hg.1	16.34	15.82	0.52	1.44	0.0316	0.6023	RPS3; SNORD15A	ribosomal protein S3; small nucleolar RNA, C/D box 15A	Multiple_Complex
TC1900007502.hg.1	10.19	10.63	-0.44	-1.35	0.0316	0.6023	ZNF85	zinc finger protein 85	Multiple_Complex
TC0100013348.hg.1	8.29	8.67	-0.38	-1.31	0.0318	0.6023	SYF2	SYF2 pre-mRNA-splicing factor	Multiple_Complex
TC0300009696.hg.1	4.79	5.29	-0.5	-1.42	0.0318	0.6023	VWA5B2	von Willebrand factor A domain containing 5B2	Multiple_Complex
TC0500007206.hg.1	4.69	4.07	0.62	1.54	0.0317	0.6023	RICTOR	Memczak2013 ANTISENSE, coding, INTERNAL, intronic best transcript NM_152756	NonCoding
TC1000011125.hg.1	4.43	4.84	-0.41	-1.32	0.0317	0.6023	KCNMA1	Jeck2013 ALT_ACCEPTOR, ALT_DONOR, coding, INTERNAL, intronic best transcript NM_001014797	NonCoding
TC1400007404.hg.1	6.29	5.05	1.24	2.36	0.0317	0.6023	RHOJ	ras homolog family member J	Multiple_Complex
TC1500008521.hg.1	9.96	10.36	-0.4	-1.32	0.0318	0.6027	MEF2A	myocyte enhancer factor 2A	Multiple_Complex
TC1200011496.hg.1	4.33	5.14	-0.81	-1.75	0.032	0.6052	DCN	decorin	Multiple_Complex
TC0200010859.hg.1	4.9	5.56	-0.66	-1.58	0.0321	0.6052	SLC4A3	solute carrier family 4 (anion exchanger), member 3	Multiple_Complex
TC0600008060.hg.1	5.46	4.79	0.67	1.59	0.0321	0.6052	CNPY3	Memczak2013 ALT_ACCEPTOR, ALT_DONOR, coding, INTERNAL, intronic best transcript NM_006586	NonCoding
TC1000012587.hg.1	9.92	9.49	0.43	1.34	0.0322	0.6052	NDUFB8	NADH dehydrogenase (ubiquinone) 1 beta subcomplex, 8, 19kDa	Multiple_Complex
TC1200009767.hg.1	12.19	11.76	0.43	1.35	0.0322	0.6052	PHB2; SCARNA12	prohibitin 2; small Cajal body-specific RNA 12	Multiple_Complex
TC1600009958.hg.1	10.28	10.69	-0.41	-1.32	0.0321	0.6052	NPIPB4	nuclear pore complex interacting protein family, member B4	Multiple_Complex
TC1900006578.hg.1	9.81	9.36	0.45	1.37	0.0322	0.6052	SF3A2	splicing factor 3a subunit 2	Multiple_Complex
TSUnmapped00000498.hg.1	4.8	4.35	0.45	1.37	0.0321	0.6052	OBP2B	odorant binding protein 2B	NonCoding
TC0900006741.hg.1	3.37	3.82	-0.45	-1.37	0.0323	0.6062	SH3GL2	SH3-domain GRB2-like 2	Multiple_Complex
TC1100013192.hg.1	5.88	5.46	0.42	1.34	0.0323	0.6062	CLCF1	cardiotrophin-like cytokine factor 1	Coding
TC0500006737.hg.1	12.96	13.39	-0.43	-1.34	0.0324	0.6065	2023-03-06	membrane associated ring finger 6	Multiple_Complex
TC0100017014.hg.1	4.66	4.02	0.64	1.55	0.0324	0.6066	LINC00303	long intergenic non-protein coding RNA 303	Multiple_Complex
TC0500013352.hg.1	4.72	5.12	-0.4	-1.32	0.0324	0.6072	MEIKIN	meiotic kinetochore factor	Multiple_Complex
TC1000010117.hg.1	10.19	10.68	-0.49	-1.41	0.0325	0.6077	ACBD5	acyl-CoA binding domain containing 5	Multiple_Complex
TC1100012197.hg.1	3.75	3.24	0.51	1.42	0.0325	0.6077	GUCY1A2	guanylate cyclase 1, soluble, alpha 2	Multiple_Complex
TC0900008854.hg.1	6.86	6.33	0.53	1.44	0.0326	0.6078	SWI5	SWI5 homologous recombination repair protein	Multiple_Complex
TC0500013423.hg.1	14.72	15.17	-0.45	-1.37	0.0326	0.6081	HNRNPH1	heterogeneous nuclear ribonucleoprotein H1 (H)	Multiple_Complex
TC0100009449.hg.1	8.91	8.4	0.51	1.42	0.0327	0.6081	MOV10	Mov10 RISC complex RNA helicase	Multiple_Complex
TC0100015984.hg.1	9.54	9.14	0.4	1.32	0.0327	0.6081	UBQLN4	ubiquilin 4	Multiple_Complex
TC0500010651.hg.1	4.88	5.41	-0.53	-1.44	0.0329	0.6081	FGF10	fibroblast growth factor 10	Coding
TC0700007137.hg.1	6.45	6.72	-0.27	-1.21	0.0328	0.6081	BBS9	Bardet-Biedl syndrome 9	Multiple_Complex
TC0800009252.hg.1	8.8	8.54	0.26	1.2	0.0328	0.6081	SLC52A2	solute carrier family 52 (riboflavin transporter), member 2	Multiple_Complex
TC0900010702.hg.1	6.21	6.64	-0.43	-1.34	0.0328	0.6081	SEMA4D	sema domain, immunoglobulin domain (Ig), transmembrane domain (TM) and short cytoplasmic domain, (semaphorin) 4D	Multiple_Complex
TC1200007153.hg.1	8.43	8.88	-0.45	-1.36	0.0328	0.6081	PPFIBP1	PTPRF interacting protein, binding protein 1 (liprin beta 1)	Multiple_Complex
TC1600009420.hg.1	12.81	12.39	0.42	1.34	0.0328	0.6081	RSL1D1	ribosomal L1 domain containing 1	Multiple_Complex
TC2200008643.hg.1	5.87	5.35	0.52	1.43	0.0328	0.6081	ELFN2	extracellular leucine-rich repeat and fibronectin type III domain containing 2	Multiple_Complex
TC0100006801.hg.1	6.4	5.98	0.42	1.34	0.033	0.6089	NMNAT1	nicotinamide nucleotide adenylyltransferase 1	Multiple_Complex
TC0X00007416.hg.1	5.86	6.38	-0.52	-1.44	0.033	0.6089	FAAH2	fatty acid amide hydrolase 2	Multiple_Complex
TC1600011430.hg.1	5.78	6.41	-0.63	-1.54	0.0329	0.6089	CNTNAP4	contactin associated protein-like 4	Multiple_Complex
TSUnmapped00000546.hg.1	9.91	10.22	-0.31	-1.24	0.033	0.6089	RCC2	regulator of chromosome condensation 2	Coding
TC0900009569.hg.1	9.31	9.96	-0.65	-1.57	0.0333	0.6119	NFIB	nuclear factor I/B	Multiple_Complex
TC1100011611.hg.1	4.86	4.39	0.47	1.38	0.0332	0.6119	PGM2L1	phosphoglucomutase 2-like 1	Multiple_Complex
TC1200011843.hg.1	8.18	8.59	-0.41	-1.33	0.0333	0.6119	SART3	squamous cell carcinoma antigen recognized by T-cells 3	Multiple_Complex
TC1700011787.hg.1	5.09	5.65	-0.56	-1.47	0.0332	0.6119	RNF157	ring finger protein 157	Multiple_Complex
TC0100012376.hg.1	5.04	4.65	0.39	1.31	0.0338	0.6119	ZNF672	zinc finger protein 672	Multiple_Complex
TC0100018237.hg.1	9.79	10.21	-0.42	-1.34	0.0342	0.6119	RABGGTB; SNORD45B; SNORD45A; SNORD45C	Rab geranylgeranyltransferase, beta subunit; small nucleolar RNA, C/D box 45B; small nucleolar RNA, C/D box 45A; small nucleolar RNA, C/D box 45C	Multiple_Complex
TC0200007954.hg.1	12.72	13.15	-0.43	-1.35	0.0337	0.6119	PCYOX1	prenylcysteine oxidase 1	Multiple_Complex
TC0200012318.hg.1	4.32	3.89	0.43	1.35	0.0343	0.6119	CDKL4	cyclin-dependent kinase-like 4	Multiple_Complex
TC0200016732.hg.1	11.19	10.65	0.54	1.45	0.0341	0.6119	MZT2A; MIR4784	mitotic spindle organizing protein 2A; microRNA 4784	Multiple_Complex
TC0300009126.hg.1	11.72	11.23	0.49	1.41	0.0344	0.6119	GYG1	glycogenin 1	Multiple_Complex
TC0300009229.hg.1	7.91	7.48	0.43	1.35	0.034	0.6119	RAP2B	RAP2B, member of RAS oncogene family	Coding
TC0300011108.hg.1	6.06	5.62	0.44	1.36	0.0338	0.6119	NPRL2	NPR2-like, GATOR1 complex subunit	Multiple_Complex
TC0400008984.hg.1	17.21	16.7	0.51	1.43	0.0337	0.6119	RPS3A; SNORD73A	ribosomal protein S3A; small nucleolar RNA, C/D box 73A	Multiple_Complex
TC0600009597.hg.1	7.81	8.3	-0.49	-1.4	0.034	0.6119	TNFAIP3	tumor necrosis factor, alpha-induced protein 3	Multiple_Complex
TC0700007178.hg.1	11.92	12.36	-0.44	-1.35	0.0343	0.6119	2023-09-07	septin 7	Multiple_Complex
TC0700007986.hg.1	11.88	11.5	0.38	1.3	0.0343	0.6119	WBSCR22	Williams Beuren syndrome chromosome region 22	Multiple_Complex
TC0800007137.hg.1	7.62	8.06	-0.44	-1.36	0.0343	0.6119	FZD3	frizzled class receptor 3	Multiple_Complex
TC0800009782.hg.1	5.06	3.96	1.1	2.14	0.0341	0.6119	CSGALNACT1	chondroitin sulfate N-acetylgalactosaminyltransferase 1	Multiple_Complex
TC0900008927.hg.1	8	7.5	0.5	1.41	0.0338	0.6119	NTMT1	N-terminal Xaa-Pro-Lys N-methyltransferase 1	Multiple_Complex
TC0X00007655.hg.1	9.91	9.34	0.57	1.48	0.0339	0.6119	SLC16A2	solute carrier family 16, member 2 (thyroid hormone transporter)	Multiple_Complex
TC0X00008827.hg.1	7.84	7.09	0.75	1.68	0.034	0.6119	FLNA	Memczak2013 ANTISENSE, CDS, coding, INTERNAL best transcript NM_001456	NonCoding
TC0X00009582.hg.1	11.6	11.33	0.27	1.21	0.0334	0.6119	UXT	ubiquitously expressed prefoldin like chaperone	Multiple_Complex
TC1000006701.hg.1	9.5	10.04	-0.54	-1.45	0.0341	0.6119	ITIH2	inter-alpha-trypsin inhibitor heavy chain 2	Multiple_Complex
TC1100011052.hg.1	8.36	7.52	0.84	1.79	0.0337	0.6119	FADS3	fatty acid desaturase 3	Multiple_Complex
TC1200007686.hg.1	14.61	14.18	0.43	1.35	0.0339	0.6119	KRT18	keratin 18, type I	Multiple_Complex
TC1200008255.hg.1	6.04	6.68	-0.64	-1.56	0.0335	0.6119	ZDHHC17	zinc finger, DHHC-type containing 17	Multiple_Complex
TC1200010838.hg.1	6.03	6.58	-0.55	-1.46	0.0338	0.6119	ZNF385A	zinc finger protein 385A	Multiple_Complex
TC1300009639.hg.1	8.56	9.14	-0.58	-1.5	0.0337	0.6119	TMTC4	transmembrane and tetratricopeptide repeat containing 4	Multiple_Complex
TC1300010006.hg.1	5.42	5.89	-0.47	-1.39	0.0338	0.6119	MCF2L	MCF.2 cell line derived transforming sequence like	Multiple_Complex
TC1400010320.hg.1	10.6	11.04	-0.44	-1.35	0.0339	0.6119	BAG5	BCL2-associated athanogene 5	Multiple_Complex
TC1400010643.hg.1	5.16	4.79	0.37	1.3	0.0341	0.6119	SERPINA5	serpin peptidase inhibitor, clade A (alpha-1 antiproteinase, antitrypsin), member 5	Multiple_Complex
TC1500007107.hg.1	9.06	9.67	-0.61	-1.52	0.0343	0.6119	SORD	sorbitol dehydrogenase	Multiple_Complex
TC1600007957.hg.1	15.04	14.72	0.32	1.25	0.0344	0.6119	MT2A	metallothionein 2A	Multiple_Complex
TC1600007962.hg.1	13.3	12.9	0.4	1.32	0.0342	0.6119	MT1A	metallothionein 1A	Coding
TC1700007099.hg.1	8.13	7.54	0.59	1.5	0.0342	0.6119	DRG2	developmentally regulated GTP binding protein 2	Multiple_Complex
TC1900006588.hg.1	8.36	7.99	0.37	1.29	0.0344	0.6119	GADD45B	growth arrest and DNA-damage-inducible, beta	Multiple_Complex
TC1900009823.hg.1	9.18	8.8	0.38	1.31	0.0339	0.6119	GIPC1	GIPC PDZ domain containing family, member 1	Multiple_Complex
TC1900010163.hg.1	11.83	12.26	-0.43	-1.35	0.034	0.6119	ZNF43	zinc finger protein 43	Multiple_Complex
TC1900010989.hg.1	9.9	9.34	0.56	1.47	0.0334	0.6119	PPP5D1	PPP5 tetratricopeptide repeat domain containing 1	Multiple_Complex
TC1900011757.hg.1	4.82	4.19	0.63	1.55	0.0343	0.6119	CEACAM19	carcinoembryonic antigen-related cell adhesion molecule 19	Multiple_Complex
TC2000009060.hg.1	3.24	3.63	-0.39	-1.31	0.0344	0.6119	KIAA1755	KIAA1755	Multiple_Complex
TC2200009262.hg.1	11.69	11.24	0.45	1.37	0.0344	0.6119	EIF3L	eukaryotic translation initiation factor 3, subunit L	Multiple_Complex
TSUnmapped00000397.hg.1	8.78	8.07	0.71	1.63	0.0341	0.6119	EIF3F	Eukaryotic translation initiation factor 3 subunit F [Source:UniProtKB/Swiss-Prot;Acc:O00303]	Coding
TC1900011729.hg.1	13.09	12.75	0.34	1.26	0.0345	0.6126	TIMM50	translocase of inner mitochondrial membrane 50 homolog (S. cerevisiae)	Multiple_Complex
TC0100016000.hg.1	6.41	5.91	0.5	1.41	0.0345	0.6129	MEF2D	myocyte enhancer factor 2D	Multiple_Complex
TSUnmapped00000260.hg.1	7.22	6.92	0.3	1.23	0.0345	0.6129	HMBS	hydroxymethylbilane synthase	Coding
TC0100014276.hg.1	13.98	13.48	0.5	1.42	0.0347	0.613	DHCR24	24-dehydrocholesterol reductase	Multiple_Complex
TC0200015559.hg.1	5.22	6.06	-0.84	-1.78	0.0347	0.613	PLEKHM3	pleckstrin homology domain containing, family M, member 3	Multiple_Complex
TC0400011744.hg.1	14.41	14.74	-0.33	-1.26	0.0346	0.613	ANXA5	annexin A5	Multiple_Complex
TC1000012580.hg.1	7.48	8.17	-0.69	-1.62	0.0348	0.613	ARHGAP19	Rho GTPase activating protein 19	Multiple_Complex
TC1200012761.hg.1	5.47	5.9	-0.43	-1.35	0.0347	0.613	TAS2R31	taste receptor, type 2, member 31	Coding
TC1700012025.hg.1	6.56	7.2	-0.64	-1.56	0.0346	0.613	CEP131	centrosomal protein 131kDa	Multiple_Complex
TC2000008140.hg.1	4.3	4.65	-0.35	-1.28	0.0346	0.613	SLC52A3	solute carrier family 52 (riboflavin transporter), member 3	Multiple_Complex
TC2200008578.hg.1	13.48	13.22	0.26	1.2	0.0348	0.6134	RPL41	Synthetic construct Homo sapiens clone IMAGE:100063377, MGC:190767 ribosomal protein L41 (RPL41) mRNA, encodes complete protein.	Multiple_Complex
TC1100006923.hg.1	6.25	6.86	-0.61	-1.53	0.0349	0.6135	PDE3B	phosphodiesterase 3B, cGMP-inhibited	Multiple_Complex
TC1900009394.hg.1	6.07	5.76	0.31	1.24	0.0349	0.6135	C19orf70	chromosome 19 open reading frame 70	Multiple_Complex
TC0100008054.hg.1	5.68	5.09	0.59	1.51	0.035	0.6143	TMEM125	transmembrane protein 125	Multiple_Complex
TC1600009194.hg.1	6.35	6.98	-0.63	-1.55	0.035	0.6143	ZNF597	zinc finger protein 597	Coding
TC0100013311.hg.1	12.54	12.87	-0.33	-1.25	0.0354	0.6173	SRSF10	serine/arginine-rich splicing factor 10	Multiple_Complex
TC0500012937.hg.1	9.63	9.23	0.4	1.32	0.0352	0.6173	NOP16	NOP16 nucleolar protein	Multiple_Complex
TC0700011119.hg.1	13.42	12.87	0.55	1.47	0.0353	0.6173	SEC61G	Sec61 translocon gamma subunit	Multiple_Complex
TC1100007728.hg.1	10.64	11.2	-0.56	-1.47	0.0354	0.6173	FAM111A	family with sequence similarity 111, member A	Multiple_Complex
TC1100013048.hg.1	10.71	10.39	0.32	1.25	0.0352	0.6173	DPP3	dipeptidyl-peptidase 3	Multiple_Complex
TC1600011305.hg.1	3.96	4.36	-0.4	-1.32	0.0353	0.6173	GAS8-AS1	GAS8 antisense RNA 1	Multiple_Complex
TC1600011416.hg.1	8.65	8.07	0.58	1.5	0.0354	0.6173	DUS2	dihydrouridine synthase 2	Multiple_Complex
TC1900011878.hg.1	8.28	8.65	-0.37	-1.3	0.0353	0.6173	ZNF625-ZNF20; ZNF625	ZNF625-ZNF20 readthrough (NMD candidate); zinc finger protein 625	Multiple_Complex
TC2100007342.hg.1	11.05	10.47	0.58	1.49	0.0354	0.6173	C21orf33	chromosome 21 open reading frame 33	Multiple_Complex
TC0300006694.hg.1	9.78	10.15	-0.37	-1.3	0.0355	0.6178	NR2C2	nuclear receptor subfamily 2, group C, member 2	Multiple_Complex
TC0100008126.hg.1	8.58	8.12	0.46	1.38	0.0356	0.6194	AKR1A1	aldo-keto reductase family 1, member A1 (aldehyde reductase)	Multiple_Complex
TSUnmapped00000201.hg.1	7.48	8.01	-0.53	-1.44	0.0356	0.6194	PSMC4	proteasome 26S subunit, ATPase 4 [Source:HGNC Symbol;Acc:HGNC:9551]	NonCoding
TC0900008197.hg.1	9.82	10.28	-0.46	-1.38	0.0357	0.6203	GALNT12	polypeptide N-acetylgalactosaminyltransferase 12	Multiple_Complex
TC0100018367.hg.1	5.9	6.42	-0.52	-1.43	0.0358	0.6216	CHRM3	cholinergic receptor, muscarinic 3	Multiple_Complex
TC0100013730.hg.1	4.67	4.27	0.4	1.32	0.0363	0.6246	GRIK3	glutamate receptor, ionotropic, kainate 3	Multiple_Complex
TC0100015180.hg.1	9.7	10.12	-0.42	-1.34	0.0361	0.6246	WDR47	WD repeat domain 47	Multiple_Complex
TC0100015873.hg.1	11.72	11.26	0.46	1.38	0.0363	0.6246	S100A13	S100 calcium binding protein A13	Multiple_Complex
TC0200008894.hg.1	5.48	5.28	0.2	1.15	0.0362	0.6246	MERTK	MER proto-oncogene, tyrosine kinase	Multiple_Complex
TC0300006905.hg.1	4.29	3.76	0.53	1.45	0.036	0.6246	RBMS3	RNA binding motif, single stranded interacting protein 3	Multiple_Complex
TC0400008641.hg.1	4.93	5.69	-0.76	-1.7	0.0361	0.6246	FAT4	FAT atypical cadherin 4	Multiple_Complex
TC0900011454.hg.1	6.26	6.95	-0.69	-1.62	0.0362	0.6246	ZBTB26	zinc finger and BTB domain containing 26	Coding
TC1100007390.hg.1	8.83	8.48	0.35	1.28	0.0363	0.6246	EXT2	exostosin glycosyltransferase 2	Multiple_Complex
TC1700008128.hg.1	10.03	10.5	-0.47	-1.38	0.0361	0.6246	NPEPPS	aminopeptidase puromycin sensitive	Multiple_Complex
TC1700012073.hg.1	15.68	15.34	0.34	1.27	0.0362	0.6246	P4HB	prolyl 4-hydroxylase, beta polypeptide	Multiple_Complex
TC0100011064.hg.1	3.22	3.7	-0.48	-1.4	0.0364	0.6247	CFH	complement factor H	Multiple_Complex
TC0100014193.hg.1	12.73	12.35	0.38	1.3	0.0364	0.6247	TXNDC12; KTI12	thioredoxin domain containing 12 (endoplasmic reticulum); KTI12 chromatin associated homolog	Multiple_Complex
TC0500013359.hg.1	13.89	14.23	-0.34	-1.26	0.0363	0.6247	PPP2CA	protein phosphatase 2, catalytic subunit, alpha isozyme	Multiple_Complex
TC1000008315.hg.1	9.31	9.82	-0.51	-1.42	0.0364	0.6247	BMPR1A	bone morphogenetic protein receptor type IA	Multiple_Complex
TC1600007893.hg.1	11.33	11.85	-0.52	-1.44	0.0364	0.6247	FTO	fat mass and obesity associated	Multiple_Complex
TC0700010167.hg.1	11.1	10.64	0.46	1.38	0.0365	0.6248	ACTB	actin, beta	Multiple_Complex
TC0800011116.hg.1	9.2	9.79	-0.59	-1.51	0.0365	0.6248	RBM12B	RNA binding motif protein 12B	Multiple_Complex
TC1100013171.hg.1	7.43	6.92	0.51	1.42	0.0365	0.6248	TUT1	terminal uridylyl transferase 1, U6 snRNA-specific	Multiple_Complex
TC0200012643.hg.1	5.35	5.74	-0.39	-1.31	0.0366	0.6248	CCDC88A	coiled-coil domain containing 88A	Multiple_Complex
TC1600007960.hg.1	9.28	8.84	0.44	1.36	0.0366	0.6248	MT1M	metallothionein 1M	Coding
TC1200008629.hg.1	10.58	11.19	-0.61	-1.52	0.0367	0.6271	DRAM1	DNA-damage regulated autophagy modulator 1	Multiple_Complex
TC1100008049.hg.1	14.63	13.64	0.99	2	0.0368	0.6278	BANF1	barrier to autointegration factor 1	Multiple_Complex
TC1900012011.hg.1	6.38	6.82	-0.44	-1.36	0.0369	0.6285	KLK8	kallikrein related peptidase 8	Multiple_Complex
TC1000006707.hg.1	11.59	12.21	-0.62	-1.54	0.0369	0.6285	GATA3	GATA binding protein 3	Multiple_Complex
TC0300011860.hg.1	15.26	14.81	0.45	1.37	0.0371	0.6299	RPL24	ribosomal protein L24	Multiple_Complex
TC0900008295.hg.1	3.29	3.84	-0.55	-1.46	0.037	0.6299	OR13D1	olfactory receptor, family 13, subfamily D, member 1	Coding
TC1200010591.hg.1	10.6	10.89	-0.29	-1.22	0.0371	0.6299	CCNT1	cyclin T1	Multiple_Complex
TC1700006654.hg.1	8.85	8.48	0.37	1.29	0.0371	0.6299	RNF167	ring finger protein 167	Multiple_Complex
TC1700007718.hg.1	7.01	6.75	0.26	1.2	0.0371	0.6302	CISD3	CDGSH iron sulfur domain 3	Multiple_Complex
TC0100010161.hg.1	9.88	9.25	0.63	1.54	0.0372	0.6305	PMF1; PMF1-BGLAP; BGLAP	polyamine-modulated factor 1; PMF1-BGLAP readthrough; bone gamma-carboxyglutamate (gla) protein	Multiple_Complex
TC1200012714.hg.1	7.57	6.82	0.75	1.68	0.0373	0.6305	HSPB8	heat shock 22kDa protein 8	Multiple_Complex
TC1400007679.hg.1	5.7	4.97	0.73	1.65	0.0372	0.6305	ISCA2	iron-sulfur cluster assembly 2	Multiple_Complex
TC1500009120.hg.1	10.74	11.28	-0.54	-1.45	0.0373	0.6305	RMDN3	regulator of microtubule dynamics 3	Multiple_Complex
TC1000010273.hg.1	9.44	9.05	0.39	1.31	0.0374	0.6312	NRP1	neuropilin 1	Multiple_Complex
TC1700011449.hg.1	15.54	15.88	-0.34	-1.27	0.0374	0.6312	DDX5; MIR3064; MIR5047	DEAD (Asp-Glu-Ala-Asp) box helicase 5; microRNA 3064; microRNA 5047	Multiple_Complex
TC0X00007274.hg.1	3.87	3.26	0.61	1.53	0.0374	0.6312	MAGED4B; MAGED4; SNORA11D	melanoma antigen family D4B; melanoma antigen family D4; small nucleolar RNA, H/ACA box 11D	Multiple_Complex
TC1100006840.hg.1	8.34	8.76	-0.42	-1.34	0.0374	0.6314	CTR9	CTR9 homolog, Paf1/RNA polymerase II complex component	Multiple_Complex
TC0900011980.hg.1	6.46	5.93	0.53	1.45	0.0375	0.6321	SEC16A	SEC16 homolog A, endoplasmic reticulum export factor	Multiple_Complex
TC0300010399.hg.1	10.05	10.35	-0.3	-1.23	0.0377	0.633	SH3BP5	SH3-domain binding protein 5 (BTK-associated)	Multiple_Complex
TC0300010413.hg.1	9.52	9.92	-0.4	-1.32	0.0378	0.633	ANKRD28	ankyrin repeat domain 28	Multiple_Complex
TC0300013051.hg.1	12.43	12.71	-0.28	-1.22	0.0378	0.633	PDCD10	programmed cell death 10	Multiple_Complex
TC0600011235.hg.1	10.86	11.36	-0.5	-1.42	0.0378	0.633	HIST1H2AM; HIST1H3J	histone cluster 1, H2am; histone cluster 1, H3j	Multiple_Complex
TC0600012042.hg.1	5.46	4.85	0.61	1.52	0.0378	0.633	TRAM2	Transcript Identified by AceView, Entrez Gene ID(s) 9697	Coding
TC0X00011144.hg.1	4.31	3.92	0.39	1.31	0.0376	0.633	PNMA5	paraneoplastic Ma antigen family member 5	Multiple_Complex
TC1900010707.hg.1	8.74	8.18	0.56	1.48	0.0378	0.633	SERTAD3	SERTA domain containing 3	Multiple_Complex
TC1900012021.hg.1	7.41	7.93	-0.52	-1.43	0.0378	0.633	ZNF841	zinc finger protein 841	Multiple_Complex
TC0500013301.hg.1	4.21	3.72	0.49	1.4	0.038	0.6342	DAB2	Dab, mitogen-responsive phosphoprotein, homolog 2 (Drosophila)	Multiple_Complex
TC1200008134.hg.1	9.52	9.97	-0.45	-1.37	0.0379	0.6342	YEATS4	YEATS domain containing 4	Multiple_Complex
TC1500009355.hg.1	8.37	7.69	0.68	1.6	0.038	0.6342	SHC4	SHC (Src homology 2 domain containing) family, member 4	Multiple_Complex
TC0600013570.hg.1	9.65	9.98	-0.33	-1.26	0.038	0.6345	ZBTB2	zinc finger and BTB domain containing 2	Multiple_Complex
TC1000008891.hg.1	7.17	6.79	0.38	1.3	0.038	0.6345	DUSP5	dual specificity phosphatase 5	Multiple_Complex
TC0400007306.hg.1	7.49	7.77	-0.28	-1.21	0.0381	0.6345	N4BP2	NEDD4 binding protein 2	Multiple_Complex
TC1200012110.hg.1	6.25	5.76	0.49	1.4	0.0382	0.6345	PEBP1	Memczak2013 ANTISENSE, coding, INTERNAL, UTR3 best transcript NM_002567	NonCoding
TC2000009317.hg.1	14.01	13.58	0.43	1.34	0.0382	0.6345	SULF2	sulfatase 2	Multiple_Complex
TSUnmapped00000370.hg.1	5.06	5.35	-0.29	-1.22	0.0382	0.6345	SLC16A1	solute carrier family 16 (monocarboxylate transporter), member 1	Coding
TSUnmapped00000440.hg.1	8.46	8.02	0.44	1.35	0.0382	0.6345	HYOU1	hypoxia up-regulated 1	Coding
TC0300009459.hg.1	10.85	11.33	-0.48	-1.4	0.0384	0.6362	GPR160	G protein-coupled receptor 160	Multiple_Complex
TC0300010304.hg.1	5.62	4.93	0.69	1.62	0.0384	0.6362	TMEM40	transmembrane protein 40	Multiple_Complex
TC0600007402.hg.1	8.9	9.51	-0.61	-1.52	0.0384	0.6362	ZKSCAN8	zinc finger with KRAB and SCAN domains 8	Multiple_Complex
TC0800012404.hg.1	10.37	9.97	0.4	1.32	0.0384	0.6362	GTF2E2	general transcription factor IIE subunit 2	Multiple_Complex
TC1200008213.hg.1	11.13	11.65	-0.52	-1.44	0.0384	0.6362	ATXN7L3B	ataxin 7-like 3B	Multiple_Complex
TC1200012199.hg.1	8.31	8.88	-0.57	-1.49	0.0385	0.6362	CAMKK2	calcium/calmodulin-dependent protein kinase kinase 2, beta	Multiple_Complex
TC0100007439.hg.1	8.11	8.65	-0.54	-1.46	0.0389	0.6373	PDIK1L	PDLIM1 interacting kinase 1 like	Coding
TC0100011619.hg.1	9.85	10.33	-0.48	-1.4	0.0386	0.6373	RRP15	ribosomal RNA processing 15 homolog	Multiple_Complex
TC0300007161.hg.1	7.14	6.71	0.43	1.34	0.0387	0.6373	VIPR1	vasoactive intestinal peptide receptor 1	Multiple_Complex
TC0800007370.hg.1	5.95	6.44	-0.49	-1.4	0.0389	0.6373	ADAM32	ADAM metallopeptidase domain 32	Multiple_Complex
TC0900009861.hg.1	6.37	5.86	0.51	1.43	0.0387	0.6373	NOL6	nucleolar protein 6 (RNA-associated)	Multiple_Complex
TC0X00008232.hg.1	3.19	3.6	-0.41	-1.33	0.0388	0.6373	ZCCHC12	zinc finger, CCHC domain containing 12	Coding
TC1000008159.hg.1	17.42	17.06	0.36	1.29	0.0388	0.6373	RPS24	ribosomal protein S24	Multiple_Complex
TC1100008005.hg.1	10.45	9.96	0.49	1.4	0.0389	0.6373	CAPN1	calpain 1, (mu/I) large subunit	Multiple_Complex
TC1100008899.hg.1	5.05	5.65	-0.6	-1.52	0.0387	0.6373	CEP126	centrosomal protein 126kDa	Coding
TC1100010456.hg.1	3.76	3.98	-0.22	-1.16	0.0389	0.6373	PAX6	paired box 6	Multiple_Complex
TC1900006532.hg.1	17.07	16.49	0.58	1.5	0.0387	0.6373	RPS15	ribosomal protein S15	Multiple_Complex
TC1900009600.hg.1	5.71	5.2	0.51	1.42	0.0389	0.6373	FBXL12	F-box and leucine-rich repeat protein 12	Multiple_Complex
TC1900011636.hg.1	12.2	11.67	0.53	1.44	0.0389	0.6373	UBE2M	ubiquitin-conjugating enzyme E2M	Multiple_Complex
TC1900011744.hg.1	9.26	8.69	0.57	1.48	0.039	0.6373	BCKDHA	branched chain keto acid dehydrogenase E1, alpha polypeptide	Multiple_Complex
TC2000008722.hg.1	6.83	7.35	-0.52	-1.43	0.039	0.6373	ACSS1	acyl-CoA synthetase short-chain family member 1	Multiple_Complex
TC2200006642.hg.1	4.12	4.6	-0.48	-1.39	0.039	0.6376	RANBP1	Zhang2013 ALT_ACCEPTOR, ALT_DONOR, coding, INTERNAL, intronic best transcript NM_002882	NonCoding
TC0600014162.hg.1	4.73	5.45	-0.72	-1.65	0.0391	0.6383	TSTD3	thiosulfate sulfurtransferase (rhodanese)-like domain containing 3	Multiple_Complex
TC1200011894.hg.1	5.65	6.09	-0.44	-1.36	0.0392	0.6383	C12orf76	chromosome 12 open reading frame 76	Multiple_Complex
TC2100007037.hg.1	8.93	8.25	0.68	1.6	0.0391	0.6383	CBR3	carbonyl reductase 3	Multiple_Complex
TC0400006491.hg.1	5.87	6.28	-0.41	-1.33	0.0392	0.6387	IDUA	iduronidase, alpha-L-	Multiple_Complex
TC0X00009427.hg.1	8.68	9.11	-0.43	-1.35	0.0392	0.6387	BCOR	BCL6 corepressor	Multiple_Complex
TC0X00011402.hg.1	6.23	6.78	-0.55	-1.47	0.0393	0.6396	SPANXA1	sperm protein associated with the nucleus, X-linked, family member A1	Coding
TC1900008840.hg.1	14.72	14.36	0.36	1.28	0.0395	0.6417	RPS9	ribosomal protein S9	Multiple_Complex
TC0100015951.hg.1	10.89	10.42	0.47	1.38	0.0396	0.6419	SCAMP3	secretory carrier membrane protein 3	Multiple_Complex
TC1600007183.hg.1	13.66	13.35	0.31	1.23	0.0396	0.6419	UQCRC2	ubiquinol-cytochrome c reductase core protein II	Multiple_Complex
TC0100011712.hg.1	4.05	4.4	-0.35	-1.27	0.0397	0.6423	CCDC185	coiled-coil domain containing 185	Coding
TC0200010907.hg.1	12.79	13.19	-0.4	-1.33	0.0398	0.6423	ACSL3	acyl-CoA synthetase long-chain family member 3	Multiple_Complex
TC0600008099.hg.1	7.41	7.84	-0.43	-1.35	0.0398	0.6423	POLH	polymerase (DNA directed), eta	Multiple_Complex
TC0700008072.hg.1	9.03	8.16	0.87	1.82	0.0396	0.6423	RHBDD2	rhomboid domain containing 2	Multiple_Complex
TC0700010965.hg.1	8.91	8.35	0.56	1.47	0.0399	0.6423	IGFBP3	insulin like growth factor binding protein 3	Multiple_Complex
TC1_KI270713v1_random00006432.hg.1	4.91	5.44	-0.53	-1.44	0.0399	0.6423	FAM231A	family with sequence similarity 231, member A	Coding
TC1100010932.hg.1	3.81	4.14	-0.33	-1.26	0.04	0.6423	OR10W1	olfactory receptor, family 10, subfamily W, member 1	Coding
TC1200007713.hg.1	11.82	12.18	-0.36	-1.28	0.0398	0.6423	SP1	Sp1 transcription factor	Multiple_Complex
TC1200010655.hg.1	10.13	10.63	-0.5	-1.42	0.04	0.6423	LIMA1	LIM domain and actin binding 1	Multiple_Complex
TC1700007772.hg.1	11.15	10.74	0.41	1.33	0.0398	0.6423	PSMD3	proteasome 26S subunit, non-ATPase 3	Multiple_Complex
TC1700009637.hg.1	7.28	6.46	0.82	1.77	0.04	0.6423	PLSCR3; TMEM256; TMEM256-PLSCR3	phospholipid scramblase 3; transmembrane protein 256; TMEM256-PLSCR3 readthrough (NMD candidate)	Multiple_Complex
TC1700011575.hg.1	4.82	4.15	0.67	1.58	0.04	0.6423	ABCA9	ATP binding cassette subfamily A member 9	Multiple_Complex
TC1800006806.hg.1	7.61	8.02	-0.41	-1.33	0.0397	0.6423	ANKRD30B	ankyrin repeat domain 30B	Multiple_Complex
TC2200008680.hg.1	4.63	5.12	-0.49	-1.4	0.04	0.6423	BAIAP2L2	BAI1-associated protein 2-like 2	Multiple_Complex
TC2200009314.hg.1	5.09	5.45	-0.36	-1.29	0.04	0.6423	RTN4R	reticulon 4 receptor	Multiple_Complex
TC0Y00006861.hg.1	6.49	5.88	0.61	1.52	0.0401	0.6435	GTPBP6	Homo sapiens GTP binding protein 6 (putative) (GTPBP6), mRNA.; GTP binding protein 6 (putative) [Source:HGNC Symbol;Acc:HGNC:30189]; Homo sapiens GTP binding protein 6 (putative), mRNA (cDNA clone MGC:1170 IMAGE:3528598), complete cds.; Salzman2013 ANNOTATED, CDS, coding, INTERNAL, OVCODE, OVERLAPTX, OVEXON best transcript NM_012227	Multiple_Complex
TC1200007810.hg.1	10.54	10.05	0.49	1.4	0.0402	0.6435	ORMDL2	ORMDL sphingolipid biosynthesis regulator 2	Multiple_Complex
TC0100010134.hg.1	10.33	10.01	0.32	1.25	0.0403	0.644	DAP3	death associated protein 3	Multiple_Complex
TC1100009674.hg.1	8.29	7.7	0.59	1.51	0.0403	0.644	RNH1	ribonuclease/angiogenin inhibitor 1	Multiple_Complex
TC1600008906.hg.1	9.12	8.7	0.42	1.34	0.0403	0.644	DEF8	differentially expressed in FDCP 8 homolog (mouse)	Multiple_Complex
TC2000009196.hg.1	12.75	13.14	-0.39	-1.31	0.0403	0.644	SERINC3	serine incorporator 3	Multiple_Complex
TC1400009256.hg.1	8.64	9.32	-0.68	-1.61	0.0404	0.6441	ATG14	autophagy related 14	Multiple_Complex
TC0400008785.hg.1	8.07	7.69	0.38	1.3	0.0405	0.6445	NOCT	nocturnin	Multiple_Complex
TC0700011054.hg.1	6.28	6.01	0.27	1.21	0.0405	0.6445	GRB10	growth factor receptor bound protein 10	Multiple_Complex
TSUnmapped00000020.hg.1	8.84	8.45	0.39	1.31	0.0404	0.6445	FBL	fibrillarin	Coding
TC0200012297.hg.1	10.22	10.66	-0.44	-1.36	0.0408	0.6463	SRSF7	serine/arginine-rich splicing factor 7	Multiple_Complex
TC0300008940.hg.1	10.34	10.94	-0.6	-1.51	0.0407	0.6463	ARMC8	armadillo repeat containing 8	Multiple_Complex
TC1000010980.hg.1	9.97	9.75	0.22	1.16	0.0408	0.6463	ASCC1	activating signal cointegrator 1 complex subunit 1	Multiple_Complex
TC1100006906.hg.1	10.91	11.35	-0.44	-1.36	0.0407	0.6463	FAR1	fatty acyl CoA reductase 1	Multiple_Complex
TC1100007740.hg.1	5.79	5.55	0.24	1.18	0.0407	0.6463	OR4D9	olfactory receptor, family 4, subfamily D, member 9	Coding
TC1300006923.hg.1	8.11	8.55	-0.44	-1.36	0.0407	0.6463	NHLRC3	NHL repeat containing 3	Multiple_Complex
TC1900007012.hg.1	11.14	10.61	0.53	1.44	0.0409	0.6472	LDLR; MIR6886	low density lipoprotein receptor; microRNA 6886	Multiple_Complex
TC0500013399.hg.1	11.04	11.48	-0.44	-1.35	0.0411	0.6493	PANK3	pantothenate kinase 3	Multiple_Complex
TC0700010020.hg.1	9.38	8.88	0.5	1.41	0.0411	0.6493	PSMG3	proteasome (prosome, macropain) assembly chaperone 3	Multiple_Complex
TC1400008714.hg.1	10.53	9.77	0.76	1.7	0.0411	0.6493	SLC22A17	solute carrier family 22, member 17	Multiple_Complex
TC0400011207.hg.1	7.32	7.61	-0.29	-1.22	0.0411	0.6496	HELQ	helicase, POLQ-like	Multiple_Complex
TC0600007610.hg.1	5.68	5.24	0.44	1.36	0.0412	0.6507	MSH5; MSH5-SAPCD1; SAPCD1	mutS homolog 5; MSH5-SAPCD1 readthrough (NMD candidate); suppressor APC domain containing 1	Multiple_Complex
TC1100009983.hg.1	11.48	10.94	0.54	1.45	0.0413	0.6507	MRPL17	mitochondrial ribosomal protein L17	Multiple_Complex
TC0400012634.hg.1	9.98	10.37	-0.39	-1.31	0.0413	0.6515	CFAP97	cilia and flagella associated protein 97	Multiple_Complex
TC0300013264.hg.1	8.92	9.33	-0.41	-1.33	0.0414	0.6517	GNB4	guanine nucleotide binding protein (G protein), beta polypeptide 4	Multiple_Complex
TC0600008062.hg.1	4.91	4.48	0.43	1.35	0.0414	0.6517	GNMT	glycine N-methyltransferase	Coding
TC0100010546.hg.1	11.12	11.55	-0.43	-1.35	0.0416	0.6532	BLZF1	basic leucine zipper nuclear factor 1	Multiple_Complex
TC0700012041.hg.1	8.61	8.25	0.36	1.28	0.0416	0.6532	PLOD3	procollagen-lysine, 2-oxoglutarate 5-dioxygenase 3	Multiple_Complex
TC0700013374.hg.1	3.63	3.25	0.38	1.31	0.0416	0.6532	ZNF273	zinc finger protein 273	NonCoding
TC0100011245.hg.1	5.02	4.42	0.6	1.52	0.0417	0.6541	ADORA1	adenosine A1 receptor	Multiple_Complex
TC1000011382.hg.1	7.21	7.66	-0.45	-1.37	0.0418	0.6541	PANK1	pantothenate kinase 1	Multiple_Complex
TC1100013109.hg.1	5.15	4.78	0.37	1.29	0.0418	0.6541	GRAMD1B	GRAM domain containing 1B	Multiple_Complex
TC1900011946.hg.1	5.91	5.4	0.51	1.43	0.0418	0.6541	FBXO27	F-box protein 27	Multiple_Complex
TC0300010240.hg.1	14.08	13.76	0.32	1.25	0.0418	0.6545	SEC13	SEC13 homolog, nuclear pore and COPII coat complex component	Multiple_Complex
TC0300007226.hg.1	3.18	3.66	-0.48	-1.39	0.0419	0.6552	TGM4	transglutaminase 4	Multiple_Complex
TC1100008847.hg.1	8.18	8.67	-0.49	-1.4	0.0419	0.6552	CEP57	centrosomal protein 57kDa	Multiple_Complex
TC0300009497.hg.1	3.22	3.02	0.2	1.14	0.042	0.656	TMEM212	transmembrane protein 212	Multiple_Complex
TC0700008626.hg.1	7.63	7.28	0.35	1.27	0.0421	0.656	ORAI2	ORAI calcium release-activated calcium modulator 2	Multiple_Complex
TC0X00010465.hg.1	6.55	7	-0.45	-1.36	0.0422	0.6575	NUP62CL	nucleoporin 62kDa C-terminal like	Multiple_Complex
TC0100011621.hg.1	4.71	4.22	0.49	1.41	0.0422	0.6576	TGFB2; TGFB2-OT1	transforming growth factor beta 2; TGFB2 overlapping transcript 1	Multiple_Complex
TC1900008856.hg.1	7.14	7.74	-0.6	-1.51	0.0422	0.6576	TTYH1	tweety family member 1	Multiple_Complex
TC1600010869.hg.1	9.8	9.46	0.34	1.27	0.0423	0.6581	BCAR1	breast cancer anti-estrogen resistance 1	Multiple_Complex
TC0100015752.hg.1	5.19	6.06	-0.87	-1.84	0.0424	0.6581	CTSS	cathepsin S	Multiple_Complex
TC0400008384.hg.1	4.24	4.84	-0.6	-1.52	0.0424	0.6581	PLA2G12A	Memczak2013 ANTISENSE, CDS, coding, INTERNAL best transcript NM_030821	NonCoding
TC0600013794.hg.1	3.82	3.39	0.43	1.35	0.0424	0.6581	AGPAT4	1-acylglycerol-3-phosphate O-acyltransferase 4	Multiple_Complex
TC1200008931.hg.1	8.06	7.62	0.44	1.36	0.0424	0.6581	RITA1	RBPJ interacting and tubulin associated 1	Coding
TC0100017024.hg.1	5.28	5.93	-0.65	-1.57	0.0426	0.6584	PLEKHA6	Transcript Identified by AceView, Entrez Gene ID(s) 22874	Unassigned
TC0200012066.hg.1	8.28	7.76	0.52	1.44	0.0425	0.6584	SLC5A6	solute carrier family 5 (sodium/multivitamin and iodide cotransporter), member 6	Multiple_Complex
TC0400012947.hg.1	6.96	7.47	-0.51	-1.42	0.0427	0.6584	GPRIN3	GPRIN family member 3	Coding
TC0500010511.hg.1	6.35	7	-0.65	-1.58	0.0425	0.6584	C5orf42	chromosome 5 open reading frame 42	Multiple_Complex
TC1100007637.hg.1	4.79	4.29	0.5	1.41	0.0427	0.6584	OR8U1; OR8U8	olfactory receptor, family 8, subfamily U, member 1; olfactory receptor, family 8, subfamily U, member 8	Coding
TC1100008673.hg.1	7.73	8.29	-0.56	-1.46	0.0427	0.6584	TMEM135	transmembrane protein 135	Multiple_Complex
TC1300009638.hg.1	10.32	9.73	0.59	1.51	0.0427	0.6584	RPS26	Homo sapiens ribosomal protein S26, mRNA (cDNA clone MGC:104291 IMAGE:4287636), complete cds.	Multiple_Complex
TC2000008230.hg.1	9.22	8.7	0.52	1.44	0.0426	0.6584	C20orf27	chromosome 20 open reading frame 27	Multiple_Complex
TC0400007559.hg.1	10.42	10.82	-0.4	-1.32	0.0428	0.6598	TMEM165	transmembrane protein 165	Multiple_Complex
TC0100010672.hg.1	6.55	7	-0.45	-1.36	0.0429	0.66	RABGAP1L	RAB GTPase activating protein 1-like	Multiple_Complex
TC0500009490.hg.1	7.29	6.71	0.58	1.5	0.0429	0.66	BNIP1	BCL2/adenovirus E1B 19kDa interacting protein 1	Coding
TC1000010039.hg.1	4.35	4.04	0.31	1.24	0.0429	0.66	C10orf67	chromosome 10 open reading frame 67	Coding
TC1600007143.hg.1	9.85	9.55	0.3	1.23	0.043	0.66	LYRM1	LYR motif containing 1	Multiple_Complex
TC0600008255.hg.1	7.3	7.68	-0.38	-1.3	0.0431	0.6614	EFHC1	EF-hand domain (C-terminal) containing 1	Multiple_Complex
TC1700008421.hg.1	3.83	3.07	0.76	1.69	0.0431	0.6614	OR4D1	olfactory receptor, family 4, subfamily D, member 1	Coding
TC2100008357.hg.1	6.21	6.65	-0.44	-1.35	0.0431	0.6614	C21orf2	chromosome 21 open reading frame 2	Multiple_Complex
TC0400012646.hg.1	3.41	3.19	0.22	1.16	0.0432	0.6622	SORBS2	Transcript Identified by AceView, Entrez Gene ID(s) 8470	Unassigned
TC1100007619.hg.1	3.99	4.56	-0.57	-1.49	0.0433	0.6622	TRIM51	tripartite motif-containing 51	Coding
TC0600013361.hg.1	13.48	12.91	0.57	1.49	0.0433	0.663	CITED2	Cbp/p300-interacting transactivator, with Glu/Asp rich carboxy-terminal domain, 2	Coding
TC1400007688.hg.1	9.18	8.84	0.34	1.27	0.0434	0.6634	FCF1	FCF1 rRNA-processing protein	Multiple_Complex
TC0600012053.hg.1	5.12	4.67	0.45	1.36	0.0435	0.6638	GSTA1	glutathione S-transferase alpha 1	Multiple_Complex
TC0300014065.hg.1	10.32	9.93	0.39	1.31	0.0436	0.6641	SERP1	stress-associated endoplasmic reticulum protein 1	Coding
TC0400008909.hg.1	8.01	8.37	-0.36	-1.29	0.0437	0.6641	SMAD1	SMAD family member 1	Multiple_Complex
TC0800010502.hg.1	15.23	14.83	0.4	1.32	0.0435	0.6641	RPS20; SNORD54	ribosomal protein S20; small nucleolar RNA, C/D box 54	Multiple_Complex
TC0X00008759.hg.1	10.17	9.89	0.28	1.22	0.0436	0.6641	NSDHL	NAD(P) dependent steroid dehydrogenase-like	Multiple_Complex
TC0X00009644.hg.1	3.85	3.5	0.35	1.27	0.0438	0.6641	KCND1	potassium channel, voltage gated Shal related subfamily D, member 1	Coding
TC0X00011310.hg.1	14.01	13.65	0.36	1.28	0.0437	0.6641	RPL36A-HNRNPH2	RPL36A-HNRNPH2 readthrough	Coding
TC1000011445.hg.1	8.88	9.19	-0.31	-1.25	0.0438	0.6641	MYOF	myoferlin	Multiple_Complex
TC1200011873.hg.1	10.15	9.74	0.41	1.33	0.0438	0.6641	MMAB	methylmalonic aciduria (cobalamin deficiency) cblB type	Multiple_Complex
TC2000007994.hg.1	6.61	6.24	0.37	1.3	0.0437	0.6641	MTG2	mitochondrial ribosome-associated GTPase 2	Multiple_Complex
TC2100007140.hg.1	9.67	9.19	0.48	1.4	0.0437	0.6641	ETS2	v-ets avian erythroblastosis virus E26 oncogene homolog 2	Multiple_Complex
TC0900006531.hg.1	7.46	6.8	0.66	1.58	0.0439	0.6649	RCL1	RNA terminal phosphate cyclase-like 1	Multiple_Complex
TC1200012716.hg.1	15.51	15.09	0.42	1.33	0.0439	0.6649	COX6A1	cytochrome c oxidase subunit VIa polypeptide 1	Multiple_Complex
TC1400010270.hg.1	5.11	4.91	0.2	1.15	0.0439	0.6649	ANKRD9	ankyrin repeat domain 9	Coding
TC0200013875.hg.1	9.37	9.74	-0.37	-1.29	0.0442	0.6658	RGPD8; RGPD6	RANBP2-like and GRIP domain containing 8; RANBP2-like and GRIP domain containing 6	Multiple_Complex
TC0700013324.hg.1	9.48	9.18	0.3	1.23	0.0442	0.6658	GET4	golgi to ER traffic protein 4	Multiple_Complex
TC0800012147.hg.1	12.68	12.34	0.34	1.27	0.0441	0.6658	TSTA3	tissue specific transplantation antigen P35B	Multiple_Complex
TC0900009209.hg.1	11.26	10.74	0.52	1.44	0.0442	0.6658	PMPCA	peptidase (mitochondrial processing) alpha	Multiple_Complex
TC1000012577.hg.1	9.94	10.45	-0.51	-1.42	0.044	0.6658	LIPA	lipase A, lysosomal acid, cholesterol esterase	Multiple_Complex
TC1400006529.hg.1	9.33	8.92	0.41	1.32	0.0442	0.6658	ANG; RNASE4	angiogenin, ribonuclease, RNase A family, 5; ribonuclease, RNase A family, 4	Multiple_Complex
TC1900011824.hg.1	6.75	7.22	-0.47	-1.38	0.0442	0.6658	ZNF587B	zinc finger protein 587B	Multiple_Complex
TC2000008951.hg.1	9.51	9.22	0.29	1.23	0.0441	0.6658	GSS	glutathione synthetase	Multiple_Complex
TC0100010047.hg.1	4.08	3.62	0.46	1.38	0.0443	0.6663	NPR1	natriuretic peptide receptor 1	Multiple_Complex
TC1100008514.hg.1	11.06	10.58	0.48	1.39	0.0443	0.6665	TSKU	tsukushi, small leucine rich proteoglycan	Multiple_Complex
TC0100013134.hg.1	14.08	13.8	0.28	1.22	0.0444	0.6666	CAPZB	capping protein (actin filament) muscle Z-line, beta	Multiple_Complex
TC1400009766.hg.1	6.44	7.09	-0.65	-1.57	0.0444	0.6666	IRF2BPL	interferon regulatory factor 2 binding protein-like	Multiple_Complex
TC0100009658.hg.1	10.28	10.56	-0.28	-1.21	0.0445	0.6667	SRGAP2C	SLIT-ROBO Rho GTPase activating protein 2C	Multiple_Complex
TC0200016624.hg.1	10.54	11	-0.46	-1.37	0.0445	0.6667	KIDINS220	kinase D-interacting substrate 220kDa	Multiple_Complex
TC1300008573.hg.1	5.6	5.87	-0.27	-1.21	0.0445	0.6667	STARD13	StAR-related lipid transfer domain containing 13	Multiple_Complex
TC1400009655.hg.1	3.71	4.41	-0.7	-1.62	0.0445	0.6667	HEATR4	HEAT repeat containing 4	Multiple_Complex
TC1600011432.hg.1	6.28	5.86	0.42	1.34	0.0446	0.6667	MON1B	MON1 secretory trafficking family member B	Multiple_Complex
TC0100007020.hg.1	3	3.6	-0.6	-1.52	0.0447	0.6683	CLCNKB	chloride channel, voltage-sensitive Kb	Coding
TC0700009488.hg.1	10.03	10.52	-0.49	-1.4	0.0448	0.6685	CASP2	caspase 2	Multiple_Complex
TC1100011103.hg.1	7.71	7.27	0.44	1.36	0.0448	0.6685	STX5	syntaxin 5	Multiple_Complex
TC0800010807.hg.1	16.05	15.68	0.37	1.29	0.045	0.6705	RPL7	ribosomal protein L7	Multiple_Complex
TC0600009783.hg.1	7.19	7.56	-0.37	-1.29	0.0451	0.6706	UST	uronyl-2-sulfotransferase	Multiple_Complex
TC0900008250.hg.1	6.35	6.67	-0.32	-1.25	0.045	0.6706	ZNF189	zinc finger protein 189	Multiple_Complex
TC1100010187.hg.1	4.3	4.82	-0.52	-1.43	0.0451	0.6706	CALCA	calcitonin-related polypeptide alpha	Multiple_Complex
TC1600009322.hg.1	8.34	7.64	0.7	1.63	0.0451	0.6706	CARHSP1	calcium regulated heat stable protein 1	Multiple_Complex
TC1800006487.hg.1	9.13	9.46	-0.33	-1.26	0.045	0.6706	SMCHD1	structural maintenance of chromosomes flexible hinge domain containing 1	Multiple_Complex
TC1900007695.hg.1	11.77	12.09	-0.32	-1.25	0.0451	0.6706	URI1	URI1, prefoldin-like chaperone	Multiple_Complex
TC0700011493.hg.1	11.17	11.63	-0.46	-1.37	0.0452	0.671	BAZ1B	bromodomain adjacent to zinc finger domain 1B	Multiple_Complex
TC2200008186.hg.1	7.29	6.71	0.58	1.49	0.0452	0.6711	CHCHD10	coiled-coil-helix-coiled-coil-helix domain containing 10	Multiple_Complex
TC0100015346.hg.1	14.11	14.51	-0.4	-1.32	0.0456	0.6729	TRIM33	tripartite motif containing 33	Multiple_Complex
TC0200009270.hg.1	7.74	8.3	-0.56	-1.48	0.0455	0.6729	RAB6C	RAB6C, member RAS oncogene family	Coding
TC0800012476.hg.1	3.84	4.24	-0.4	-1.32	0.0456	0.6729	JRK	Jrk helix-turn-helix protein	NonCoding
TC1700012287.hg.1	17.37	17.67	-0.3	-1.24	0.0455	0.6729	RPS6KB1	ribosomal protein S6 kinase, 70kDa, polypeptide 1	Multiple_Complex
TC1900011018.hg.1	4.24	4.8	-0.56	-1.47	0.0455	0.6729	BBC3; MIR3191	BCL2 binding component 3; microRNA 3191	Multiple_Complex
TSUnmapped00000322.hg.1	12.15	11.75	0.4	1.32	0.0454	0.6729	HYOU1	hypoxia up-regulated 1	Coding
TC1100011596.hg.1	9.69	9.31	0.38	1.3	0.0456	0.6733	COA4	cytochrome c oxidase assembly factor 4 homolog	Multiple_Complex
TSUnmapped00000270.hg.1	11.03	10.61	0.42	1.34	0.0456	0.6733	TRAPPC4	trafficking protein particle complex 4	Coding
TC0100008554.hg.1	11.23	11.78	-0.55	-1.46	0.0457	0.6734	USP1	ubiquitin specific peptidase 1	Multiple_Complex
TC0500008902.hg.1	5.55	4.97	0.58	1.5	0.0459	0.6734	RELL2	RELT-like 2	Multiple_Complex
TC0700013362.hg.1	9.05	8.62	0.43	1.35	0.0459	0.6734	MRPS17	mitochondrial ribosomal protein S17	Multiple_Complex
TC0X00007129.hg.1	11.05	10.43	0.62	1.53	0.0459	0.6734	UBA1	ubiquitin-like modifier activating enzyme 1	Multiple_Complex
TC0X00009095.hg.1	3.1	3.65	-0.55	-1.46	0.0459	0.6734	ATXN3L	ataxin 3-like	Coding
TC1600010394.hg.1	5.19	5.62	-0.43	-1.35	0.0458	0.6734	CES1	carboxylesterase 1	Multiple_Complex
TC1600011505.hg.1	11.23	11.62	-0.39	-1.31	0.0458	0.6734	NPIPB4	nuclear pore complex interacting protein family, member B4	Multiple_Complex
TC2000006688.hg.1	4.47	4.79	-0.32	-1.24	0.0459	0.6734	SNAP25	synaptosome associated protein 25kDa	Multiple_Complex
TC0200008103.hg.1	10.7	10.14	0.56	1.47	0.046	0.6736	POLE4	polymerase (DNA-directed), epsilon 4, accessory subunit	Multiple_Complex
TC1600010861.hg.1	7.88	7.72	0.16	1.12	0.046	0.6736	FA2H	fatty acid 2-hydroxylase	Multiple_Complex
TC1300008264.hg.1	9.07	8.58	0.49	1.41	0.046	0.6738	N6AMT2	N-6 adenine-specific DNA methyltransferase 2 (putative)	Multiple_Complex
TC0400011168.hg.1	13.06	13.39	-0.33	-1.25	0.0461	0.6743	HNRNPD	heterogeneous nuclear ribonucleoprotein D	Multiple_Complex
TC0300013884.hg.1	8.59	8.9	-0.31	-1.24	0.0463	0.6744	C3orf58	chromosome 3 open reading frame 58	Multiple_Complex
TC0800006591.hg.1	3.45	3.59	-0.14	-1.1	0.0462	0.6744	DEFB109P1B	defensin, beta 109, pseudogene 1B	Multiple_Complex
TC0800011071.hg.1	12.48	12.79	-0.31	-1.25	0.0464	0.6744	TMEM64	transmembrane protein 64	Multiple_Complex
TC0800012213.hg.1	10.18	9.71	0.47	1.38	0.0464	0.6744	VPS28	vacuolar protein sorting 28 homolog (S. cerevisiae)	Multiple_Complex
TC0X00008668.hg.1	10.78	11.14	-0.36	-1.28	0.0464	0.6744	FMR1	fragile X mental retardation 1	Multiple_Complex
TC1000011669.hg.1	11.74	12.15	-0.41	-1.32	0.0464	0.6744	LDB1	LIM domain binding 1	Multiple_Complex
TC1100009335.hg.1	7.78	8.3	-0.52	-1.44	0.0464	0.6744	C11orf63	chromosome 11 open reading frame 63	Multiple_Complex
TC1700011476.hg.1	13.17	13.53	-0.36	-1.29	0.0462	0.6744	GNA13	guanine nucleotide binding protein (G protein), alpha 13	Multiple_Complex
TC1900006462.hg.1	6.57	6.92	-0.35	-1.27	0.0464	0.6744	MADCAM1	mucosal vascular addressin cell adhesion molecule 1	Multiple_Complex
TC2000009882.hg.1	11.69	12.02	-0.33	-1.26	0.0461	0.6744	PTPRA; VPS16	protein tyrosine phosphatase, receptor type, A; vacuolar protein sorting 16 homolog (S. cerevisiae)	Multiple_Complex
TSUnmapped00000256.hg.1	4.47	4.86	-0.39	-1.31	0.0464	0.6744	DYRK1B	dual specificity tyrosine-(Y)-phosphorylation regulated kinase 1B	Coding
TC0200015193.hg.1	3.86	3.59	0.27	1.2	0.0466	0.6749	CALCRL	calcitonin receptor like receptor	Multiple_Complex
TC0300014001.hg.1	8.05	7.61	0.44	1.35	0.0466	0.6749	RFT1	RFT1 homolog	Multiple_Complex
TC0400008380.hg.1	11.38	11.74	-0.36	-1.28	0.0466	0.6749	CCDC109B	coiled-coil domain containing 109B	Multiple_Complex
TC0500006730.hg.1	13.49	13.12	0.37	1.3	0.0465	0.6749	CCT5	chaperonin containing TCP1, subunit 5 (epsilon)	Multiple_Complex
TC0800011620.hg.1	4.03	3.58	0.45	1.37	0.0466	0.6749	ENPP2	ectonucleotide pyrophosphatase/phosphodiesterase 2	Multiple_Complex
TC1400007752.hg.1	9.27	8.63	0.64	1.56	0.0467	0.6749	GSTZ1	glutathione S-transferase zeta 1	Multiple_Complex
TC0200011837.hg.1	5.23	5.53	-0.3	-1.23	0.0467	0.6751	FAM49A	family with sequence similarity 49, member A	Multiple_Complex
TC0700009677.hg.1	3.99	4.25	-0.26	-1.2	0.0468	0.6759	GIMAP4	GTPase, IMAP family member 4	Multiple_Complex
TC0100015234.hg.1	8.36	7.83	0.53	1.44	0.0469	0.6761	SLC16A4	solute carrier family 16, member 4	Multiple_Complex
TC1900011714.hg.1	8.14	7.81	0.33	1.26	0.0469	0.6761	LIN37	lin-37 DREAM MuvB core complex component	Multiple_Complex
TC0400012886.hg.1	3.92	3.57	0.35	1.28	0.047	0.6776	RNF212	ring finger protein 212	NonCoding
TC0100010140.hg.1	5.16	4.93	0.23	1.17	0.0471	0.678	SYT11	synaptotagmin XI	Coding
TC1100007948.hg.1	10.94	10.62	0.32	1.25	0.0471	0.6785	PRDX5	peroxiredoxin 5	Coding
TC0400012068.hg.1	7.58	7.92	-0.34	-1.27	0.0473	0.6787	PRMT9	protein arginine methyltransferase 9	Multiple_Complex
TC0500007494.hg.1	4.07	3.77	0.3	1.24	0.0473	0.6787	RAB3C	RAB3C, member RAS oncogene family	Multiple_Complex
TC0700010760.hg.1	4.21	4.84	-0.63	-1.55	0.0473	0.6787	ELMO1	engulfment and cell motility 1	Multiple_Complex
TC0800008349.hg.1	4.97	5.33	-0.36	-1.28	0.0472	0.6787	OSR2	odd-skipped related transciption factor 2	Multiple_Complex
TC1200010855.hg.1	3.21	3.54	-0.33	-1.26	0.0473	0.6787	OR6C6	olfactory receptor, family 6, subfamily C, member 6	Coding
TC1900007864.hg.1	13.16	12.76	0.4	1.32	0.0473	0.6787	TMEM147	transmembrane protein 147	Multiple_Complex
TC0X00006567.hg.1	5.48	5.84	-0.36	-1.28	0.0476	0.6815	VCX3B; VCX	variable charge, X-linked 3B; variable charge, X-linked	Coding
TC0200009281.hg.1	11.95	11.44	0.51	1.42	0.0479	0.6827	MZT2B	mitotic spindle organizing protein 2B	Multiple_Complex
TC1000008668.hg.1	9.52	8.99	0.53	1.44	0.0479	0.6827	SFXN3	sideroflexin 3	Multiple_Complex
TC1100012155.hg.1	4.93	4.15	0.78	1.72	0.0478	0.6827	PDGFD	platelet derived growth factor D	Coding
TC1600008832.hg.1	4.35	4.87	-0.52	-1.43	0.0478	0.6827	IL17C	interleukin 17C	Multiple_Complex
TC1600009137.hg.1	10.3	9.7	0.6	1.51	0.0478	0.6827	TCEB2	transcription elongation factor B (SIII), polypeptide 2 (18kDa, elongin B)	Multiple_Complex
TC1600010780.hg.1	9.23	9.49	-0.26	-1.2	0.0479	0.6827	CMTR2	cap methyltransferase 2	Multiple_Complex
TC1600011060.hg.1	10.23	9.83	0.4	1.32	0.0479	0.6827	COTL1	coactosin-like F-actin binding protein 1	Multiple_Complex
TC1700006676.hg.1	10.91	11.11	-0.2	-1.14	0.0479	0.6827	RABEP1	rabaptin, RAB GTPase binding effector protein 1	Multiple_Complex
TC1900007963.hg.1	6.79	7.5	-0.71	-1.63	0.0479	0.6827	ZNF383	zinc finger protein 383	Multiple_Complex
TC1100011552.hg.1	10.36	9.96	0.4	1.32	0.0481	0.6831	CLPB	ClpB homolog, mitochondrial AAA ATPase chaperonin	Multiple_Complex
TC1200010601.hg.1	10.65	10.2	0.45	1.37	0.0481	0.6831	FKBP11; ARF3	FK506 binding protein 11; ADP-ribosylation factor 3	Multiple_Complex
TC1600011499.hg.1	8.33	8.68	-0.35	-1.27	0.048	0.6831	ERI2	ERI1 exoribonuclease family member 2	Multiple_Complex
TC0200008099.hg.1	9.39	8.7	0.69	1.61	0.0485	0.6835	HK2	hexokinase 2	Multiple_Complex
TC0200010805.hg.1	8.71	8.42	0.29	1.23	0.0484	0.6835	BCS1L	BCS1 homolog, ubiquinol-cytochrome c reductase complex chaperone	Multiple_Complex
TC1000007990.hg.1	11.07	10.55	0.52	1.43	0.0482	0.6835	DDIT4	DNA damage inducible transcript 4	Multiple_Complex
TC1100008041.hg.1	4	4.46	-0.46	-1.38	0.0482	0.6835	CTSW	cathepsin W	Multiple_Complex
TC1200008684.hg.1	3.34	3.77	-0.43	-1.35	0.0481	0.6835	CHST11	Transcript Identified by AceView, Entrez Gene ID(s) 50515	Unassigned
TC1400010339.hg.1	14.49	14.15	0.34	1.27	0.0484	0.6835	C14orf2	chromosome 14 open reading frame 2	Multiple_Complex
TC1500006822.hg.1	4.56	4.09	0.47	1.38	0.0483	0.6835	NUTM1	NUT midline carcinoma, family member 1	Coding
TC1500008840.hg.1	9.72	10.11	-0.39	-1.31	0.0485	0.6835	TJP1	tight junction protein 1	Multiple_Complex
TC1500010752.hg.1	3.74	4.18	-0.44	-1.35	0.0483	0.6835	TLN2	talin 2	NonCoding
TC1600010685.hg.1	3.76	3.49	0.27	1.21	0.0483	0.6835	SMPD3	sphingomyelin phosphodiesterase 3, neutral membrane (neutral sphingomyelinase II)	Multiple_Complex
TC2000006541.hg.1	8.01	7.28	0.73	1.66	0.0482	0.6835	ITPA	inosine triphosphatase (nucleoside triphosphate pyrophosphatase)	Multiple_Complex
TC2100008521.hg.1	5.21	5.75	-0.54	-1.45	0.0484	0.6835	B3GALT5	UDP-Gal:betaGlcNAc beta 1,3-galactosyltransferase 5	Multiple_Complex
TC0100016556.hg.1	3.29	3.69	-0.4	-1.32	0.0489	0.6847	NPHS2	nephrosis 2, idiopathic, steroid-resistant (podocin)	Coding
TC0100017435.hg.1	5.9	5.42	0.48	1.39	0.0486	0.6847	HHIPL2	HHIP-like 2	Multiple_Complex
TC0200007535.hg.1	6.62	7.3	-0.68	-1.61	0.0488	0.6847	PPP1R21	protein phosphatase 1, regulatory subunit 21	Multiple_Complex
TC0300007336.hg.1	6.69	7.13	-0.44	-1.35	0.0488	0.6847	ATRIP; TREX1	ATR interacting protein; three prime repair exonuclease 1	Multiple_Complex
TC0600012536.hg.1	4.99	5.27	-0.28	-1.22	0.0489	0.6847	SRSF12	serine/arginine-rich splicing factor 12	Multiple_Complex
TC0900008487.hg.1	7.49	6.85	0.64	1.56	0.0488	0.6847	BSPRY	B-box and SPRY domain containing	Multiple_Complex
TC1400009426.hg.1	10.93	11.33	-0.4	-1.32	0.0489	0.6847	MAX	MYC associated factor X	Multiple_Complex
TC1500010106.hg.1	13.56	13.98	-0.42	-1.34	0.0487	0.6847	TSPAN3	tetraspanin 3	Multiple_Complex
TC1600008656.hg.1	8.71	8.23	0.48	1.4	0.0488	0.6847	KLHL36	kelch-like family member 36	Multiple_Complex
TC1700006696.hg.1	5.03	5.39	-0.36	-1.29	0.049	0.6847	FAM64A	family with sequence similarity 64, member A	Multiple_Complex
TC1800009285.hg.1	17	16.69	0.31	1.24	0.0489	0.6847	RPL17; SNORD58A; SNORD58B; SNORD58C	ribosomal protein L17; small nucleolar RNA, C/D box 58A; small nucleolar RNA, C/D box 58B; small nucleolar RNA, C/D box 58C	Multiple_Complex
TC2000007125.hg.1	4.7	4.19	0.51	1.42	0.0489	0.6847	LOC149950; RP11-410N8.4	uncharacterized LOC149950; novel transcript	Multiple_Complex
TSUnmapped00000627.hg.1	8.18	8.74	-0.56	-1.47	0.0486	0.6847	KIF15	kinesin family member 15	Coding
TC1800007101.hg.1	4.79	5.17	-0.38	-1.3	0.049	0.6851	KIAA1328	KIAA1328	Multiple_Complex
TC0400011173.hg.1	13.81	14.12	-0.31	-1.24	0.0491	0.6857	HNRNPDL	heterogeneous nuclear ribonucleoprotein D like	Multiple_Complex
TC0300011403.hg.1	7.24	7.61	-0.37	-1.29	0.0493	0.6865	MAGI1	membrane associated guanylate kinase, WW and PDZ domain containing 1	Multiple_Complex
TC0400007775.hg.1	4.22	5.04	-0.82	-1.77	0.0493	0.6865	ODAM	odontogenic, ameloblast asssociated	Multiple_Complex
TC1700006741.hg.1	7.31	6.75	0.56	1.48	0.0492	0.6865	KCTD11	potassium channel tetramerization domain containing 11	Multiple_Complex
TC2100007205.hg.1	4.23	4.66	-0.43	-1.34	0.0493	0.6866	MX2	MX dynamin-like GTPase 2	Multiple_Complex
TC0100007675.hg.1	4.31	4.71	-0.4	-1.32	0.0494	0.688	FAM167B	family with sequence similarity 167, member B	Coding
TC0100009958.hg.1	6.81	7.37	-0.56	-1.47	0.0497	0.6901	CGN	cingulin	Multiple_Complex
TC0400008666.hg.1	7.96	8.36	-0.4	-1.32	0.0497	0.6901	ABHD18	abhydrolase domain containing 18	Multiple_Complex
TC1900008372.hg.1	12.23	11.87	0.36	1.28	0.0496	0.6901	PPP5C	protein phosphatase 5, catalytic subunit	Multiple_Complex
TC0400011144.hg.1	6.76	7.27	-0.51	-1.42	0.0498	0.6909	ANTXR2	anthrax toxin receptor 2	Multiple_Complex
TC0600011457.hg.1	9.71	9.28	0.43	1.34	0.0498	0.6909	LSM2	LSM2 homolog, U6 small nuclear RNA and mRNA degradation associated	Multiple_Complex
TC0X00009929.hg.1	6.91	7.28	-0.37	-1.29	0.05	0.6928	OPHN1	oligophrenin 1	Multiple_Complex
TC1700012316.hg.1	10.08	9.72	0.36	1.29	0.05	0.6928	ANAPC11	anaphase promoting complex subunit 11	Multiple_Complex
TC1700012440.hg.1	11.84	12.34	-0.5	-1.41	0.0502	0.6944	RNFT1	ring finger protein, transmembrane 1	Multiple_Complex
TC1900007456.hg.1	12.45	12.64	-0.19	-1.14	0.0502	0.6944	ZNF253	zinc finger protein 253	Multiple_Complex
TC0100017059.hg.1	9.32	9.75	-0.43	-1.35	0.0502	0.6945	RBBP5	retinoblastoma binding protein 5	Multiple_Complex
TC0100012062.hg.1	8.22	7.77	0.45	1.37	0.0503	0.6947	TBCE	tubulin folding cofactor E	Multiple_Complex
TC1000007619.hg.1	8.29	8.79	-0.5	-1.41	0.0504	0.6947	ASAH2B	N-acylsphingosine amidohydrolase (non-lysosomal ceramidase) 2B	Multiple_Complex
TC1000010065.hg.1	7.49	8.11	-0.62	-1.54	0.0503	0.6947	ARHGAP21	Rho GTPase activating protein 21	Multiple_Complex
TC1900008862.hg.1	7.08	7.68	-0.6	-1.51	0.0504	0.6947	LAIR2	leukocyte-associated immunoglobulin-like receptor 2	Coding
TC0400012029.hg.1	10.64	10.97	-0.33	-1.25	0.0504	0.6953	OTUD4	OTU deubiquitinase 4	Multiple_Complex
TC0400010260.hg.1	6.62	7.41	-0.79	-1.73	0.0507	0.6958	SEPSECS	Sep (O-phosphoserine) tRNA:Sec (selenocysteine) tRNA synthase	Multiple_Complex
TC0700007997.hg.1	7.33	6.89	0.44	1.36	0.0508	0.6958	LIMK1	LIM domain kinase 1	Multiple_Complex
TC0X00010030.hg.1	3.76	3.33	0.43	1.34	0.0507	0.6958	RPS4X	Zhang2013 ALT_ACCEPTOR, ALT_DONOR, coding, INTERNAL, intronic best transcript NM_001007	NonCoding
TC1200012601.hg.1	4.24	4.58	-0.34	-1.27	0.0508	0.6958	SLCO1B3	solute carrier organic anion transporter family, member 1B3	Multiple_Complex
TC1500010429.hg.1	8.72	8.18	0.54	1.46	0.0506	0.6958	CIB1	calcium and integrin binding 1 (calmyrin)	Multiple_Complex
TC1600008709.hg.1	12.55	12.19	0.36	1.28	0.0507	0.6958	COX4I1	cytochrome c oxidase subunit IV isoform 1	Multiple_Complex
TC1800008458.hg.1	11.09	11.35	-0.26	-1.2	0.0506	0.6958	ZNF24	zinc finger protein 24	Coding
TC2000006813.hg.1	9.17	9.5	-0.33	-1.26	0.0506	0.6958	MGME1	mitochondrial genome maintenance exonuclease 1	Multiple_Complex
TC2200008703.hg.1	12.62	12.97	-0.35	-1.28	0.0507	0.6958	DDX17	DEAD (Asp-Glu-Ala-Asp) box helicase 17	Multiple_Complex
TC0400011424.hg.1	15.7	15.47	0.23	1.17	0.051	0.6965	H2AFZ	H2A histone family, member Z	Multiple_Complex
TC0400012782.hg.1	7.01	7.51	-0.5	-1.41	0.0509	0.6965	STIM2	stromal interaction molecule 2	Multiple_Complex
TC0600006611.hg.1	8.88	9.37	-0.49	-1.41	0.0511	0.6965	WRNIP1	Werner helicase interacting protein 1	Multiple_Complex
TC0X00008794.hg.1	9.48	9.17	0.31	1.24	0.051	0.6965	SLC6A8	solute carrier family 6 (neurotransmitter transporter), member 8	Multiple_Complex
TC1200009928.hg.1	3.48	4.03	-0.55	-1.46	0.0511	0.6965	TAS2R19	taste receptor, type 2, member 19	Coding
TC1200010971.hg.1	11.12	10.49	0.63	1.55	0.0509	0.6965	DCTN2	dynactin 2 (p50)	Multiple_Complex
TC1200012080.hg.1	5.01	4.51	0.5	1.41	0.051	0.6965	TESC	tescalcin	Multiple_Complex
TC1200012735.hg.1	5.75	5.99	-0.24	-1.18	0.0509	0.6965	ZNF26	zinc finger protein 26	NonCoding
TC2100007198.hg.1	8.78	8.32	0.46	1.38	0.0511	0.6965	BACE2	beta-site APP-cleaving enzyme 2	Multiple_Complex
TC1700010738.hg.1	5.97	6.23	-0.26	-1.2	0.0512	0.6972	EZH1	enhancer of zeste 1 polycomb repressive complex 2 subunit	Multiple_Complex
TC0700013219.hg.1	12.39	12.74	-0.35	-1.27	0.0513	0.6975	LMBR1	limb development membrane protein 1	Multiple_Complex
TC0100017664.hg.1	7.14	7.71	-0.57	-1.49	0.0513	0.6976	NUP133	nucleoporin 133kDa	Multiple_Complex
TC0200015226.hg.1	4.88	5.23	-0.35	-1.28	0.0514	0.6976	HIBCH	Transcript Identified by AceView, Entrez Gene ID(s) 26275	Unassigned
TC0200016739.hg.1	3.37	3.8	-0.43	-1.35	0.0514	0.6976	ARL5A	ADP-ribosylation factor like GTPase 5A	NonCoding
TC0600007748.hg.1	11.27	10.79	0.48	1.4	0.0513	0.6976	HMGA1	high mobility group AT-hook 1	Multiple_Complex
TC0600014350.hg.1	4.94	5.46	-0.52	-1.44	0.0515	0.6985	TXLNB	taxilin beta	Coding
TC1400010725.hg.1	7.75	7.25	0.5	1.42	0.0516	0.6985	MDP1; NEDD8-MDP1; NEDD8; CHMP4A	magnesium-dependent phosphatase 1; NEDD8-MDP1 readthrough; neural precursor cell expressed, developmentally down-regulated 8; charged multivesicular body protein 4A	Multiple_Complex
TC1800008650.hg.1	5.68	6.37	-0.69	-1.61	0.0516	0.6985	SMAD7	SMAD family member 7	Multiple_Complex
TC2000008007.hg.1	17.6	17.28	0.32	1.25	0.0515	0.6985	RPS21	ribosomal protein S21	Multiple_Complex
TC0300007083.hg.1	8.01	8.38	-0.37	-1.29	0.0517	0.699	WDR48	WD repeat domain 48	Multiple_Complex
TC1500008751.hg.1	7.48	7.86	-0.38	-1.3	0.0518	0.7	UBE3A	ubiquitin protein ligase E3A	Multiple_Complex
TC0X00006955.hg.1	4.26	3.8	0.46	1.37	0.0518	0.7001	LANCL3	LanC lantibiotic synthetase component C-like 3 (bacterial)	Coding
TC0900011217.hg.1	12.66	13.06	-0.4	-1.32	0.0519	0.7002	PTBP3	polypyrimidine tract binding protein 3	Multiple_Complex
TC1300008706.hg.1	3.65	4	-0.35	-1.28	0.0519	0.7002	ELF1	Transcript Identified by AceView, Entrez Gene ID(s) 1997; 100128628	Unassigned
TC1600011168.hg.1	7.94	8.52	-0.58	-1.5	0.052	0.7002	ZCCHC14	zinc finger, CCHC domain containing 14	Multiple_Complex
TC1700012383.hg.1	3.48	2.94	0.54	1.46	0.0519	0.7002	OMG	oligodendrocyte myelin glycoprotein	Multiple_Complex
TC1800006757.hg.1	5.43	6.13	-0.7	-1.62	0.052	0.7002	LDLRAD4	low density lipoprotein receptor class A domain containing 4	Multiple_Complex
TC0400006990.hg.1	8.81	9.12	-0.31	-1.24	0.0521	0.7014	MED28	mediator complex subunit 28	Multiple_Complex
TC0900011177.hg.1	16.06	15.64	0.42	1.33	0.0522	0.7014	TXN	thioredoxin	Multiple_Complex
TC1700010849.hg.1	9.4	9.15	0.25	1.19	0.0522	0.7014	EFTUD2	elongation factor Tu GTP binding domain containing 2	Multiple_Complex
TC0X00006770.hg.1	12.48	12.87	-0.39	-1.31	0.0522	0.7018	SMS	spermine synthase	Multiple_Complex
TC1400007695.hg.1	11.02	10.54	0.48	1.4	0.0523	0.7019	EIF2B2	eukaryotic translation initiation factor 2B, subunit 2 beta, 39kDa	Multiple_Complex
TC0100018206.hg.1	3.66	3.98	-0.32	-1.26	0.0523	0.702	TSSK3	testis-specific serine kinase 3	NonCoding
TC0700010936.hg.1	6.97	7.38	-0.41	-1.33	0.0523	0.702	PURB; MIR4657	purine-rich element binding protein B; microRNA 4657	Multiple_Complex
TC1000012489.hg.1	3.75	4.45	-0.7	-1.62	0.0524	0.7023	HOGA1	4-hydroxy-2-oxoglutarate aldolase 1	Multiple_Complex
TC0400008547.hg.1	9	9.32	-0.32	-1.25	0.0525	0.7027	METTL14	methyltransferase like 14	Multiple_Complex
TC1900008051.hg.1	4.68	5.21	-0.53	-1.45	0.0525	0.7027	IFNL1	interferon, lambda 1	Coding
TC1100011374.hg.1	12.06	12.49	-0.43	-1.35	0.0526	0.7036	KMT5B	lysine (K)-specific methyltransferase 5B	Multiple_Complex
TC0100010345.hg.1	7.24	6.79	0.45	1.36	0.0527	0.7038	PCP4L1	Purkinje cell protein 4 like 1	Coding
TC0100017072.hg.1	13.26	13.71	-0.45	-1.36	0.0527	0.7038	ELK4	ELK4, ETS-domain protein (SRF accessory protein 1)	Multiple_Complex
TC0200009895.hg.1	12.38	12.78	-0.4	-1.33	0.0527	0.7038	CERS6	ceramide synthase 6	Multiple_Complex
TC1700011574.hg.1	4.74	4.29	0.45	1.37	0.0527	0.7038	ABCA8	ATP binding cassette subfamily A member 8	Multiple_Complex
TC0100013349.hg.1	7.15	7.38	-0.23	-1.17	0.0528	0.7039	RSRP1	arginine/serine-rich protein 1	Multiple_Complex
TC0X00007209.hg.1	10.29	9.82	0.47	1.38	0.0528	0.7039	PQBP1	polyglutamine binding protein 1	Multiple_Complex
TC1900011398.hg.1	7.75	7.64	0.11	1.08	0.0528	0.704	TMC4	transmembrane channel like 4	Multiple_Complex
TC0300011273.hg.1	13.55	13.92	-0.37	-1.29	0.053	0.7043	ARF4	ADP-ribosylation factor 4	Multiple_Complex
TC0500010585.hg.1	17.57	17.27	0.3	1.23	0.053	0.7043	RPL37	ribosomal protein L37	Multiple_Complex
TC0700013602.hg.1	11.82	11.41	0.41	1.34	0.053	0.7043	POLR2J3	polymerase (RNA) II (DNA directed) polypeptide J3	Multiple_Complex
TC1700011547.hg.1	8.76	9.19	-0.43	-1.35	0.0529	0.7043	C17orf58	chromosome 17 open reading frame 58	Multiple_Complex
TC1900011495.hg.1	3.53	3.73	-0.2	-1.15	0.0529	0.7043	NLRP11	NLR family, pyrin domain containing 11	Coding
TC1500007333.hg.1	8.18	8.52	-0.34	-1.27	0.0531	0.7045	TCF12	transcription factor 12	Multiple_Complex
TC0700009493.hg.1	6.77	6.19	0.58	1.5	0.0532	0.7056	ZYX	zyxin	Multiple_Complex
TC0700013468.hg.1	10.7	10.16	0.54	1.45	0.0533	0.7062	NDUFB2	NADH dehydrogenase (ubiquinone) 1 beta subcomplex, 2, 8kDa	Multiple_Complex
TC1200011608.hg.1	10.9	11.31	-0.41	-1.32	0.0533	0.7062	CDK17	cyclin-dependent kinase 17	Multiple_Complex
TC0400009217.hg.1	8.53	8.79	-0.26	-1.2	0.0534	0.7068	KLHL2	kelch-like family member 2	Multiple_Complex
TC1700010811.hg.1	6.96	6.54	0.42	1.34	0.0534	0.7069	HDAC5	histone deacetylase 5	Multiple_Complex
TC0100008696.hg.1	6.04	5.67	0.37	1.29	0.0548	0.7081	HHLA3	HERV-H LTR-associating 3	Multiple_Complex
TC0100009195.hg.1	10.49	10.94	-0.45	-1.37	0.0538	0.7081	SLC35A3	solute carrier family 35 (UDP-N-acetylglucosamine (UDP-GlcNAc) transporter), member A3	Multiple_Complex
TC0100010068.hg.1	8.87	8.44	0.43	1.34	0.0536	0.7081	HAX1	HCLS1 associated protein X-1	Multiple_Complex
TC0100014457.hg.1	11.26	11.56	-0.3	-1.23	0.0539	0.7081	JAK1	Janus kinase 1	Multiple_Complex
TC0100015417.hg.1	4.99	5.4	-0.41	-1.33	0.0547	0.7081	VTCN1	V-set domain containing T cell activation inhibitor 1	Multiple_Complex
TC0200007200.hg.1	8.76	9.14	-0.38	-1.31	0.0546	0.7081	LTBP1	latent transforming growth factor beta binding protein 1	Multiple_Complex
TC0200015720.hg.1	8.17	7.74	0.43	1.35	0.0544	0.7081	AAMP	angio-associated migratory cell protein	Multiple_Complex
TC0200015951.hg.1	3.76	4.05	-0.29	-1.22	0.0541	0.7081	PID1	phosphotyrosine interaction domain containing 1	Multiple_Complex
TC0200016559.hg.1	6.9	7.41	-0.51	-1.43	0.054	0.7081	BBS5	Bardet-Biedl syndrome 5	Multiple_Complex
TC0300006846.hg.1	17.65	17.43	0.22	1.16	0.0548	0.7081	RPL15	ribosomal protein L15	Multiple_Complex
TC0300013829.hg.1	11.21	11.58	-0.37	-1.3	0.054	0.7081	RBM5	RNA binding motif protein 5	Multiple_Complex
TC0400011580.hg.1	4.21	4.72	-0.51	-1.42	0.0539	0.7081	CFI	complement factor I	Multiple_Complex
TC0500011316.hg.1	18	17.67	0.33	1.25	0.0539	0.7081	RPS23	ribosomal protein S23	Multiple_Complex
TC0600010810.hg.1	3.94	4.71	-0.77	-1.72	0.0546	0.7081	NEDD9	neural precursor cell expressed, developmentally down-regulated 9	Multiple_Complex
TC0600012003.hg.1	10.95	11.34	-0.39	-1.3	0.0543	0.7081	CRISP3	cysteine-rich secretory protein 3	Coding
TC0600012363.hg.1	8.93	9.31	-0.38	-1.3	0.0536	0.7081	HMGN3	high mobility group nucleosomal binding domain 3	Multiple_Complex
TC0700009317.hg.1	10.34	10.85	-0.51	-1.43	0.0547	0.7081	TRIM24	tripartite motif containing 24	Multiple_Complex
TC0700009688.hg.1	4.97	5.59	-0.62	-1.53	0.0542	0.7081	NOS3	nitric oxide synthase 3 (endothelial cell)	Multiple_Complex
TC0700010947.hg.1	10.53	10.18	0.35	1.28	0.0547	0.7081	TBRG4; SNORA5B	transforming growth factor beta regulator 4; small nucleolar RNA, H/ACA box 5B	Multiple_Complex
TC0800011815.hg.1	10.92	10.49	0.43	1.34	0.0545	0.7081	FAM49B	family with sequence similarity 49, member B	Multiple_Complex
TC0900008888.hg.1	5.41	4.8	0.61	1.53	0.0547	0.7081	ENDOG	endonuclease G	Coding
TC0900009902.hg.1	3.54	3.79	-0.25	-1.19	0.0545	0.7081	ENHO	energy homeostasis associated	Multiple_Complex
TC0900011305.hg.1	4.09	3.64	0.45	1.37	0.0544	0.7081	TNC	tenascin C	Multiple_Complex
TC1000007010.hg.1	10.86	10.39	0.47	1.38	0.0544	0.7081	MSRB2	methionine sulfoxide reductase B2	Multiple_Complex
TC1100008139.hg.1	10.37	9.66	0.71	1.63	0.054	0.7081	AIP	aryl hydrocarbon receptor interacting protein	Multiple_Complex
TC1200008466.hg.1	11.85	12.14	-0.29	-1.23	0.0545	0.7081	NUDT4	nudix hydrolase 4	Multiple_Complex
TC1500008984.hg.1	14.81	14.4	0.41	1.33	0.0537	0.7081	NOP10	NOP10 ribonucleoprotein	Multiple_Complex
TC1500009455.hg.1	12.05	12.53	-0.48	-1.4	0.0538	0.7081	MYO5C	myosin VC	Multiple_Complex
TC1500009466.hg.1	7.51	7.92	-0.41	-1.33	0.054	0.7081	ONECUT1	one cut homeobox 1	Multiple_Complex
TC1600007191.hg.1	7.48	7.79	-0.31	-1.24	0.0538	0.7081	EEF2K	eukaryotic elongation factor 2 kinase	Multiple_Complex
TC1600009883.hg.1	11.56	11.09	0.47	1.39	0.0547	0.7081	TUFM; MIR4721	Tu translation elongation factor, mitochondrial; microRNA 4721	Multiple_Complex
TC1600011115.hg.1	8.61	7.73	0.88	1.85	0.0538	0.7081	EMC8	ER membrane protein complex subunit 8	Multiple_Complex
TC1700008376.hg.1	9.62	9.12	0.5	1.42	0.0546	0.7081	AKAP1	A kinase (PRKA) anchor protein 1	Multiple_Complex
TC1700008603.hg.1	8.42	8.88	-0.46	-1.37	0.0541	0.7081	CEP95	centrosomal protein 95kDa	Multiple_Complex
TC1800006786.hg.1	8.67	9.08	-0.41	-1.33	0.0544	0.7081	RNMT	RNA (guanine-7-) methyltransferase	Multiple_Complex
TC1900010016.hg.1	9.48	8.8	0.68	1.59	0.0546	0.7081	ISYNA1	inositol-3-phosphate synthase 1	Multiple_Complex
TC1900011475.hg.1	10.26	9.98	0.28	1.22	0.0548	0.7081	ISOC2	isochorismatase domain containing 2	Multiple_Complex
TC2100008182.hg.1	5.84	6.25	-0.41	-1.33	0.0539	0.7081	DSCAM	Down syndrome cell adhesion molecule	Multiple_Complex
TSUnmapped00000267.hg.1	7.47	7.8	-0.33	-1.26	0.0548	0.7081	LRP6	LDL receptor related protein 6	Coding
TC0400012826.hg.1	7.96	8.47	-0.51	-1.42	0.0549	0.7089	HERC3	HECT and RLD domain containing E3 ubiquitin protein ligase 3	Multiple_Complex
TC1100012974.hg.1	13.59	14	-0.41	-1.33	0.055	0.7089	C11orf58	chromosome 11 open reading frame 58	Multiple_Complex
TSUnmapped00000597.hg.1	11.88	11.52	0.36	1.29	0.0549	0.7089	PSMC4	proteasome 26S subunit, ATPase 4 [Source:HGNC Symbol;Acc:HGNC:9551]	Coding
TC0700006512.hg.1	4.22	4.61	-0.39	-1.32	0.0551	0.7104	INTS1	Memczak2013 ANTISENSE, CDS, coding, INTERNAL best transcript NM_001080453	NonCoding
TC0100006840.hg.1	12.62	12.94	-0.32	-1.25	0.0559	0.7104	TARDBP	TAR DNA binding protein	Multiple_Complex
TC0200008468.hg.1	7.48	6.83	0.65	1.56	0.0557	0.7104	FAHD2A	fumarylacetoacetate hydrolase domain containing 2A	Multiple_Complex
TC0200009428.hg.1	11.65	12.04	-0.39	-1.31	0.0559	0.7104	CCNT2	cyclin T2	Multiple_Complex
TC0200012062.hg.1	8.79	8.28	0.51	1.42	0.0558	0.7104	PREB	prolactin regulatory element binding	Multiple_Complex
TC0200014049.hg.1	8.21	8.58	-0.37	-1.29	0.0562	0.7104	TMEM185B	transmembrane protein 185B	Multiple_Complex
TC0400011283.hg.1	8.54	9.17	-0.63	-1.55	0.056	0.7104	PPM1K	protein phosphatase, Mg2ﳉ dependent, 1K	Multiple_Complex
TC0500010104.hg.1	9.2	9.07	0.13	1.1	0.0554	0.7104	DAP	death-associated protein	Multiple_Complex
TC0500012567.hg.1	8.96	9.7	-0.74	-1.67	0.0561	0.7104	FAXDC2	fatty acid hydroxylase domain containing 2	Multiple_Complex
TC0600006793.hg.1	9.46	9.79	-0.33	-1.26	0.0562	0.7104	CDYL	chromodomain protein, Y-like	Multiple_Complex
TC0800009619.hg.1	13.89	13.52	0.37	1.29	0.0557	0.7104	CTSB	cathepsin B	Multiple_Complex
TC0900011510.hg.1	16.93	16.58	0.35	1.27	0.0553	0.7104	RPL35	ribosomal protein L35	Multiple_Complex
TC0900011793.hg.1	8.03	7.67	0.36	1.28	0.0558	0.7104	MED27	mediator complex subunit 27	Multiple_Complex
TC0X00011259.hg.1	5.2	5.71	-0.51	-1.42	0.0554	0.7104	STS	steroid sulfatase (microsomal), isozyme S	Multiple_Complex
TC1000008658.hg.1	3.78	3.6	0.18	1.13	0.0554	0.7104	PAX2	paired box 2	Multiple_Complex
TC1000011490.hg.1	2.63	3.44	-0.81	-1.76	0.0558	0.7104	SORBS1	Transcript Identified by AceView, Entrez Gene ID(s) 10580	Coding
TC1100006860.hg.1	10.74	11.19	-0.45	-1.37	0.0562	0.7104	USP47	ubiquitin specific peptidase 47	Multiple_Complex
TC1100012219.hg.1	9.01	8.7	0.31	1.24	0.0555	0.7104	SLC35F2	solute carrier family 35, member F2	Multiple_Complex
TC1100013133.hg.1	3.51	3.89	-0.38	-1.3	0.0558	0.7104	HBG2; HBG1	hemoglobin, gamma G; hemoglobin, gamma A	Multiple_Complex
TC1500007700.hg.1	15.65	15.28	0.37	1.29	0.0557	0.7104	RPLP1	ribosomal protein, large, P1	Multiple_Complex
TC1500010731.hg.1	5.77	6.33	-0.56	-1.47	0.0552	0.7104	TRIM69	tripartite motif containing 69	NonCoding
TC1600008153.hg.1	8.9	8.21	0.69	1.61	0.0556	0.7104	TMEM208	transmembrane protein 208	Multiple_Complex
TC1600009105.hg.1	7.73	7.3	0.43	1.35	0.0561	0.7104	ABCA3	ATP binding cassette subfamily A member 3	Multiple_Complex
TC1700010687.hg.1	7.12	6.54	0.58	1.5	0.0562	0.7104	P3H4	prolyl 3-hydroxylase family member 4 (non-enzymatic)	Multiple_Complex
TC1700011066.hg.1	4.61	4.94	-0.33	-1.26	0.0556	0.7104	TAC4	tachykinin 4 (hemokinin)	Multiple_Complex
TC1700011756.hg.1	8.59	8.04	0.55	1.46	0.0557	0.7104	CASKIN2	CASK interacting protein 2	Multiple_Complex
TC1700012447.hg.1	3.74	3.95	-0.21	-1.15	0.0561	0.7104	CSH2	chorionic somatomammotropin hormone 2	Multiple_Complex
TC1800007354.hg.1	8.18	8.65	-0.47	-1.38	0.0559	0.7104	POLI	polymerase (DNA directed) iota	Multiple_Complex
TC1900010789.hg.1	4.48	3.93	0.55	1.46	0.0555	0.7104	POU2F2	POU class 2 homeobox 2	Multiple_Complex
TC1900011880.hg.1	7.77	8.11	-0.34	-1.26	0.056	0.7104	ZNF44	zinc finger protein 44	Multiple_Complex
TC2200007218.hg.1	3.97	3.74	0.23	1.18	0.0555	0.7104	APOL5	apolipoprotein L, 5	Coding
TC2200007547.hg.1	5.97	5.38	0.59	1.5	0.0561	0.7104	TSPO	translocator protein (18kDa)	Multiple_Complex
TC2200007783.hg.1	8.14	7.71	0.43	1.35	0.0552	0.7104	PIM3	Pim-3 proto-oncogene, serine/threonine kinase	Multiple_Complex
TSUnmapped00000276.hg.1	5.49	5.12	0.37	1.29	0.056	0.7104	VPS11	VPS11, CORVET/HOPS core subunit [Source:HGNC Symbol;Acc:HGNC:14583]	Coding
TC0100009199.hg.1	10.84	11.23	-0.39	-1.31	0.0566	0.7105	MFSD14A	major facilitator superfamily domain containing 14A	Multiple_Complex
TC0200010836.hg.1	8.1	8.39	-0.29	-1.22	0.0564	0.7105	ZFAND2B	zinc finger, AN1-type domain 2B	Multiple_Complex
TC0300006677.hg.1	11.87	11.32	0.55	1.46	0.0563	0.7105	SLC6A6	solute carrier family 6 (neurotransmitter transporter), member 6	Multiple_Complex
TC0400006987.hg.1	11.89	12.26	-0.37	-1.29	0.0563	0.7105	LAP3	leucine aminopeptidase 3	Multiple_Complex
TC0400011973.hg.1	6.09	6.76	-0.67	-1.59	0.0566	0.7105	CLGN	calmegin	Multiple_Complex
TC0500013297.hg.1	7.54	8.07	-0.53	-1.44	0.0564	0.7105	AMACR	alpha-methylacyl-CoA racemase	Multiple_Complex
TC0600014093.hg.1	8.81	8.17	0.64	1.56	0.0564	0.7105	ZNRD1	zinc ribbon domain containing 1	Multiple_Complex
TC0900007221.hg.1	6.86	6.21	0.65	1.58	0.0563	0.7105	LOC102724238; LOC554249	uncharacterized LOC102724238; uncharacterized LOC554249	Multiple_Complex
TC1100007184.hg.1	6.13	6.86	-0.73	-1.65	0.0566	0.7105	DNAJC24	DnaJ (Hsp40) homolog, subfamily C, member 24	Multiple_Complex
TC1600008943.hg.1	11.44	11.01	0.43	1.35	0.0567	0.7105	TMEM8A	transmembrane protein 8A	Multiple_Complex
TC1600011300.hg.1	6.64	7.02	-0.38	-1.3	0.0567	0.7105	CENPBD1	CENPB DNA-binding domain containing 1	Multiple_Complex
TC1800006589.hg.1	3.63	3.35	0.28	1.22	0.0567	0.7105	PTPRM	protein tyrosine phosphatase, receptor type, M	Multiple_Complex
TC1800007186.hg.1	6.13	6.46	-0.33	-1.26	0.0566	0.7105	SETBP1	SET binding protein 1	Multiple_Complex
TC1900009439.hg.1	3.74	4.09	-0.35	-1.27	0.0565	0.7105	CD70	CD70 molecule	Multiple_Complex
TC1900011857.hg.1	10.55	10.07	0.48	1.4	0.0567	0.7105	NDUFA7	NADH dehydrogenase (ubiquinone) 1 alpha subcomplex, 7, 14.5kDa	Multiple_Complex
TC2000007110.hg.1	7.99	7.64	0.35	1.27	0.0568	0.7115	POFUT1; MIR1825	protein O-fucosyltransferase 1; microRNA 1825	Multiple_Complex
TC0400008803.hg.1	8.35	8.67	-0.32	-1.25	0.0569	0.7116	RAB33B	RAB33B, member RAS oncogene family	Multiple_Complex
TC0200016710.hg.1	8.28	9.06	-0.78	-1.72	0.057	0.7122	ANKRD36C	ankyrin repeat domain 36C	Multiple_Complex
TC0400012618.hg.1	7.4	7.81	-0.41	-1.33	0.0571	0.7122	CASP3	caspase 3	Multiple_Complex
TC0X00008518.hg.1	3.33	3.65	-0.32	-1.25	0.0571	0.7122	SAGE1	sarcoma antigen 1	Multiple_Complex
TC1600011147.hg.1	8.28	7.96	0.32	1.24	0.057	0.7122	MTHFSD	methenyltetrahydrofolate synthetase domain containing	Multiple_Complex
TC1900008221.hg.1	3.85	4.25	-0.4	-1.32	0.0571	0.7122	PINLYP	phospholipase A2 inhibitor and LY6/PLAUR domain containing	Multiple_Complex
TC2200008881.hg.1	8.94	8.5	0.44	1.36	0.0571	0.7122	RRP7A	ribosomal RNA processing 7 homolog A	Multiple_Complex
TC0800012313.hg.1	6.86	7.25	-0.39	-1.31	0.0572	0.7122	SGK3; C8orf44-SGK3	serum/glucocorticoid regulated kinase family, member 3; C8orf44-SGK3 readthrough	Multiple_Complex
TC0100014585.hg.1	4.67	5.21	-0.54	-1.46	0.0574	0.7127	NEGR1	neuronal growth regulator 1	Multiple_Complex
TC0500007143.hg.1	7.85	8.43	-0.58	-1.5	0.0573	0.7127	SKP2	S-phase kinase-associated protein 2, E3 ubiquitin protein ligase	Multiple_Complex
TC1100013190.hg.1	15.11	14.87	0.24	1.19	0.0574	0.7127	CFL1	cofilin 1 (non-muscle)	Multiple_Complex
TC1400006674.hg.1	10.51	9.98	0.53	1.45	0.0573	0.7127	C14orf119	chromosome 14 open reading frame 119	Multiple_Complex
TC2000007474.hg.1	7	6.34	0.66	1.59	0.0574	0.7127	PABPC1L	poly(A) binding protein, cytoplasmic 1-like	Multiple_Complex
TC2200009252.hg.1	7.32	6.96	0.36	1.28	0.0573	0.7127	SEC14L2	SEC14-like lipid binding 2	Multiple_Complex
TC0300012164.hg.1	6.3	6.97	-0.67	-1.58	0.0576	0.7145	POLQ	polymerase (DNA directed), theta	Multiple_Complex
TC1600006485.hg.1	11.54	11.03	0.51	1.43	0.0576	0.7145	RHOT2	ras homolog family member T2	Multiple_Complex
TC1400007354.hg.1	11.41	11.71	-0.3	-1.23	0.0577	0.7148	PPM1A	protein phosphatase, Mg2ﳉ dependent, 1A	Multiple_Complex
TC1900006471.hg.1	6.81	6.38	0.43	1.34	0.0577	0.7148	HCN2	hyperpolarization activated cyclic nucleotide gated potassium channel 2	Multiple_Complex
TC0200016595.hg.1	17.28	16.96	0.32	1.25	0.0579	0.7167	RPL37A	ribosomal protein L37a	Multiple_Complex
TC0500007136.hg.1	5.91	6.28	-0.37	-1.29	0.058	0.7167	SPEF2	sperm flagellar 2	Multiple_Complex
TC0800011305.hg.1	4.27	4.61	-0.34	-1.26	0.0579	0.7167	NCALD	neurocalcin delta	Multiple_Complex
TC1000010499.hg.1	3.69	4.42	-0.73	-1.66	0.058	0.7167	ZFAND4	zinc finger, AN1-type domain 4	Multiple_Complex
TC1600009956.hg.1	13.37	12.9	0.47	1.38	0.058	0.7167	BOLA2B; BOLA2	bolA family member 2B; bolA family member 2	Multiple_Complex
TC0500008342.hg.1	8.97	9.24	-0.27	-1.21	0.0581	0.7173	DCP2	decapping mRNA 2	Multiple_Complex
TC0300013736.hg.1	10.98	11.45	-0.47	-1.39	0.0583	0.7187	DLG1	discs, large homolog 1 (Drosophila)	Multiple_Complex
TC0600007695.hg.1	10.6	10.09	0.51	1.42	0.0583	0.7187	PFDN6; MIR6834	prefoldin subunit 6; microRNA 6834	Multiple_Complex
TC1900008259.hg.1	5.23	5.63	-0.4	-1.32	0.0583	0.7187	ZNF233	zinc finger protein 233	Multiple_Complex
TC1900009204.hg.1	6.5	6.12	0.38	1.31	0.0584	0.72	MOB3A	MOB kinase activator 3A	Multiple_Complex
TC0200008536.hg.1	5.69	6.4	-0.71	-1.63	0.0586	0.7208	ANKRD36	Transcript Identified by AceView, Entrez Gene ID(s) 375248	Unassigned
TC0400006692.hg.1	14.04	14.37	-0.33	-1.26	0.0586	0.7208	MRFAP1	Morf4 family associated protein 1	Multiple_Complex
TC0100016629.hg.1	5.76	6.14	-0.38	-1.3	0.0587	0.7208	RNASEL	ribonuclease L (2,5-oligoisoadenylate synthetase-dependent)	Coding
TC0200010489.hg.1	9.59	10.19	-0.6	-1.51	0.0586	0.7208	BMPR2	bone morphogenetic protein receptor type II	Multiple_Complex
TC0400007243.hg.1	9.98	9.61	0.37	1.29	0.0587	0.7208	PGM2	phosphoglucomutase 2	Multiple_Complex
TC1700012188.hg.1	9.72	9.46	0.26	1.2	0.0587	0.7208	SENP3-EIF4A1	SENP3-EIF4A1 readthrough (NMD candidate)	Multiple_Complex
TC1900006890.hg.1	14.82	14.47	0.35	1.28	0.0587	0.7208	RPS28	ribosomal protein S28	Multiple_Complex
TC1700008897.hg.1	12.01	11.61	0.4	1.32	0.0588	0.7211	MRPS7	mitochondrial ribosomal protein S7	Multiple_Complex
TC0500013211.hg.1	8.44	8.97	-0.53	-1.45	0.0589	0.7218	APC	adenomatous polyposis coli	Multiple_Complex
TC0200015002.hg.1	8.46	9.02	-0.56	-1.47	0.0591	0.7225	CHN1	chimerin 1	Multiple_Complex
TC0300007335.hg.1	9.96	9.56	0.4	1.32	0.0591	0.7225	TMA7	translation machinery associated 7 homolog	Multiple_Complex
TC0300013960.hg.1	12.24	11.89	0.35	1.27	0.0592	0.7225	HIGD1A	HIG1 hypoxia inducible domain family, member 1A	Multiple_Complex
TC0400006742.hg.1	6.1	6.57	-0.47	-1.38	0.0591	0.7225	SH3TC1	SH3 domain and tetratricopeptide repeats 1	Multiple_Complex
TC0600007067.hg.1	6.02	6.56	-0.54	-1.46	0.0591	0.7225	GMPR	guanosine monophosphate reductase	Multiple_Complex
TC1400008182.hg.1	3.41	3.87	-0.46	-1.37	0.0591	0.7225	CYP46A1	cytochrome P450, family 46, subfamily A, polypeptide 1	Multiple_Complex
TC0700012731.hg.1	4.96	4.5	0.46	1.38	0.0592	0.723	DGKI	diacylglycerol kinase, iota	Multiple_Complex
TC0100012454.hg.1	11.06	10.55	0.51	1.43	0.0593	0.7239	SDF4	stromal cell derived factor 4	Multiple_Complex
TC0100017523.hg.1	6.84	7.4	-0.56	-1.47	0.0595	0.7247	LIN9	lin-9 DREAM MuvB core complex component	Multiple_Complex
TC1200011657.hg.1	5.75	6.19	-0.44	-1.35	0.0594	0.7247	ANKS1B	ankyrin repeat and sterile alpha motif domain containing 1B	Multiple_Complex
TC1700008533.hg.1	13.41	13.76	-0.35	-1.28	0.0595	0.7247	TLK2	tousled-like kinase 2	Multiple_Complex
TC1900007089.hg.1	10.55	10.09	0.46	1.38	0.0596	0.7253	ASNA1	arsA arsenite transporter, ATP-binding, homolog 1 (bacterial)	Multiple_Complex
TC1900009134.hg.1	8.72	8.22	0.5	1.42	0.0596	0.7253	SBNO2	strawberry notch homolog 2 (Drosophila)	Multiple_Complex
TC0500011875.hg.1	12.54	12.86	-0.32	-1.25	0.0597	0.7259	PPIC	peptidylprolyl isomerase C (cyclophilin C)	Multiple_Complex
TC0100007398.hg.1	13.51	13.89	-0.38	-1.3	0.0599	0.7261	TMEM50A	transmembrane protein 50A	Multiple_Complex
TC0100008152.hg.1	11.55	11.09	0.46	1.38	0.06	0.7261	UQCRH	ubiquinol-cytochrome c reductase hinge protein	Multiple_Complex
TC0100015287.hg.1	4.64	4.98	-0.34	-1.27	0.0606	0.7261	FAM212B	family with sequence similarity 212, member B	Multiple_Complex
TC0100015401.hg.1	9.33	9.82	-0.49	-1.41	0.0602	0.7261	IGSF3	immunoglobulin superfamily, member 3	Multiple_Complex
TC0200015402.hg.1	8.12	8.45	-0.33	-1.26	0.0598	0.7261	FAM126B	family with sequence similarity 126, member B	Multiple_Complex
TC0500009481.hg.1	16.87	17.37	-0.5	-1.41	0.0606	0.7261	ATP6V0E1	ATPase, H transporting, lysosomal 9kDa, V0 subunit e1	Multiple_Complex
TC0500013321.hg.1	12.41	12.16	0.25	1.2	0.0602	0.7261	GTF2H2	general transcription factor IIH subunit 2	Multiple_Complex
TC0600011553.hg.1	8.2	7.67	0.53	1.44	0.0601	0.7261	BAK1	BCL2-antagonist/killer 1	Multiple_Complex
TC0700007692.hg.1	4.2	4.67	-0.47	-1.39	0.0602	0.7261	ZNF716	zinc finger protein 716	Coding
TC0700011586.hg.1	5.09	5.75	-0.66	-1.58	0.0607	0.7261	GSAP	gamma-secretase activating protein	Multiple_Complex
TC0700012044.hg.1	9.3	8.47	0.83	1.78	0.0601	0.7261	FIS1	fission, mitochondrial 1	Multiple_Complex
TC0800012349.hg.1	6.85	7.23	-0.38	-1.3	0.0603	0.7261	MTBP	MDM2 binding protein	Multiple_Complex
TC0X00009044.hg.1	6.08	6.45	-0.37	-1.29	0.0604	0.7261	GPR143	G protein-coupled receptor 143	Multiple_Complex
TC1000008048.hg.1	7.39	7.07	0.32	1.25	0.0606	0.7261	ZSWIM8	zinc finger, SWIM-type containing 8	Multiple_Complex
TC1000009006.hg.1	4.14	4.57	-0.43	-1.35	0.0601	0.7261	PNLIPRP1	pancreatic lipase-related protein 1	Multiple_Complex
TC1100012225.hg.1	6.39	6.85	-0.46	-1.38	0.0606	0.7261	NPAT	nuclear protein, ataxia-telangiectasia locus	Multiple_Complex
TC1300007969.hg.1	6.75	7.09	-0.34	-1.27	0.06	0.7261	ABHD13	abhydrolase domain containing 13	Coding
TC1300009321.hg.1	5.76	6.02	-0.26	-1.2	0.0599	0.7261	RNF219	ring finger protein 219	Multiple_Complex
TC1400010581.hg.1	8.87	8.49	0.38	1.3	0.0604	0.7261	DCAF11	DDB1 and CUL4 associated factor 11	Multiple_Complex
TC1600009042.hg.1	9.36	8.78	0.58	1.49	0.0602	0.7261	CLCN7	chloride channel, voltage-sensitive 7	Multiple_Complex
TC1600011318.hg.1	6.42	6.79	-0.37	-1.29	0.06	0.7261	DECR2	2,4-dienoyl-CoA reductase 2, peroxisomal	Multiple_Complex
TC1700007784.hg.1	6.44	6.03	0.41	1.33	0.0604	0.7261	RAPGEFL1	Rap guanine nucleotide exchange factor like 1	Multiple_Complex
TC1700008879.hg.1	9.07	8.61	0.46	1.37	0.0599	0.7261	ICT1	immature colon carcinoma transcript 1	Multiple_Complex
TC1700009651.hg.1	9.59	9.25	0.34	1.27	0.0607	0.7261	TP53	tumor protein p53	Multiple_Complex
TC1800006710.hg.1	11.55	11.96	-0.41	-1.32	0.0604	0.7261	CHMP1B	charged multivesicular body protein 1B	Multiple_Complex
TC1900011153.hg.1	6.67	6.18	0.49	1.4	0.0605	0.7261	RRAS	related RAS viral (r-ras) oncogene homolog	Multiple_Complex
TC2200007277.hg.1	6.72	6.19	0.53	1.45	0.0602	0.7261	MPST	mercaptopyruvate sulfurtransferase	Multiple_Complex
TC2200009153.hg.1	4.55	5.16	-0.61	-1.53	0.0606	0.7261	DENND6B	DENN/MADD domain containing 6B	Multiple_Complex
TC0800007866.hg.1	4.33	4.59	-0.26	-1.2	0.0608	0.7276	MCMDC2	minichromosome maintenance domain containing 2	Multiple_Complex
TC0300011052.hg.1	6.65	7.03	-0.38	-1.3	0.0609	0.7278	LAMB2	laminin, beta 2 (laminin S)	Multiple_Complex
TC0600007512.hg.1	3.59	3.23	0.36	1.28	0.061	0.7283	TRIM15	tripartite motif containing 15	Multiple_Complex
TC0600011109.hg.1	3.35	3.98	-0.63	-1.55	0.061	0.7285	HIST1H2AA	histone cluster 1, H2aa	Coding
TC0800012454.hg.1	11.78	12.13	-0.35	-1.28	0.061	0.7286	ZHX1	zinc fingers and homeoboxes 1	Multiple_Complex
TC0400012213.hg.1	5.35	6.02	-0.67	-1.59	0.0613	0.7308	CTSO	cathepsin O	Coding
TC0X00010097.hg.1	8.03	8.55	-0.52	-1.43	0.0613	0.7308	RLIM	ring finger protein, LIM domain interacting	Multiple_Complex
TC1900011668.hg.1	4.01	4.5	-0.49	-1.41	0.0613	0.7308	ZNF763	zinc finger protein 763	Coding
TC1900011836.hg.1	8.19	7.83	0.36	1.29	0.0614	0.7316	MBD3	methyl-CpG binding domain protein 3	Multiple_Complex
TC0100010735.hg.1	6.4	6.74	-0.34	-1.26	0.0616	0.7329	RASAL2	RAS protein activator like 2	Multiple_Complex
TC0500009670.hg.1	5.16	5.7	-0.54	-1.46	0.0617	0.733	ZNF354B	Zhang2013 ALT_ACCEPTOR, ALT_DONOR, coding, INTERNAL, intronic best transcript NM_058230	NonCoding
TC1100011346.hg.1	7.44	7.06	0.38	1.29	0.0617	0.733	NUDT8	nudix hydrolase 8	Multiple_Complex
TC1900008019.hg.1	14.41	14.05	0.36	1.28	0.0617	0.733	EIF3K	eukaryotic translation initiation factor 3, subunit K	Multiple_Complex
TC0500009346.hg.1	7.95	8.51	-0.56	-1.47	0.0617	0.733	WWC1	WW and C2 domain containing 1	Multiple_Complex
TC0100009900.hg.1	9.25	8.76	0.49	1.41	0.0624	0.7333	CIART	circadian associated repressor of transcription	Multiple_Complex
TC0100011026.hg.1	11.06	11.44	-0.38	-1.31	0.0626	0.7333	TROVE2	TROVE domain family, member 2	Multiple_Complex
TC0100016916.hg.1	7.25	7.63	-0.38	-1.3	0.0624	0.7333	PHLDA3	pleckstrin homology-like domain, family A, member 3	Multiple_Complex
TC0200011107.hg.1	7.52	7.07	0.45	1.36	0.062	0.7333	EFHD1	EF-hand domain family member D1	Multiple_Complex
TC0400008427.hg.1	9.11	9.53	-0.42	-1.34	0.0621	0.7333	AP1AR	adaptor-related protein complex 1 associated regulatory protein	Multiple_Complex
TC0500007337.hg.1	9.23	9.74	-0.51	-1.42	0.0622	0.7333	PARP8	poly(ADP-ribose) polymerase family member 8	Multiple_Complex
TC0500009035.hg.1	3.84	3.51	0.33	1.26	0.062	0.7333	SPINK13	serine peptidase inhibitor, Kazal type 13 (putative)	Coding
TC0600008050.hg.1	9.77	10.24	-0.47	-1.38	0.0622	0.7333	UBR2	ubiquitin protein ligase E3 component n-recognin 2	Multiple_Complex
TC0700008010.hg.1	12.88	13.23	-0.35	-1.28	0.0622	0.7333	GTF2I	general transcription factor IIi	Multiple_Complex
TC0800012410.hg.1	12.28	12.66	-0.38	-1.3	0.0627	0.7333	WHSC1L1	Wolf-Hirschhorn syndrome candidate 1-like 1	Multiple_Complex
TC1000008492.hg.1	3.73	4.02	-0.29	-1.22	0.062	0.7333	SLC35G1	solute carrier family 35, member G1	Coding
TC1000009012.hg.1	3.99	4.4	-0.41	-1.33	0.0626	0.7333	ENO4	enolase family member 4	Multiple_Complex
TC1100009931.hg.1	3.51	3.03	0.48	1.4	0.0624	0.7333	UBQLN3	ubiquilin 3	Coding
TC1100013173.hg.1	12.94	12.57	0.37	1.29	0.0625	0.7333	C11orf98; LBHD1	chromosome 11 open reading frame 98; LBH domain containing 1	Multiple_Complex
TC1100013194.hg.1	11.16	10.49	0.67	1.59	0.0627	0.7333	CORO1B	coronin, actin binding protein, 1B	Multiple_Complex
TC1200006640.hg.1	9.19	8.87	0.32	1.24	0.0627	0.7333	COPS7A	COP9 signalosome subunit 7A	Multiple_Complex
TC1200010185.hg.1	8.01	8.43	-0.42	-1.33	0.0621	0.7333	ITPR2	inositol 1,4,5-trisphosphate receptor, type 2	Multiple_Complex
TC1200011493.hg.1	4.72	4.4	0.32	1.25	0.0624	0.7333	KERA	keratocan	Coding
TC1200011567.hg.1	4.65	5.02	-0.37	-1.3	0.0626	0.7333	TMCC3; MIR7844	transmembrane and coiled-coil domain family 3; microRNA 7844	Multiple_Complex
TC1500009370.hg.1	5.48	5.83	-0.35	-1.27	0.0618	0.7333	FAM227B	family with sequence similarity 227, member B	Multiple_Complex
TC1500010883.hg.1	9.01	8.6	0.41	1.33	0.0621	0.7333	SNAPC5	small nuclear RNA activating complex polypeptide 5	Coding
TC1800007835.hg.1	9.24	9.71	-0.47	-1.39	0.0625	0.7333	ADNP2	ADNP homeobox 2	Multiple_Complex
TC1900007290.hg.1	4.26	4.73	-0.47	-1.39	0.0624	0.7333	TMEM38A	transmembrane protein 38A	Multiple_Complex
TC1900008416.hg.1	5.46	5.23	0.23	1.18	0.0625	0.7333	INAFM1	InaF-motif containing 1	Multiple_Complex
TC1900009648.hg.1	9.03	8.72	0.31	1.24	0.0622	0.7333	TMED1	transmembrane p24 trafficking protein 1	Multiple_Complex
TC2000007497.hg.1	3.64	4.09	-0.45	-1.36	0.0618	0.7333	WFDC13	WAP four-disulfide core domain 13	Coding
TC2000009813.hg.1	12.01	11.61	0.4	1.31	0.0619	0.7333	EEF1A2	eukaryotic translation elongation factor 1 alpha 2	Multiple_Complex
TC2200009276.hg.1	6.72	6.26	0.46	1.38	0.0623	0.7333	SGSM3	small G protein signaling modulator 3	Multiple_Complex
TC0100008559.hg.1	4.53	4.83	-0.3	-1.23	0.0628	0.7337	ANGPTL3	angiopoietin like 3	Multiple_Complex
TC2200008859.hg.1	13.67	13.32	0.35	1.27	0.0629	0.7343	NDUFA6	NADH dehydrogenase (ubiquinone) 1 alpha subcomplex, 6, 14kDa	Multiple_Complex
TC0500010540.hg.1	8.67	9.05	-0.38	-1.3	0.0629	0.7349	LIFR	leukemia inhibitory factor receptor alpha	Multiple_Complex
TC0100006881.hg.1	5.49	6.05	-0.56	-1.47	0.063	0.7351	TNFRSF1B; MIR4632; MIR7846	tumor necrosis factor receptor superfamily, member 1B; microRNA 4632; microRNA 7846	Multiple_Complex
TC0100009408.hg.1	4.54	5.03	-0.49	-1.41	0.0632	0.7358	PIFO	primary cilia formation	Multiple_Complex
TC0600007868.hg.1	8.87	9.19	-0.32	-1.25	0.0632	0.7358	RNF8	ring finger protein 8, E3 ubiquitin protein ligase	Multiple_Complex
TC0900007195.hg.1	4.97	5.23	-0.26	-1.19	0.0632	0.7358	FAM201A	family with sequence similarity 201, member A	NonCoding
TC1200012575.hg.1	5.73	6.03	-0.3	-1.23	0.0632	0.7358	DYRK4	dual specificity tyrosine-(Y)-phosphorylation regulated kinase 4	Multiple_Complex
TC1700008105.hg.1	4.44	4.82	-0.38	-1.3	0.0632	0.7358	WNT9B	wingless-type MMTV integration site family, member 9B	Coding
TC0100018464.hg.1	5.58	4.99	0.59	1.51	0.0634	0.7371	PPM1J	protein phosphatase, Mg2ﳉ dependent, 1J	Multiple_Complex
TC0X00009000.hg.1	5.3	5.53	-0.23	-1.17	0.0634	0.7371	VCX3A; VCX	variable charge, X-linked 3A; variable charge, X-linked	Coding
TC0X00009250.hg.1	8.4	7.81	0.59	1.5	0.0634	0.7371	ACOT9	acyl-CoA thioesterase 9	Multiple_Complex
TC0100016470.hg.1	11.5	11.15	0.35	1.28	0.0637	0.7384	MRPS14	mitochondrial ribosomal protein S14	Multiple_Complex
TC0900011379.hg.1	8.42	8.98	-0.56	-1.47	0.0637	0.7384	MEGF9	multiple EGF-like-domains 9	Multiple_Complex
TC1200008165.hg.1	7.06	7.34	-0.28	-1.22	0.0636	0.7384	KCNMB4	potassium channel subfamily M regulatory beta subunit 4	Multiple_Complex
TC1900010209.hg.1	8.78	9.19	-0.41	-1.33	0.0637	0.7384	ZNF724P	zinc finger protein 724, pseudogene	Multiple_Complex
TC2100006882.hg.1	3.35	3.78	-0.43	-1.34	0.0637	0.7384	KRTAP20-2	keratin associated protein 20-2	Coding
TC0200015349.hg.1	15.19	14.79	0.4	1.32	0.0638	0.7386	HSPD1	heat shock 60kDa protein 1 (chaperonin)	Multiple_Complex
TC0600008611.hg.1	3.18	3.55	-0.37	-1.29	0.0638	0.7386	SH3BGRL2	Transcript Identified by AceView, Entrez Gene ID(s) 83699	Unassigned
TC1900011234.hg.1	4.04	3.71	0.33	1.26	0.0638	0.7386	KLK11	kallikrein related peptidase 11	Multiple_Complex
TC0800008243.hg.1	9.6	9.99	-0.39	-1.32	0.0641	0.7407	PDP1	pyruvate dehyrogenase phosphatase catalytic subunit 1	Multiple_Complex
TC0500013292.hg.1	5.44	5.12	0.32	1.25	0.0642	0.7415	2023-03-11	membrane associated ring finger 11	Coding
TC0500010758.hg.1	4.04	4.45	-0.41	-1.32	0.0645	0.7421	MCIDAS	multiciliate differentiation and DNA synthesis associated cell cycle protein	Multiple_Complex
TC0600007540.hg.1	9.19	8.66	0.53	1.44	0.0645	0.7421	C6orf136	chromosome 6 open reading frame 136	Multiple_Complex
TC0900006583.hg.1	8.33	8.84	-0.51	-1.43	0.0644	0.7421	UHRF2	ubiquitin-like with PHD and ring finger domains 2, E3 ubiquitin protein ligase	Multiple_Complex
TC0900009351.hg.1	4.68	4.32	0.36	1.29	0.0644	0.7421	C9orf66	chromosome 9 open reading frame 66	Coding
TC0900011850.hg.1	7.23	6.51	0.72	1.64	0.0644	0.7421	SLC2A6	solute carrier family 2 (facilitated glucose transporter), member 6	Multiple_Complex
TC1300007104.hg.1	7.76	8.26	-0.5	-1.42	0.0644	0.7421	LRCH1	leucine-rich repeats and calponin homology (CH) domain containing 1	Multiple_Complex
TC1700010959.hg.1	3.81	3.5	0.31	1.24	0.0645	0.7421	OSBPL7	oxysterol binding protein-like 7	Multiple_Complex
TC1700012295.hg.1	5.16	5.66	-0.5	-1.41	0.0645	0.7421	ARSG	arylsulfatase G	Multiple_Complex
TC1400008486.hg.1	9.48	8.89	0.59	1.51	0.0646	0.7424	CRIP2	cysteine-rich protein 2	Multiple_Complex
TC1000007404.hg.1	7	7.45	-0.45	-1.37	0.0646	0.7425	CSGALNACT2	chondroitin sulfate N-acetylgalactosaminyltransferase 2	Multiple_Complex
TC1100012545.hg.1	4.58	4.21	0.37	1.29	0.0646	0.7425	TRIM29	tripartite motif containing 29	Multiple_Complex
TC1700007757.hg.1	5.11	4.71	0.4	1.32	0.0647	0.7425	GRB7	growth factor receptor bound protein 7	Multiple_Complex
TC0200011990.hg.1	12.27	11.8	0.47	1.39	0.0648	0.7427	PTRHD1	peptidyl-tRNA hydrolase domain containing 1	Multiple_Complex
TC0700008597.hg.1	10.53	10.87	-0.34	-1.27	0.0648	0.7427	CUX1	cut-like homeobox 1	Multiple_Complex
TC1900010597.hg.1	9.64	9.25	0.39	1.31	0.0648	0.7427	YIF1B	Yip1 interacting factor homolog B (S. cerevisiae)	Multiple_Complex
TC0100009770.hg.1	10.35	10.75	-0.4	-1.32	0.0648	0.7429	NBPF12	neuroblastoma breakpoint family, member 12	Multiple_Complex
TSUnmapped00000336.hg.1	12.21	12.5	-0.29	-1.22	0.0649	0.7429	RCC2	regulator of chromosome condensation 2	Coding
TC1200012327.hg.1	9.6	9.18	0.42	1.34	0.065	0.7439	SCARB1	scavenger receptor class B, member 1	Multiple_Complex
TC0100007378.hg.1	11.23	11.55	-0.32	-1.25	0.0653	0.7452	CLIC4	chloride intracellular channel 4	Multiple_Complex
TC0100016839.hg.1	7.97	8.46	-0.49	-1.4	0.0653	0.7452	DENND1B	DENN/MADD domain containing 1B	Multiple_Complex
TC0200012073.hg.1	8.61	8.18	0.43	1.35	0.0654	0.7452	GTF3C2	general transcription factor IIIC subunit 2	Multiple_Complex
TC0500008008.hg.1	14.75	14.4	0.35	1.27	0.0654	0.7452	COX7C; MIR3607	cytochrome c oxidase subunit VIIc; microRNA 3607	Multiple_Complex
TC0700011510.hg.1	9.49	9.12	0.37	1.3	0.0656	0.7452	RFC2	replication factor C subunit 2	Multiple_Complex
TC0700012909.hg.1	5.9	5.37	0.53	1.44	0.0655	0.7452	OR2A7; ARHGEF34P	olfactory receptor, family 2, subfamily A, member 7; Rho guanine nucleotide exchange factor 34, pseudogene	Multiple_Complex
TC0800009237.hg.1	11.16	11.05	0.11	1.08	0.0653	0.7452	GPAA1	glycosylphosphatidylinositol anchor attachment 1	Multiple_Complex
TC0X00010675.hg.1	11	11.47	-0.47	-1.38	0.0653	0.7452	CUL4B	cullin 4B	Multiple_Complex
TC0X00011309.hg.1	11.36	11.81	-0.45	-1.37	0.0655	0.7452	HNRNPH2	heterogeneous nuclear ribonucleoprotein H2 (H)	Coding
TC0X00011404.hg.1	11.33	10.96	0.37	1.29	0.0656	0.7452	IDS	iduronate 2-sulfatase	Multiple_Complex
TC1400010755.hg.1	8.74	9.2	-0.46	-1.38	0.0655	0.7452	PSMA3-AS1	PSMA3 antisense RNA 1	Multiple_Complex
TC1500009090.hg.1	5.27	4.87	0.4	1.33	0.0656	0.7452	ANKRD63	ankyrin repeat domain 63	Coding
TC1700007859.hg.1	3.24	3.81	-0.57	-1.48	0.0655	0.7452	KLHL10	kelch-like family member 10	Multiple_Complex
TC1900008699.hg.1	6.99	7.28	-0.29	-1.22	0.0656	0.7452	ZNF528	zinc finger protein 528	Multiple_Complex
TC0700013329.hg.1	5.36	5.06	0.3	1.23	0.0657	0.7455	AMZ1	archaelysin family metallopeptidase 1	Multiple_Complex
TC0100010416.hg.1	9.46	10.08	-0.62	-1.53	0.0665	0.7473	PBX1	pre-B-cell leukemia homeobox 1	Multiple_Complex
TC0100011993.hg.1	3.86	4.34	-0.48	-1.4	0.0664	0.7473	MAP10	microtubule-associated protein 10	Coding
TC0300011029.hg.1	11.76	11.24	0.52	1.43	0.0662	0.7473	UQCRC1	ubiquinol-cytochrome c reductase core protein I	Multiple_Complex
TC0400010626.hg.1	7.27	7.72	-0.45	-1.37	0.0664	0.7473	FRYL	FRY like transcription coactivator	Multiple_Complex
TC0500010043.hg.1	3.75	4.19	-0.44	-1.36	0.0664	0.7473	SEMA5A	sema domain, seven thrombospondin repeats (type 1 and type 1-like), transmembrane domain (TM) and short cytoplasmic domain, (semaphorin) 5A	Multiple_Complex
TC0700008031.hg.1	5.27	5.78	-0.51	-1.43	0.066	0.7473	GTF2IRD2B	GTF2I repeat domain containing 2B	Multiple_Complex
TC0700008561.hg.1	8.33	7.93	0.4	1.31	0.0665	0.7473	POP7	POP7 homolog, ribonuclease P/MRP subunit	Multiple_Complex
TC0800009941.hg.1	3.41	3.59	-0.18	-1.14	0.0663	0.7473	PNMA2	paraneoplastic Ma antigen 2	Multiple_Complex
TC0800012202.hg.1	9.19	8.86	0.33	1.25	0.0663	0.7473	BOP1; MIR7112	block of proliferation 1; microRNA 7112	Multiple_Complex
TC1100011158.hg.1	7.07	6.52	0.55	1.46	0.0663	0.7473	BAD	BCL2-associated agonist of cell death	Multiple_Complex
TC1100013185.hg.1	12.87	12.33	0.54	1.46	0.0662	0.7473	FAU	Finkel-Biskis-Reilly murine sarcoma virus (FBR-MuSV) ubiquitously expressed	Multiple_Complex
TC1200011786.hg.1	5.09	5.59	-0.5	-1.41	0.0663	0.7473	NUAK1	NUAK family, SNF1-like kinase, 1	Multiple_Complex
TC1300009165.hg.1	6.65	6.19	0.46	1.38	0.0662	0.7473	PCDH9	protocadherin 9	Multiple_Complex
TC1400009998.hg.1	14.46	14.07	0.39	1.3	0.0664	0.7473	NDUFB1	NADH dehydrogenase (ubiquinone) 1 beta subcomplex, 1, 7kDa	Multiple_Complex
TC1700010247.hg.1	4.95	5.4	-0.45	-1.37	0.0661	0.7473	ABHD15	abhydrolase domain containing 15	Coding
TC1900006622.hg.1	7.93	7.57	0.36	1.28	0.0662	0.7473	NCLN	nicalin	Multiple_Complex
TC2100006659.hg.1	5.95	6.47	-0.52	-1.43	0.0664	0.7473	CXADR	coxsackie virus and adenovirus receptor	Multiple_Complex
TC2200007307.hg.1	7.11	6.83	0.28	1.21	0.0661	0.7473	GGA1	golgi-associated, gamma adaptin ear containing, ARF binding protein 1	Multiple_Complex
TSUnmapped00000363.hg.1	8.59	8.19	0.4	1.32	0.0662	0.7473	EIF3F	Eukaryotic translation initiation factor 3 subunit F [Source:UniProtKB/Swiss-Prot;Acc:O00303]	Coding
TC1700011273.hg.1	14.74	15.05	-0.31	-1.24	0.0665	0.7474	TRIM37	tripartite motif containing 37	Multiple_Complex
TC1600007440.hg.1	17.64	17.33	0.31	1.24	0.0666	0.7484	ALDOA	aldolase A, fructose-bisphosphate	Multiple_Complex
TC1400006691.hg.1	7.59	8.06	-0.47	-1.39	0.0667	0.7487	THTPA	thiamine triphosphatase	Multiple_Complex
TC0X00007536.hg.1	4.34	4.74	-0.4	-1.32	0.0668	0.7492	RAB41	RAB41, member RAS oncogene family	Coding
TC1000010022.hg.1	9.38	9.74	-0.36	-1.28	0.0669	0.7492	PIP4K2A	phosphatidylinositol-5-phosphate 4-kinase, type II, alpha	Multiple_Complex
TC1900007181.hg.1	11.92	11.65	0.27	1.21	0.0668	0.7492	TECR; MIR639	trans-2,3-enoyl-CoA reductase; microRNA 639	Multiple_Complex
TC0700006715.hg.1	8.05	8.58	-0.53	-1.45	0.0669	0.7494	PHF14	PHD finger protein 14	Multiple_Complex
TC1400006998.hg.1	4.44	4.77	-0.33	-1.26	0.067	0.7495	LRFN5	leucine rich repeat and fibronectin type III domain containing 5	Multiple_Complex
TC0800010299.hg.1	5.88	6.5	-0.62	-1.54	0.0672	0.7518	RNF170; MIR4469	ring finger protein 170; microRNA 4469	Multiple_Complex
TC2000010008.hg.1	8.92	8.69	0.23	1.18	0.0672	0.7518	NFS1	NFS1 cysteine desulfurase	Multiple_Complex
TC0500010842.hg.1	6.47	6.88	-0.41	-1.33	0.0674	0.7535	PDE4D	phosphodiesterase 4D, cAMP-specific	Multiple_Complex
TC1900009586.hg.1	3.37	3.86	-0.49	-1.41	0.0674	0.7535	ZNF426	zinc finger protein 426	Multiple_Complex
TC0800009997.hg.1	9.49	9.8	-0.31	-1.24	0.0675	0.7537	KIF13B	kinesin family member 13B	Multiple_Complex
TC1400007033.hg.1	9.47	9.74	-0.27	-1.21	0.0676	0.7537	FAM179B	family with sequence similarity 179, member B	Multiple_Complex
TC1900008058.hg.1	4.91	5.17	-0.26	-1.2	0.0676	0.7537	PLEKHG2	pleckstrin homology domain containing, family G (with RhoGef domain) member 2	Multiple_Complex
TC2000008027.hg.1	5.12	4.52	0.6	1.51	0.0676	0.7537	NTSR1	neurotensin receptor 1 (high affinity)	Multiple_Complex
TC0300013948.hg.1	8.65	8.97	-0.32	-1.25	0.0679	0.7547	TBC1D5	TBC1 domain family, member 5	Multiple_Complex
TC0500009032.hg.1	3.05	2.71	0.34	1.27	0.0679	0.7547	SPINK14	serine peptidase inhibitor, Kazal type 14 (putative)	Coding
TC1300006879.hg.1	6.27	5.84	0.43	1.35	0.068	0.7547	CCNA1	cyclin A1	Multiple_Complex
TC1400006663.hg.1	12.86	12.42	0.44	1.35	0.0679	0.7547	LRP10	LDL receptor related protein 10	Multiple_Complex
TC1500006925.hg.1	10.86	11.1	-0.24	-1.18	0.068	0.7547	THBS1	thrombospondin 1	Multiple_Complex
TC1600006757.hg.1	4.63	5.1	-0.47	-1.38	0.0678	0.7547	SMIM22	small integral membrane protein 22	Multiple_Complex
TC1700009888.hg.1	6.26	5.79	0.47	1.39	0.068	0.7547	CENPV	centromere protein V	Multiple_Complex
TC2200009229.hg.1	3.49	3.97	-0.48	-1.39	0.0678	0.7547	MMP11	matrix metallopeptidase 11	Multiple_Complex
TC1100011514.hg.1	15.62	15.17	0.45	1.37	0.0681	0.7553	DHCR7	7-dehydrocholesterol reductase	Multiple_Complex
TC1500009952.hg.1	15.88	15.52	0.36	1.28	0.0681	0.7553	PKM	pyruvate kinase, muscle	Multiple_Complex
TC2200007404.hg.1	5.92	5.55	0.37	1.29	0.0681	0.7554	MIEF1	mitochondrial elongation factor 1	Multiple_Complex
TC1200010832.hg.1	10.11	9.54	0.57	1.48	0.0683	0.7562	SMUG1	single-strand-selective monofunctional uracil-DNA glycosylase 1	Multiple_Complex
TC0500012485.hg.1	10.76	11.15	-0.39	-1.31	0.0685	0.7571	RBM22	RNA binding motif protein 22	Multiple_Complex
TC0600011853.hg.1	11.09	10.69	0.4	1.32	0.0685	0.7571	MEA1	male-enhanced antigen 1	Multiple_Complex
TC0800012167.hg.1	10.53	10.07	0.46	1.37	0.0686	0.7571	PUF60	poly-U binding splicing factor 60KDa	Multiple_Complex
TC0800012280.hg.1	6.33	5.55	0.78	1.72	0.0686	0.7571	PDLIM2	PDZ and LIM domain 2 (mystique)	Multiple_Complex
TC0900012184.hg.1	8.69	8.06	0.63	1.54	0.0684	0.7571	PRRC2B	proline-rich coiled-coil 2B	Multiple_Complex
TC1700010686.hg.1	11.14	10.77	0.37	1.29	0.0684	0.7571	JUP	junction plakoglobin	Multiple_Complex
TC2000009915.hg.1	12.01	11.64	0.37	1.29	0.0686	0.7571	C20orf24	chromosome 20 open reading frame 24	Multiple_Complex
TC2200009187.hg.1	4.72	5.03	-0.31	-1.24	0.0686	0.7571	TUBA8	tubulin, alpha 8	Multiple_Complex
TC0700009329.hg.1	6.91	7.28	-0.37	-1.29	0.0688	0.7571	TTC26	tetratricopeptide repeat domain 26	Multiple_Complex
TC0800010163.hg.1	6.07	5.72	0.35	1.28	0.0688	0.7571	FGFR1	fibroblast growth factor receptor 1	Multiple_Complex
TC1000010516.hg.1	7.34	6.9	0.44	1.36	0.0688	0.7571	MSMB	microseminoprotein, beta-	Multiple_Complex
TC1700006466.hg.1	7.16	6.98	0.18	1.14	0.0687	0.7571	RNMTL1	RNA methyltransferase like 1	Multiple_Complex
TC1900007313.hg.1	10.2	9.91	0.29	1.22	0.069	0.7589	USE1	unconventional SNARE in the ER 1 homolog (S. cerevisiae)	Multiple_Complex
TC2200009157.hg.1	6.65	6.18	0.47	1.38	0.069	0.7593	SBF1	SET binding factor 1	Multiple_Complex
TC0100007444.hg.1	5.44	4.88	0.56	1.48	0.0696	0.7604	CNKSR1	connector enhancer of kinase suppressor of Ras 1	Multiple_Complex
TC0100010133.hg.1	8.41	8.06	0.35	1.27	0.0697	0.7604	MSTO1; MSTO2P	misato 1, mitochondrial distribution and morphology regulator; misato family member 2, pseudogene	Multiple_Complex
TC0200010438.hg.1	10.48	10.03	0.45	1.37	0.0694	0.7604	NDUFB3	NADH dehydrogenase (ubiquinone) 1 beta subcomplex, 3, 12kDa	Coding
TC0200012452.hg.1	4.93	5.36	-0.43	-1.35	0.0697	0.7604	SIX2	SIX homeobox 2	Coding
TC0300007479.hg.1	4.52	4.86	-0.34	-1.26	0.0693	0.7604	PHF7	PHD finger protein 7	Multiple_Complex
TC0400012830.hg.1	3.07	3.39	-0.32	-1.25	0.0694	0.7604	ARHGEF38	Rho guanine nucleotide exchange factor 38	NonCoding
TC0500010490.hg.1	3.52	3.85	-0.33	-1.26	0.0692	0.7604	UGT3A1	UDP glycosyltransferase 3 family, polypeptide A1	Multiple_Complex
TC0600007847.hg.1	9.1	8.61	0.49	1.41	0.0692	0.7604	CDKN1A	cyclin-dependent kinase inhibitor 1A (p21, Cip1)	Multiple_Complex
TC0900012139.hg.1	4.11	3.77	0.34	1.27	0.0697	0.7604	PGM5	phosphoglucomutase 5	Multiple_Complex
TC0X00008081.hg.1	7.99	8.34	-0.35	-1.27	0.0695	0.7604	ATG4A	autophagy related 4A, cysteine peptidase	Multiple_Complex
TC0X00008655.hg.1	4.4	4.96	-0.56	-1.47	0.0695	0.7604	CXorf51A; CXorf51B	chromosome X open reading frame 51A; chromosome X open reading frame 51B	Multiple_Complex
TC1100008046.hg.1	7.1	6.75	0.35	1.27	0.0695	0.7604	SART1	squamous cell carcinoma antigen recognized by T-cells 1	Multiple_Complex
TC1100012811.hg.1	7.37	6.9	0.47	1.38	0.0697	0.7604	NFRKB	nuclear factor related to kappaB binding protein	Multiple_Complex
TC1600011315.hg.1	13.3	12.97	0.33	1.26	0.0696	0.7604	FAM234A; ARHGDIG	family with sequence similarity 234, member A; Rho GDP dissociation inhibitor (GDI) gamma	Multiple_Complex
TC1900009546.hg.1	4.05	3.63	0.42	1.34	0.0693	0.7604	PRAM1	PML-RARA regulated adaptor molecule 1	Multiple_Complex
TC2000007012.hg.1	8.98	8.75	0.23	1.17	0.0695	0.7604	ENTPD6	ectonucleoside triphosphate diphosphohydrolase 6 (putative)	Multiple_Complex
TC2200007271.hg.1	4.02	3.4	0.62	1.53	0.0696	0.7604	NCF4	neutrophil cytosolic factor 4	Multiple_Complex
TC0100011777.hg.1	14.53	15.04	-0.51	-1.42	0.0699	0.7604	H3F3A; H3F3AP4	H3 histone, family 3A; H3 histone, family 3A, pseudogene 4	Multiple_Complex
TC0100013182.hg.1	14.79	15.18	-0.39	-1.31	0.0699	0.7604	CAMK2N1	calcium/calmodulin-dependent protein kinase II inhibitor 1	Multiple_Complex
TC0200008516.hg.1	5.07	4.65	0.42	1.34	0.07	0.7604	CNNM3	Zhang2013 ALT_ACCEPTOR, ALT_DONOR, coding, INTERNAL, intronic, OVERLAPTX best transcript NM_017623	NonCoding
TC0600012702.hg.1	5.62	6.15	-0.53	-1.45	0.07	0.7604	HACE1	HECT domain and ankyrin repeat containing E3 ubiquitin protein ligase 1	Multiple_Complex
TC0X00010875.hg.1	4.54	3.84	0.7	1.63	0.0698	0.7604	PLAC1	placenta specific 1	Multiple_Complex
TC1000007846.hg.1	9.19	9.65	-0.46	-1.37	0.07	0.7604	SIRT1	sirtuin 1	Multiple_Complex
TC1200009914.hg.1	4.2	3.82	0.38	1.3	0.0699	0.7604	TAS2R7	taste receptor, type 2, member 7	Coding
TC1500007691.hg.1	8.2	8.7	-0.5	-1.41	0.0701	0.7604	GLCE	glucuronic acid epimerase	Multiple_Complex
TC1700012426.hg.1	4.16	3.8	0.36	1.28	0.0701	0.7604	WNT3	wingless-type MMTV integration site family, member 3	Multiple_Complex
TC1700009479.hg.1	3.69	3.9	-0.21	-1.16	0.0701	0.7604	OR1E2	olfactory receptor, family 1, subfamily E, member 2	Coding
TC0200010624.hg.1	8.22	8.66	-0.44	-1.35	0.0701	0.7605	PIKFYVE	phosphoinositide kinase, FYVE finger containing	Multiple_Complex
TC1700009256.hg.1	10.39	10.11	0.28	1.21	0.0702	0.7606	NARF	nuclear prelamin A recognition factor	Multiple_Complex
TC2000006694.hg.1	7.62	8.17	-0.55	-1.46	0.0702	0.7606	SLX4IP	SLX4 interacting protein	Multiple_Complex
TSUnmapped00000459.hg.1	11.18	10.7	0.48	1.4	0.0702	0.7606	TRAPPC4	trafficking protein particle complex 4	Coding
TC1600008454.hg.1	11.27	10.98	0.29	1.23	0.0703	0.7608	GABARAPL2	GABA(A) receptor-associated protein like 2	Multiple_Complex
TC2200008831.hg.1	5.61	4.87	0.74	1.67	0.0703	0.7608	PMM1	phosphomannomutase 1	Multiple_Complex
TC0100013908.hg.1	14.94	14.39	0.55	1.46	0.0704	0.7614	SLC2A1	solute carrier family 2 (facilitated glucose transporter), member 1	Multiple_Complex
TC0200012074.hg.1	8.54	8.27	0.27	1.21	0.0706	0.7614	EIF2B4	eukaryotic translation initiation factor 2B, subunit 4 delta, 67kDa	Multiple_Complex
TC0700010155.hg.1	5.62	6.08	-0.46	-1.38	0.0705	0.7614	TNRC18	trinucleotide repeat containing 18	Multiple_Complex
TC1000012495.hg.1	7.45	7.9	-0.45	-1.36	0.0706	0.7614	BORCS7	BLOC-1 related complex subunit 7	Multiple_Complex
TC1200008795.hg.1	5.39	6.05	-0.66	-1.58	0.0706	0.7614	ACACB	acetyl-CoA carboxylase beta	Multiple_Complex
TSUnmapped00000161.hg.1	5.49	5.18	0.31	1.24	0.0706	0.7614	SURF1	surfeit 1	Coding
TC0600014269.hg.1	6.65	6.39	0.26	1.19	0.0707	0.7618	PRRT1	proline-rich transmembrane protein 1	Multiple_Complex
TC0100015796.hg.1	3.67	4	-0.33	-1.26	0.0712	0.7634	POGZ	Transcript Identified by AceView, Entrez Gene ID(s) 23126	Unassigned
TC0200008749.hg.1	4.08	4.6	-0.52	-1.43	0.0709	0.7634	C2orf40	chromosome 2 open reading frame 40	Multiple_Complex
TC0200009316.hg.1	4.6	4.1	0.5	1.42	0.0718	0.7634	GPR148	G protein-coupled receptor 148	Coding
TC0300009731.hg.1	5.43	5.98	-0.55	-1.46	0.0709	0.7634	MAP3K13	mitogen-activated protein kinase kinase kinase 13	Multiple_Complex
TC0300012264.hg.1	5.13	5.37	-0.24	-1.18	0.0712	0.7634	ALG1L	ALG1, chitobiosyldiphosphodolichol beta-mannosyltransferase-like	Multiple_Complex
TC0300012397.hg.1	6.84	6.44	0.4	1.32	0.0716	0.7634	PLXND1	plexin D1	Multiple_Complex
[truncated: 19,452 more rows]
