# Supplementary material for: Transcriptomic and Functional Evidence That miRNA193a-3p Inhibits Lymphatic Endothelial Cell (LEC) and LEC + MCF-7 Spheroid Growth Directly and by Altering MCF-7 Secretome
Source: Cells. 2023 Jan 21;12(3):389. doi: 10.3390/cells12030389 (PMC9913637; doi:10.3390/cells12030389)
Supplement: Supplementary file 1 [file cells-12-00389-s001.zip › Supplemental Table S2 .xlsx]

## Sheet: BioPlanet
Term	Overlap	P-value	Adjusted P-value	Odds Ratio	Combined Score	Genes
Interferon alpha/beta signaling	20/64	3.69674e-29	1.2156e-26	84.2353	5514.68	IFITM3;IFITM1;STAT1;HLA-B;IFI6;HLA-C;HLA-A;IFIT1;HLA-F;HLA-G;USP18;IFIT3;PSMB8;IFIT2;OASL;IFI27;OAS1;OAS2;OAS3;IRF9
Interferon signaling	26/168	5.60182e-29	1.2156e-26	35.7695	2326.87	IFITM3;IFITM1;IFI6;UBE2L6;IFIT1;USP18;IFIT3;IFIT2;OASL;HERC5;B2M;DDX58;STAT1;HLA-B;HLA-C;EIF2AK2;HLA-A;HLA-F;HLA-G;PSMB8;IFI27;OAS1;OAS2;OAS3;HLA-DRA;IRF9
Immune system signaling by interferons, interleukins, prolactin, and growth hormones	26/280	4.3997e-23	6.3649e-21	19.8836	1023.57	IFITM3;IFITM1;IFI6;UBE2L6;IFIT1;USP18;IFIT3;IFIT2;OASL;HERC5;B2M;DDX58;STAT1;HLA-B;HLA-C;EIF2AK2;HLA-A;HLA-F;HLA-G;PSMB8;IFI27;OAS1;OAS2;OAS3;HLA-DRA;IRF9
Immune system	35/998	4.30973e-17	4.67606e-15	7.47043	281.509	IFITM3;IFITM1;IFI6;UBE2L6;IFIT1;USP18;IFIT3;IFIT2;OASL;HERC5;IFIH1;B2M;DTX3L;DDX58;STAT1;HLA-B;TAP2;HLA-C;TAP1;EIF2AK2;HLA-A;HLA-F;HLA-G;DUSP6;PSMB8;PSMB9;IFI27;OAS1;OAS2;OAS3;BCL2;HLA-DRA;ULBP2;CFB;IRF9
Interferon-gamma signaling pathway	13/97	4.32727e-14	3.75607e-12	26.8648	826.663	STAT1;HLA-B;HLA-C;HLA-A;HLA-F;HLA-G;OASL;OAS1;OAS2;OAS3;HLA-DRA;B2M;IRF9
Antigen processing and presentation	11/81	3.62684e-12	2.62341e-10	26.8267	706.687	HLA-B;TAP2;HLA-C;TAP1;HLA-DRA;HLA-A;HLA-F;B2M;HLA-G;PSMB8;PSMB9
Endosomal/vacuolar pathway	6/9	4.81149e-12	2.98312e-10	328.43	8558.88	HLA-B;HLA-C;HLA-A;HLA-F;B2M;HLA-G
Type II interferon signaling (interferon-gamma)	9/50	2.53354e-11	1.37444e-09	36.8929	900.144	OAS1;STAT1;HLA-B;IFI6;TAP1;EIF2AK2;IRF9;IFIT2;PSMB9
Antigen processing: cross presentation	10/79	7.40327e-11	3.57002e-09	24.5312	572.226	HLA-B;TAP2;HLA-C;TAP1;HLA-A;HLA-F;B2M;HLA-G;PSMB8;PSMB9
Oncostatin M	15/311	1.30765e-09	5.67519e-08	8.85784	181.187	FGB;ABCC2;MMP1;STAT1;AKR1C1;AKR1C3;ESR1;MMP13;OAS1;CCL5;HMOX1;B2M;S100A9;S100A8;S100A7
Antigen presentation: folding, assembly, and peptide loading of class I MHC proteins	12/255	8.37555e-08	3.30453e-06	8.42941	137.36	DTX3L;HLA-B;TAP2;HLA-C;TAP1;UBE2L6;HLA-A;HLA-F;B2M;HLA-G;PSMB8;PSMB9
Allograft rejection	6/37	1.15159e-07	4.1649e-06	31.7387	507.088	HLA-B;HLA-C;HLA-DRA;HLA-A;HLA-F;HLA-G
Proteasome degradation	7/63	1.45134e-07	4.84524e-06	20.6427	325.032	HLA-B;HLA-C;HLA-A;HLA-F;HLA-G;PSMB8;PSMB9
Graft-versus-host disease	6/41	2.18156e-07	6.76283e-06	28.1058	431.088	HLA-B;HLA-C;HLA-DRA;HLA-A;HLA-F;HLA-G
Type 1 diabetes mellitus	6/43	2.92736e-07	8.22195e-06	26.5839	399.928	HLA-B;HLA-C;HLA-DRA;HLA-A;HLA-F;HLA-G
Antiviral mechanism by interferon-stimulated genes	7/70	3.03113e-07	8.22195e-06	18.3426	275.307	HERC5;DDX58;STAT1;EIF2AK2;UBE2L6;IFIT1;USP18
TGF-beta regulation of extracellular matrix	16/565	6.01075e-07	1.53451e-05	5.07366	72.6779	G6PD;TNFRSF12A;AKR1C1;AKR1C3;TAP1;AKR1C2;AHR;BTN3A2;IFIT1;AREG;IFIT3;RGS5;TNFSF10;PLIN2;CFB;IRF9
Immunoregulatory interactions between a lymphoid and a non-lymphoid cell	8/119	9.20695e-07	2.12932e-05	11.9688	166.344	IFITM1;HLA-B;HLA-C;HLA-A;HLA-F;ULBP2;B2M;HLA-G
Autoimmune thyroid disease	6/52	9.32996e-07	2.12932e-05	21.373	296.761	HLA-B;HLA-C;HLA-DRA;HLA-A;HLA-F;HLA-G
Interleukin-1 regulation of extracellular matrix	8/120	9.81255e-07	2.12932e-05	11.8613	164.095	RGS5;ZFP36;MMP13;MMP1;CCL5;HLA-B;DUSP6;MMP10
EGFR1 pathway	8/152	5.77795e-06	0.000117343	9.21055	111.093	MMP1;HPCAL1;MT1X;PIK3C2G;PHLDA2;ESR1;AREG;DUSP6
Viral myocarditis	6/71	5.94828e-06	0.000117343	15.111	181.822	HLA-B;HLA-C;HLA-DRA;HLA-A;HLA-F;HLA-G
Phagosome	8/154	6.36319e-06	0.000120071	9.08346	108.683	HLA-B;TAP2;HLA-C;TAP1;HLA-DRA;HLA-A;HLA-F;HLA-G
Adaptive immune system	15/606	7.13796e-06	0.000129078	4.36956	51.7797	IFITM1;DTX3L;HLA-B;TAP2;HLA-C;TAP1;UBE2L6;HLA-A;HLA-F;HLA-G;PSMB8;PSMB9;HLA-DRA;ULBP2;B2M
Benzo(a)pyrene metabolism	3/9	2.04256e-05	0.000354589	80.1089	865.073	AKR1C1;AKR1C3;AKR1C2
Cell adhesion molecules (CAMs)	7/133	2.26063e-05	0.000377351	9.14213	97.796	CLDN3;HLA-B;HLA-C;HLA-DRA;HLA-A;HLA-F;HLA-G
Interleukin-2 signaling pathway	17/847	2.60108e-05	0.0004181	3.54579	37.4329	IFITM3;STAT1;TAP1;AHR;BTN3A2;IFIT1;SAMHD1;DUSP6;NR4A2;ZFP36;CCL5;CCNG2;TNFSF10;BCL2;APBB2;CD68;IRF9
T cell receptor regulation of apoptosis	14/603	2.98334e-05	0.000462418	4.05631	42.2663	IFITM3;IFITM1;STAT1;HLA-B;TAP1;HLA-G;PSMB8;PSMB9;NR4A2;LGALS1;CCL5;S100A6;BCL2;FLNA
Negative regulators of RIG-I/MDA5 signaling	4/33	5.50106e-05	0.000823262	22.2529	218.256	HERC5;IFIH1;DDX58;UBE2L6
ABC transporters	4/47	0.000223878	0.00323877	14.9972	126.042	ABCC3;ABCC2;TAP2;TAP1
Natural killer cell-mediated cytotoxicity	6/137	0.000242754	0.00339856	7.47284	62.1999	TNFSF10;HLA-B;HLA-C;HLA-A;ULBP2;HLA-G
FSH regulation of apoptosis	8/263	0.000279962	0.00379698	5.17199	42.3113	IFITM3;RGS5;IFITM1;STAT1;S100A6;MT1X;ESR1;AREG
Corticotropin releasing hormone pathway	3/25	0.000519236	0.00682874	21.8303	165.106	NR4A2;GJA1;BCL2
TWEAK regulation of gene expression	3/27	0.000654244	0.00835123	20.0091	146.707	TNFRSF12A;MMP1;CCL5
Leptin influence on immune response	5/110	0.00068563	0.00850181	7.71585	56.2113	OAS2;CCL5;TNFSF10;BCL2;IFIT2
Interleukin-12-mediated signaling events	04/65	0.000778211	0.00938176	10.5622	75.6095	STAT1;HLA-DRA;HLA-A;B2M
Matrix metalloproteinases	3/29	0.000809769	0.00941534	18.4681	131.47	MMP13;MMP1;MMP10
HIF-1 transcriptional activity in hypoxia	4/66	0.000824384	0.00941534	10.3913	73.7873	TFF3;HMOX1;CA9;PLIN2
Activation of matrix metalloproteinases	3/30	0.00089559	0.00996631	17.7832	124.803	MMP13;MMP1;MMP10
Prolactin regulation of apoptosis	5/118	0.000941443	0.0102147	7.16669	49.9382	BCL2;HMOX1;PHLDA2;AREG;DUSP6
AP-1 transcription factor network	4/70	0.00102851	0.0108871	9.75955	67.1422	GJA1;MMP1;HLA-A;ESR1
Codeine and morphine metabolism	2/8	0.00109249	0.0110265	52.9787	361.277	ABCC3;ABCC2
Eosinophils in the chemokine network of allergy	2/8	0.00109249	0.0110265	52.9787	361.277	CCL5;HLA-DRA
Myc repressed pathway	4/73	0.0012032	0.0118679	9.3338	62.7491	LGALS1;CCL5;BCL2;S100A7
RANKL regulation of apoptosis and immune response	4/74	0.00126577	0.0122076	9.2	61.3831	CCL5;BCL2;HLA-C;ESR1
RIG-I/MDA5-mediated induction of interferon-alpha/beta pathways	4/76	0.00139767	0.0127556	8.94354	58.7854	HERC5;IFIH1;DDX58;UBE2L6
BDNF signaling pathway	7/261	0.00140689	0.0127556	4.50568	29.5859	NR4A2;ZFP36;ARPC1B;AKR1C1;HPCAL1;AKR1C3;PHLDA2
Integrated cancer pathway	3/35	0.00141076	0.0127556	15.0008	98.4594	MMP1;STAT1;BCL2
Interleukin-4 regulation of apoptosis	7/267	0.00160184	0.0141877	4.40035	28.3233	RSAD2;STAT1;TNFSF10;HPCAL1;IFI6;UBE2L6;DUSP6
FRA pathway	3/37	0.00165941	0.0144036	14.1169	90.3667	GJA1;MMP1;HMOX1
Interferon-alpha signaling pathway	2/10	0.00174123	0.0145326	39.73	252.411	STAT1;IRF9
Nef-mediated downregulation of MHC class I complex cell surface expression	2/10	0.00174123	0.0145326	39.73	252.411	HLA-A;B2M
NF-kappaB activation through FADD/RIP-1 pathway	2/12	0.00253266	0.0207391	31.7808	190.001	IFIH1;DDX58
Integrated breast cancer pathway	5/152	0.00287001	0.0230471	5.49961	32.1916	MMP1;STAT1;BCL2;AHR;ESR1
Wnt interactions in lipid metabolism and immune response	3/45	0.00292071	0.0230471	11.4234	66.6661	GJA1;MMP1;DUSP6
CTL mediated immune response against target cells	2/13	0.00298073	0.0231007	28.8902	168.013	HLA-A;B2M
TRAF3-dependent IRF activation pathway	2/14	0.00346311	0.0263683	26.4813	150.032	IFIH1;DDX58
Interleukin-5 signaling pathway	3/49	0.00372299	0.0278582	10.4279	58.3259	STAT1;BCL2;HLA-DRA
Innate immune system	7/319	0.00430679	0.0316246	3.65724	19.923	HERC5;IFIH1;DDX58;BCL2;UBE2L6;CFB;DUSP6
Interleukin-4 signaling pathway	4/104	0.00437206	0.0316246	6.43024	34.9324	STAT1;TFF3;HLA-DRA;PARP14
Interleukin-10 anti-inflammatory signaling pathway	2/16	0.004529	0.0322227	22.696	122.496	STAT1;HMOX1
ERBB1 downstream pathway	4/106	0.00467791	0.0327454	6.30352	33.8178	ZFP36;STAT1;ARPC1B;DUSP6
Steroid hormone biosynthesis	3/56	0.00542408	0.0373659	9.04747	47.1998	AKR1C1;AKR1C3;AKR1C2
Bone remodeling	2/18	0.00572679	0.0388348	19.857	102.514	EIF2AK2;IRF9
TP53 network	2/19	0.00637408	0.0425592	18.688	94.4775	BCL2;TNFSF10
Apoptotic signaling in response to DNA damage	2/20	0.00705304	0.0456869	17.6489	87.4378	STAT1;BCL2
Estrogen receptor signaling pathway	2/20	0.00705304	0.0456869	17.6489	87.4378	BCL2;ESR1
TRAF6 mediated NF-kB activation	2/22	0.00850435	0.0542778	15.8824	75.7142	IFIH1;DDX58
HIV factor interactions with host	4/128	0.00903237	0.0567003	5.17939	24.3791	HLA-A;B2M;PSMB8;PSMB9
Endocytosis	5/201	0.00923588	0.0567003	4.11446	19.2748	HLA-B;HLA-C;HLA-A;HLA-F;HLA-G
Interleukin-11 pathway	2/23	0.00927586	0.0567003	15.1253	70.7917	BCL2;DUSP6
Ras-independent pathway in NK cell-mediated cytotoxicity	2/24	0.0100774	0.0591025	14.4371	66.374	HLA-A;B2M
Endogenous Toll-like receptor signaling	2/24	0.0100774	0.0591025	14.4371	66.374	S100A9;S100A8
Inhibition of cellular proliferation by Gleevec	2/24	0.0100774	0.0591025	14.4371	66.374	STAT1;BCL2
Ghrelin pathway	2/25	0.0109085	0.0622935	13.8087	62.3906	BCL2;PLIN2
Interferon alpha signaling regulation	2/25	0.0109085	0.0622935	13.8087	62.3906	STAT1;USP18
Oxidative stress	2/27	0.0126581	0.0713455	12.7027	55.504	HMOX1;MT1X
Nef in HIV-1 replication and disease pathogenesis	2/28	0.0135757	0.0755364	12.2135	52.5118	HLA-A;B2M
TRAF6-mediated IRF7 activation	2/30	0.0154946	0.084058	11.34	47.2568	IFIH1;DDX58
Inactivation of GSK3 by Akt causes accumulation of beta-catenin in alveolar macrophages	2/30	0.0154946	0.084058	11.34	47.2568	GJA1;EIF2AK2
Drug metabolism: cytochrome P450	3/83	0.0158901	0.0851397	5.98579	24.7935	AKR1C1;AKR1C3;AKR1C2
mRNA stability regulation by proteins that bind AU-rich elements	3/86	0.0174588	0.0924041	5.76856	23.3506	ZFP36;PSMB8;PSMB9
Induction of apoptosis through DR3 and DR4/5 death receptors	2/34	0.0196564	0.101558	9.9205	38.9811	TNFSF10;BCL2
Nuclear receptors in lipid metabolism and toxicity	2/34	0.0196564	0.101558	9.9205	38.9811	ABCC3;ABCC2
Primary immunodeficiency	2/35	0.0207622	0.104777	9.61939	37.2715	TAP2;TAP1
Interleukin-7 signaling pathway	2/35	0.0207622	0.104777	9.61939	37.2715	STAT1;BCL2
Extracellular matrix organization	3/93	0.0214443	0.106975	5.31801	20.4334	MMP13;MMP1;MMP10
Nuclear receptors	2/38	0.0242306	0.119501	8.81644	32.7984	NR4A2;ESR1
Signaling events mediated by T cell protein tyrosine phosphatase (TC-PTP)	2/42	0.0291939	0.139233	7.9332	28.0343	STAT1;EIF2AK2
TWEAK signaling pathway	2/42	0.0291939	0.139233	7.9332	28.0343	TNFRSF12A;CCL5
Urokinase-type plasminogen activator (uPA) and uPAR-mediated signaling	2/42	0.0291939	0.139233	7.9332	28.0343	FGB;MMP13
Heme degradation	1/5	0.0313522	0.147901	39.4226	136.5	HMOX1
Gastrin pathway	2/44	0.0318146	0.148468	7.55467	26.0472	BCL2;S100A6
Syndecan 1 pathway	2/46	0.0345244	0.1594	7.21055	24.2713	MMP1;CCL5
Activation of C3 and C5	1/6	0.0375047	0.16716	31.5365	103.543	CFB
Influenza factor interactions with host	1/6	0.0375047	0.16716	31.5365	103.543	EIF2AK2
Multi-drug resistance factors	1/6	0.0375047	0.16716	31.5365	103.543	ABCC3
CXCR4 signaling pathway	3/116	0.0377458	0.16716	4.23066	13.8634	STAT1;HLA-DRA;PIK3C2G
Ceramide signaling pathway	2/49	0.0387502	0.168404	6.74928	21.9393	BCL2;EIF2AK2
HIV infection	4/200	0.0388027	0.168404	3.26481	10.6082	HLA-A;B2M;PSMB8;PSMB9
Type I interferon (interferon-alpha/beta) pathway	2/51	0.0416712	0.176919	6.47314	20.5713	STAT1;IRF9
Nuclear receptor transcription pathway	2/51	0.0416712	0.176919	6.47314	20.5713	NR4A2;ESR1
Signaling events mediated by stem cell factor receptor (c-Kit)	2/52	0.0431619	0.176919	6.34336	19.9359	STAT1;BCL2
Phase I of biological oxidations: non-cytochrome P450 enzymes	1/7	0.0436183	0.176919	26.2791	82.3134	PON3
BAD activation and translocation to mitochondria	1/7	0.0436183	0.176919	26.2791	82.3134	BCL2
Inactivation of BCL-2 by BH3-only proteins	1/7	0.0436183	0.176919	26.2791	82.3134	BCL2
PELP1 modulation of estrogen receptor activity	1/7	0.0436183	0.176919	26.2791	82.3134	ESR1
Kit receptor signaling pathway	2/54	0.046202	0.185664	6.09877	18.7521	STAT1;BCL2
T cell receptor signaling in naive CD8+ T cells	2/55	0.0477509	0.190127	5.9834	18.2	HLA-A;B2M
PDGFB signaling pathway	3/129	0.0490927	0.192562	3.79167	11.4283	STAT1;ARPC1B;EIF2AK2
Cytosolic DNA-sensing pathway	2/56	0.0493185	0.192562	5.8723	17.6724	DDX58;CCL5
Bystander B cell activation	1/8	0.0496935	0.192562	22.5238	67.6138	HLA-DRA
Autodegradation of Cdh1 by Cdh1-APC/C	2/58	0.0525091	0.196786	5.662	16.6846	PSMB8;PSMB9
Adipogenesis	3/133	0.0528834	0.196786	3.67426	10.8011	STAT1;PLIN2;AHR
ATF2 transcription factor network	2/59	0.0541314	0.196786	5.56239	16.2218	BCL2;ESR1
Caspase cascade in apoptosis	2/59	0.0541314	0.196786	5.56239	16.2218	TNFSF10;BCL2
TNF-alpha effects on cytokine activity, cell motility, and apoptosis	3/135	0.0548303	0.196786	3.61822	10.5055	CCL5;IFIT5;TNFSF10
Activation of pro-caspase 8	1/9	0.0557303	0.196786	19.7073	56.8996	TNFSF10
Bicarbonate transporters	1/9	0.0557303	0.196786	19.7073	56.8996	SLC4A10
cAMP receptor, G-protein-independent pathways inferred from amoeba model	1/9	0.0557303	0.196786	19.7073	56.8996	STAT1
Gene expression regulation by hypoxia-inducible factor	1/9	0.0557303	0.196786	19.7073	56.8996	CA9
MAP kinase pathway regulation through dual specificity phosphatases	1/9	0.0557303	0.196786	19.7073	56.8996	DUSP6
RAGE pathway	2/60	0.0557713	0.196786	5.46621	15.7782	GJA1;MMP1
FGF signaling pathway	2/61	0.0574285	0.197809	5.37329	15.3526	STAT1;DUSP6
Leptin signaling pathway	2/61	0.0574285	0.197809	5.37329	15.3526	STAT1;ESR1
Licensing factor removal from origins	2/61	0.0574285	0.197809	5.37329	15.3526	PSMB8;PSMB9
EGF/EGFR signaling pathway	3/141	0.0608741	0.207678	3.45985	9.68395	GJA1;PLSCR1;STAT1
Gap junction degradation	1/10	0.0617291	0.207678	17.5168	48.7842	GJA1
Glycoprotein 1b-IX-V activation signaling	1/10	0.0617291	0.207678	17.5168	48.7842	FLNA
Ubiquitin-mediated degradation of phosphorylated Cdc25A	2/64	0.0625015	0.208659	5.11252	14.1748	PSMB8;PSMB9
Interleukin-5 regulation of apoptosis	3/144	0.0640083	0.209934	3.38572	9.30648	BCL2;MT1X;DUSP6
Destabilization of mRNA by AUF1 (hnRNP D0)	2/66	0.0659651	0.209934	4.95225	13.4633	PSMB8;PSMB9
Endochondral ossification	2/66	0.0659651	0.209934	4.95225	13.4633	MMP13;STAT1
Alpha-linolenic (omega3) and linoleic (omega6) acid metabolism	1/11	0.0676901	0.209934	15.7643	42.4503	ELOVL2
Alternative complement pathway	1/11	0.0676901	0.209934	15.7643	42.4503	CFB
Recycling of bile acids and salts	1/11	0.0676901	0.209934	15.7643	42.4503	ABCC3
B lymphocyte cell surface molecules	1/11	0.0676901	0.209934	15.7643	42.4503	HLA-DRA
Telomerase protein component gene hTERT transcriptional regulation	1/11	0.0676901	0.209934	15.7643	42.4503	ESR1
eIF2 regulation	1/11	0.0676901	0.209934	15.7643	42.4503	EIF2AK2
T cell receptor signaling in naive CD4+ T cells	2/67	0.0677205	0.209934	4.87582	13.1275	FLNA;HLA-DRA
Apoptosis	4/242	0.068564	0.210904	2.68293	7.19021	TNFSF10;BCL2;PSMB8;PSMB9
Activation of NF-kappaB in B cells	2/68	0.0694914	0.210904	4.8017	12.804	PSMB8;PSMB9
CD8/T cell receptor downstream pathway	2/68	0.0694914	0.210904	4.8017	12.804	HLA-A;B2M
Complement and coagulation cascades	1/70	0.0730784	0.215867	4.66	12.1916	FGB;CFB
Parkin role in the ubiquitin-proteasomal pathway	1/12	0.0736135	0.215867	14.3304	37.3871	UBE2L6
Reversible hydration of carbon dioxide	1/12	0.0736135	0.215867	14.3304	37.3871	CA9
Salmonella infection	1/12	0.0736135	0.215867	14.3304	37.3871	ARPC1B
ERK inactivation	1/12	0.0736135	0.215867	14.3304	37.3871	DUSP6
RIG-I-like receptor signaling pathway	2/71	0.074894	0.216999	4.59223	11.9016	IFIH1;DDX58
Cyclin A-Cdk2-associated events at S phase entry	2/72	0.0767239	0.216999	4.5264	11.6217	PSMB8;PSMB9
Leishmaniasis	2/72	0.0767239	0.216999	4.5264	11.6217	STAT1;HLA-DRA
Degradation of beta-catenin by the destruction complex	2/73	0.078568	0.216999	4.46242	11.3515	PSMB8;PSMB9
Death receptor signaling	1/13	0.0794996	0.216999	13.1356	33.2593	TNFSF10
Double stranded RNA-induced gene expression	1/13	0.0794996	0.216999	13.1356	33.2593	EIF2AK2
Interleukin-22 soluble receptor signaling pathway	1/13	0.0794996	0.216999	13.1356	33.2593	STAT1
Irinotecan pathway	1/13	0.0794996	0.216999	13.1356	33.2593	ABCC2
Keap1-Nrf2 pathway	1/13	0.0794996	0.216999	13.1356	33.2593	HMOX1
Lck and Fyn tyrosine kinases in initiation of T cell receptor activation	1/13	0.0794996	0.216999	13.1356	33.2593	HLA-DRA
Melanocyte development and pigmentation pathway	1/13	0.0794996	0.216999	13.1356	33.2593	BCL2
Toll receptor cascades	3/159	0.0807584	0.219057	3.05785	7.69444	EIF2AK2;UBE2L6;DUSP6
Prolactin activation of MAPK signaling	2/75	0.0822976	0.221804	4.33973	10.8381	STAT1;FLNA
Porphyrin metabolism	1/14	0.0853486	0.221804	12.1245	29.8386	HMOX1
CARM1 transcriptional regulation by protein methylation	1/14	0.0853486	0.221804	12.1245	29.8386	BCL2
Coagulation common pathway	1/14	0.0853486	0.221804	12.1245	29.8386	FGB
Complement cascade regulation	1/14	0.0853486	0.221804	12.1245	29.8386	CFB
Interferon gamma signaling regulation	1/14	0.0853486	0.221804	12.1245	29.8386	STAT1
Interleukin-6 regulation of target genes	1/14	0.0853486	0.221804	12.1245	29.8386	ABCC3
Apoptosis regulation	2/78	0.0879919	0.227312	4.16779	10.1299	PSMB8;PSMB9
Stress induction of HSP regulation	1/15	0.0911606	0.230022	11.2579	26.9642	BCL2
Terpenoid backbone biosynthesis	1/15	0.0911606	0.230022	11.2579	26.9642	MVD
Extrinsic prothrombin activation pathway	1/15	0.0911606	0.230022	11.2579	26.9642	FGB
Fibrinolysis pathway	1/15	0.0911606	0.230022	11.2579	26.9642	FGB
Apoptosis modulation and signaling	2/80	0.0918518	0.230426	4.06051	9.69479	TNFSF10;BCL2
Respiratory electron transport, ATP biosynthesis by chemiosmotic coupling, and heat production by uncoupling proteins	2/81	0.0938002	0.231155	4.00891	9.48744	ETFB;UQCR10
APC/C-mediated degradation of cell cycle proteins	2/82	0.0957606	0.231155	3.9586	9.2865	PSMB8;PSMB9
ATM-dependent DNA damage response	2/82	0.0957606	0.231155	3.9586	9.2865	CCNG2;BCL2
Regular glucocorticoid receptor pathway	2/82	0.0957606	0.231155	3.9586	9.2865	MMP1;STAT1
Riboflavin metabolism	1/16	0.0969361	0.231155	10.5069	24.5199	ACP6
Cell-extracellular matrix interactions	1/16	0.0969361	0.231155	10.5069	24.5199	FLNA
Control of cell cycle and breast tumor growth by estrogen-responsive protein Efp	1/16	0.0969361	0.231155	10.5069	24.5199	ESR1
Interleukin-9 signaling pathway	1/16	0.0969361	0.231155	10.5069	24.5199	STAT1
PI3K subunit p85 role in regulation of actin organization and cell migration	1/16	0.0969361	0.231155	10.5069	24.5199	ARPC1B
Response to elevated platelet cytosolic calcium	2/83	0.0977327	0.231781	3.90953	9.09169	FGB;FLNA
Metapathway biotransformation	3/174	0.0991957	0.233304	2.78749	6.44095	AKR1C1;AKR1C3;AKR1C2
Cell junction organization	2/84	0.0997163	0.233304	3.86166	8.90277	CLDN3;FLNA
Activation of BH3-only proteins	1/17	0.102675	0.233304	9.8497	22.4197	BCL2
Sulfation biotransformation reaction	1/17	0.102675	0.233304	9.8497	22.4197	G6PD
GRB2-SOS provides linkage to MAPK signaling for integrins	1/17	0.102675	0.233304	9.8497	22.4197	FGB
Inflammasomes	1/17	0.102675	0.233304	9.8497	22.4197	BCL2
Insulin-like growth factor (IGF) activity regulation by insulin-like growth factor binding proteins (IGFBPs)	1/17	0.102675	0.233304	9.8497	22.4197	MMP1
PIP biosynthesis at the Golgi membrane	1/17	0.102675	0.233304	9.8497	22.4197	PIK3C2G
DNA replication pre-Initiation	2/88	0.107762	0.24121	3.6813	8.20133	PSMB8;PSMB9
HIF-1 degradation in normoxia	2/88	0.107762	0.24121	3.6813	8.20133	PSMB8;PSMB9
Downregulation of MTA-3 in ER-negative breast tumors	1/18	0.108378	0.24121	9.26984	20.5988	ESR1
Fatty acyl-CoA biosynthesis	1/18	0.108378	0.24121	9.26984	20.5988	ELOVL2
Thymic stromal lymphopoietin (TSLP) pathway	2/90	0.111848	0.246246	3.59727	7.88025	PSMB8;PSMB9
Signaling by FGFR1 fusion mutants	1/19	0.114045	0.246246	8.75441	19.0073	STAT1
Telomeres, telomerase, cellular aging, and immortality	1/19	0.114045	0.246246	8.75441	19.0073	BCL2
Destabilization of mRNA by butyrate response factor 1 (BRF1)	1/19	0.114045	0.246246	8.75441	19.0073	ZFP36
Gap junction assembly	1/19	0.114045	0.246246	8.75441	19.0073	GJA1
Inhibition of T cell receptor signaling by activated Csk	1/19	0.114045	0.246246	8.75441	19.0073	HLA-DRA
Acute myocardial infarction	1/20	0.119676	0.253363	8.29323	17.6063	FGB
Sprouty regulation of tyrosine kinase signals	1/20	0.119676	0.253363	8.29323	17.6063	SPRY4
Interleukin-3 regulation of hematopoietic cells	1/20	0.119676	0.253363	8.29323	17.6063	BCL2
N-glycan antennae elongation in the medial/trans-Golgi	1/20	0.119676	0.253363	8.29323	17.6063	ST8SIA6
Prion pathway	1/20	0.125272	0.257668	7.87817	16.3651	BCL2
Biosynthesis of unsaturated fatty acids	1/20	0.125272	0.257668	7.87817	16.3651	ELOVL2
T cell activation co-stimulatory signal	1/20	0.125272	0.257668	7.87817	16.3651	HLA-DRA
Y branching of actin filaments	1/20	0.125272	0.257668	7.87817	16.3651	ARPC1B
Mitochondrial role in apoptotic signaling	1/20	0.125272	0.257668	7.87817	16.3651	BCL2
Oxidative stress-induced gene expression via Nrf2	1/20	0.125272	0.257668	7.87817	16.3651	HMOX1
Downstream signaling events Of B cell receptor (BCR)	2/98	0.128576	0.263218	3.29617	6.7612	PSMB8;PSMB9
CCR3 signaling in eosinophils	1/22	0.130832	0.265332	7.50265	15.2592	PIK3C2G
Epstein-Barr virus LMP1 signaling	1/22	0.130832	0.265332	7.50265	15.2592	CCL5
Jak-STAT signaling pathway	3/199	0.133226	0.268931	2.42886	4.89587	STAT1;SPRY4;IRF9
Blood clotting cascade	1/23	0.136357	0.271464	7.16126	14.2686	FGB
Th1/Th2 differentiation pathway	1/23	0.136357	0.271464	7.16126	14.2686	HLA-DRA
Nitrogen metabolism	1/23	0.136357	0.271464	7.16126	14.2686	CA9
Disease	7/674	0.137651	0.272788	1.67969	3.33087	MMP1;STAT1;EIF2AK2;HLA-A;B2M;PSMB8;PSMB9
Cholesterol biosynthesis	1/24	0.141848	0.279827	6.84955	13.3772	MVD
Basigin interactions	1/25	0.147304	0.28668	6.56382	12.5714	MMP1
Cellular response to hypoxia	1/25	0.147304	0.28668	6.56382	12.5714	CA9
TPO signaling pathway	1/25	0.147304	0.28668	6.56382	12.5714	STAT1
RXR/VDR pathway	1/26	0.152725	0.290713	6.30095	11.8402	BCL2
CARM1 and regulation of the estrogen receptor	1/26	0.152725	0.290713	6.30095	11.8402	ESR1
ERBB2 role in signal transduction and oncology	1/26	0.152725	0.290713	6.30095	11.8402	ESR1
Estrogen receptor transcription factor targets	1/26	0.152725	0.290713	6.30095	11.8402	ESR1
Interleukin-27-mediated signaling events	1/27	0.152725	0.290713	6.30095	11.8402	STAT1
Pentose phosphate pathway	1/27	0.158112	0.295779	6.0583	11.1742	G6PD
BAD phosphorylation regulation	1/27	0.158112	0.295779	6.0583	11.1742	BCL2
Bile acid and bile salt metabolism	1/27	0.158112	0.295779	6.0583	11.1742	ABCC3
FSH signaling pathway	1/27	0.158112	0.295779	6.0583	11.1742	AREG
S phase	2/112	0.159092	0.296334	2.87462	5.28433	PSMB8;PSMB9
TRAIL signaling pathway	1/28	0.163465	0.303179	5.83363	10.5656	TNFSF10
Reelin signaling pathway	1/29	0.168785	0.305857	5.625	10.0076	MAP1B
Integrin beta-2 pathway	1/29	0.168785	0.305857	5.625	10.0076	FGB
Cell cycle checkpoints	2/117	0.170297	0.305857	2.74894	4.86621	PSMB8;PSMB9
Tricarboxylic acid (TCA) cycle and respiratory electron transport	2/117	0.170297	0.305857	2.74894	4.86621	ETFB;UQCR10
p53 activity regulation	2/118	0.172553	0.305857	2.7251	4.78814	CCNG2;BCL2
Apoptosis intrinsic pathway	1/30	0.174071	0.305857	5.43076	9.49457	BCL2
Asthma	1/30	0.174071	0.305857	5.43076	9.49457	HLA-DRA
Signaling by FGFR1 mutants	1/30	0.174071	0.305857	5.43076	9.49457	STAT1
Tight junction interactions	1/30	0.174071	0.305857	5.43076	9.49457	CLDN3
Gap junction trafficking and regulation	1/30	0.174071	0.305857	5.43076	9.49457	GJA1
Interleukin-2/STAT5 pathway	1/30	0.174071	0.305857	5.43076	9.49457	BCL2
Nuclear events mediated by MAP kinases	1/30	0.174071	0.305857	5.43076	9.49457	DUSP6
PDGFA signaling pathway	1/30	0.174071	0.305857	5.43076	9.49457	STAT1
Prostaglandin biosynthesis and regulation	1/31	0.179323	0.311305	5.24947	9.02156	S100A6
Ras family activation regulation	1/31	0.179323	0.311305	5.24947	9.02156	LGALS1
PD-1 signaling	1/31	0.179323	0.311305	5.24947	9.02156	HLA-DRA
Prothrombin activation intrinsic pathway	1/32	0.184543	0.315321	5.07988	8.58436	FGB
Syndecan 4 pathway	1/32	0.184543	0.315321	5.07988	8.58436	CCL5
Fibrin clot formation (clotting cascade)	1/32	0.184543	0.315321	5.07988	8.58436	FGB
Netrin-mediated signaling events	1/32	0.184543	0.315321	5.07988	8.58436	MAP1B
Interleukin-1 signaling pathway	2/125	0.188483	0.320398	2.56911	4.28719	ZFP36;UBE2L6
Fluoropyrimidine activity	1/33	0.189729	0.320398	4.92088	8.17929	ABCC3
PIP biosynthesis at the plasma membrane	1/33	0.189729	0.320398	4.92088	8.17929	PIK3C2G
EPO receptor signaling	1/34	0.194883	0.323074	4.77152	7.80315	STAT1
Ephrin receptor A forward pathway	1/34	0.194883	0.323074	4.77152	7.80315	EPHA3
N-cadherin signaling events	1/34	0.194883	0.323074	4.77152	7.80315	GJA1
Cell-cell communication	2/129	0.197676	0.323074	2.48769	4.03285	CLDN3;FLNA
Prion diseases	1/35	0.200004	0.323074	4.63095	7.45314	CCL5
Cytokines and inflammatory response	1/35	0.200004	0.323074	4.63095	7.45314	HLA-DRA
EGF receptor (ErbB1) signaling pathway	1/35	0.200004	0.323074	4.63095	7.45314	STAT1
fMLP induced chemokine gene expression in HMC-1 cells	1/35	0.200004	0.323074	4.63095	7.45314	PIK3C2G
Interleukin-2/PI3K pathway	1/35	0.200004	0.323074	4.63095	7.45314	BCL2
Linoleic acid metabolism	1/35	0.200004	0.323074	4.63095	7.45314	ELOVL2
MEF2D role in T cell apoptosis	1/35	0.200004	0.323074	4.63095	7.45314	HLA-DRA
Lipid and lipoprotein metabolism	5/489	0.200246	0.323074	1.6418	2.64035	ABCC3;ELOVL2;PIK3C2G;PLIN2;MVD
Parkinson's disease	2/131	0.202293	0.324855	2.44887	3.91338	UBE2L6;UQCR10
Phospholipids as signaling intermediaries	1/36	0.205093	0.324855	4.49841	7.1268	PIK3C2G
Transport to the Golgi and subsequent modification	1/36	0.205093	0.324855	4.49841	7.1268	ST8SIA6
GM-CSF-mediated signaling events	1/36	0.205093	0.324855	4.49841	7.1268	STAT1
Generation of second messenger molecules	1/36	0.205093	0.324855	4.49841	7.1268	HLA-DRA
Platelet aggregation (plug formation)	1/37	0.21015	0.330453	4.37324	6.82197	FGB
Interleukin-23-mediated signaling events	1/37	0.21015	0.330453	4.37324	6.82197	STAT1
Mitotic G1-G1/S phases	2/135	0.211564	0.331476	2.37474	3.6885	PSMB8;PSMB9
Signaling events mediated by HDAC class II	1/38	0.215174	0.332333	4.25483	6.53672	ESR1
Trefoil factor initiation of mucosal healing	1/38	0.215174	0.332333	4.25483	6.53672	TFF3
Triglyceride biosynthesis	1/38	0.215174	0.332333	4.25483	6.53672	ELOVL2
p38 alpha/beta MAPK downstream pathway	1/38	0.215174	0.332333	4.25483	6.53672	ESR1
Vitamin A and carotenoid metabolism	1/39	0.220168	0.336353	4.14265	6.26935	CRABP1
FAS pathway and stress induction of heat shock protein regulation	1/39	0.220168	0.336353	4.14265	6.26935	BCL2
Iron uptake and transport	1/39	0.220168	0.336353	4.14265	6.26935	HMOX1
p53 signaling pathway	2/139	0.220877	0.336353	2.30493	3.4808	BCL2;TAP1
Nuclear signaling by ErbB4	1/40	0.225129	0.341629	4.03622	6.01834	ESR1
Toll-like receptor signaling pathway regulation	2/142	0.227884	0.344296	2.2552	3.33526	STAT1;CCL5
Plasma membrane estrogen receptor signaling	1/41	0.230059	0.344296	3.93512	5.78233	ESR1
Bioactive peptide-induced signaling pathway	1/41	0.230059	0.344296	3.93512	5.78233	STAT1
FOXM1 transcription factor network	1/41	0.230059	0.344296	3.93512	5.78233	ESR1
Bladder cancer	1/42	0.234959	0.350419	3.83895	5.56012	MMP1
Cytokine-cytokine receptor interaction	3/265	0.237386	0.352828	1.81091	2.60422	TNFRSF12A;CCL5;TNFSF10
Porphyrin and chlorophyll metabolism	1/43	0.239827	0.35283	3.74735	5.35062	HMOX1
Beta-3 integrin cell surface interactions	1/43	0.239827	0.35283	3.74735	5.35062	FGB
Growth hormone receptor signaling	1/43	0.239827	0.35283	3.74735	5.35062	STAT1
Calcium regulation in the cardiac cell	2/149	0.244291	0.357523	2.14705	3.02604	RGS5;GJA1
HNF3A pathway	1/44	0.244664	0.357523	3.66002	5.15283	ESR1
Signaling by the B cell receptor (BCR)	2/151	0.248989	0.359703	2.11801	2.94477	PSMB8;PSMB9
Signaling by FGFR mutants	1/45	0.249471	0.359703	3.57666	4.96588	STAT1
Interleukin-12/STAT4 pathway	1/45	0.249471	0.359703	3.57666	4.96588	HLA-DRA
Interleukin-3 signaling pathway	1/45	0.249471	0.359703	3.57666	4.96588	BCL2
Alpha-6 beta-1 and alpha-6 beta-4 integrin signaling	1/46	0.254248	0.365376	3.497	4.78895	PMP22
Integrin signaling pathway	2/155	0.258393	0.367332	2.06222	2.79075	ARPC1B;TSPAN12
Myometrial relaxation and contraction pathways	2/155	0.258393	0.367332	2.06222	2.79075	RGS5;GJA1
LKB1 signaling events	1/47	0.258994	0.367332	3.42081	4.62134	ESR1
Nucleotide-binding domain, leucine rich repeat containing receptor (NLR) signaling pathways	1/47	0.258994	0.367332	3.42081	4.62134	BCL2
Intestinal immune network for IgA production	1/48	0.263711	0.372803	3.34786	4.46236	HLA-DRA
Phosphatidylinositol metabolism	1/50	0.273054	0.383513	3.21088	4.168	PIK3C2G
Translation factors	1/50	0.273054	0.383513	3.21088	4.168	EIF2AK2
Amyloids	1/51	0.277682	0.387505	3.14651	4.03155	B2M
Glutathione metabolism	1/51	0.277682	0.387505	3.14651	4.03155	G6PD
Vitamin B12 metabolism	1/52	0.282281	0.391405	3.08466	3.90164	CCL5
Interleukin-2 receptor beta chain in T cell activation	1/52	0.282281	0.391405	3.08466	3.90164	BCL2
Protein processing in the endoplasmic reticulum	2/166	0.284267	0.392904	1.92283	2.41861	BCL2;EIF2AK2
Amyotrophic lateral sclerosis (ALS)	1/53	0.28685	0.393965	3.02518	3.77784	BCL2
JNK/MAPK pathway	1/53	0.28685	0.393965	3.02518	3.77784	DUSP6
Binding of chemokines to chemokine receptors	1/54	0.291391	0.398938	2.96795	3.65976	CCL5
Transmembrane transport of small molecules	4/432	0.294619	0.402091	1.47747	1.80557	ABCC3;ABCC2;SLC4A10;HMOX1
Calcineurin-dependent NFAT signaling role in lymphocytes	1/55	0.295902	0.402576	2.91285	3.54705	BCL2
Fatty acid, triacylglycerol, and ketone body metabolism	2/173	0.300698	0.407822	1.84346	2.21519	ELOVL2;PLIN2
Pathogenic Escherichia coli infection	1/57	0.304841	0.408336	2.80853	3.33644	ARPC1B
SHP2 signaling	1/57	0.304841	0.408336	2.80853	3.33644	STAT1
Inositol phosphate metabolism	1/57	0.304841	0.408336	2.80853	3.33644	PIK3C2G
Keratinocyte differentiation	1/57	0.304841	0.408336	2.80853	3.33644	BCL2
Arachidonic acid metabolism	1/58	0.309268	0.411724	2.75912	3.23796	AKR1C3
HIV-1 Nef as negative effector of Fas and TNF	1/58	0.309268	0.411724	2.75912	3.23796	BCL2
Ephrin receptor B forward pathway	1/60	0.318038	0.422105	2.66532	3.05335	FGB
MAPK signaling pathway	3/314	0.321633	0.425575	1.52178	1.72622	STAT1;FLNA;DUSP6
Shigellosis	1/62	0.326697	0.429656	2.57767	2.8837	ARPC1B
Colorectal cancer	1/62	0.326697	0.429656	2.57767	2.8837	BCL2
Validated nuclear estrogen receptor alpha network	1/64	0.335248	0.438245	2.49559	2.7274	ESR1
Endothelins	1/64	0.335248	0.438245	2.49559	2.7274	MMP1
Chemokine signaling pathway	2/189	0.337988	0.440501	1.68436	1.8271	STAT1;CCL5
ERK1/ERK2 MAPK pathway	1/65	0.339482	0.441124	2.45647	2.65381	DUSP6
Pathways in cancer	3/325	0.340749	0.441447	1.46897	1.58151	MMP1;STAT1;BCL2
Beta-1 integrin cell surface interactions	1/66	0.34369	0.441451	2.41856	2.58306	FGB
Thyroid-stimulating hormone signaling pathway	1/66	0.34369	0.441451	2.41856	2.58306	STAT1
Peptide G-protein coupled receptors	2/192	0.344921	0.441451	1.65752	1.76433	CCL5;F2RL1
SIDS susceptibility pathways	1/67	0.347872	0.441451	2.38179	2.51499	CDCA7L
Telomerase regulation	1/67	0.347872	0.441451	2.38179	2.51499	ESR1
G alpha 13 pathway	1/67	0.347872	0.441451	2.38179	2.51499	BCL2
G1 to S cell cycle control	1/67	0.347872	0.441451	2.38179	2.51499	CCNG2
Amino acid metabolism	2/195	0.35183	0.444126	1.6315	1.70428	PSMB8;PSMB9
Epithelial cell signaling in Helicobacter pylori infection	1/68	0.352026	0.444126	2.34613	2.44947	CCL5
PPAR signaling pathway	1/69	0.356155	0.448033	2.31151	2.38637	MMP1
Pancreatic cancer	1/70	0.360258	0.449208	2.27789	2.32558	STAT1
CDC42 signaling events	1/70	0.360258	0.449208	2.27789	2.32558	ARPC1B
G alpha q pathway	1/70	0.360258	0.449208	2.27789	2.32558	RGS5
Rac1 cell motility signaling pathway	1/71	0.364334	0.449208	2.24524	2.26698	ARPC1B
Bacterial invasion of epithelial cells	1/71	0.364334	0.449208	2.24524	2.26698	ARPC1B
Interleukin-6 signaling pathway	1/71	0.364334	0.449208	2.24524	2.26698	STAT1
Mitochondrial pathway of apoptosis: multidomain Bcl-2 family	1/71	0.364334	0.449208	2.24524	2.26698	BCL2
Costimulation by the CD28 family	1/72	0.368385	0.452916	2.2135	2.21046	HLA-DRA
Platelet activation, signaling and aggregation	2/205	0.374676	0.459348	1.55034	1.52197	FGB;FLNA
DNA replication	2/207	0.379207	0.463594	1.53506	1.48851	PSMB8;PSMB9
Arrhythmogenic right ventricular cardiomyopathy (ARVC)	1/75	0.380385	0.463727	2.12344	2.05246	GJA1
Antigen-activated B-cell receptor generation of second messengers	2/211	0.388229	0.470682	1.50538	1.42433	IFITM1;HLA-DRA
Complement cascade	1/77	0.388258	0.470682	2.06736	1.95589	CFB
Phosphatidylinositol signaling system	1/78	0.392158	0.472768	2.0404	1.91	PIK3C2G
Signaling by SCF-KIT	1/78	0.392158	0.472768	2.0404	1.91	STAT1
Cardiac muscle contraction	1/80	0.399883	0.480746	1.98855	1.82267	UQCR10
MAP kinase signaling pathway	1/81	0.403709	0.484005	1.96359	1.7811	STAT1
SMAD2/3 nuclear pathway	1/82	0.407511	0.487217	1.93925	1.74084	ESR1
Small cell lung cancer	1/84	0.415043	0.493879	1.89233	1.66407	BCL2
Asparagine N-linked glycosylation	1/85	0.418773	0.493879	1.86971	1.62744	ST8SIA6
C-Myb transcription factor network	1/85	0.418773	0.493879	1.86971	1.62744	BCL2
Integrin cell surface interactions	1/85	0.418773	0.493879	1.86971	1.62744	FGB
NOD signaling pathway	1/85	0.418773	0.493879	1.86971	1.62744	CCL5
Actin cytoskeleton regulation	2/226	0.421531	0.495784	1.4035	1.21243	ARPC1B;PIK3C2G
Androgen receptor signaling, proteolysis, and transcription regulation	1/88	0.429822	0.502811	1.80496	1.52408	FLNA
Hematopoietic cell lineage	1/88	0.429822	0.502811	1.80496	1.52408	HLA-DRA
Prostate cancer	1/89	0.433459	0.505702	1.78436	1.49165	BCL2
Focal adhesion	2/233	0.436758	0.507191	1.36048	1.12699	BCL2;FLNA
Gap junction pathway	1/90	0.437073	0.507191	1.76422	1.46017	GJA1
Neural crest differentiation	1/91	0.440663	0.509994	1.74453	1.4296	PMP22
Signaling by ERBB4	1/93	0.447777	0.515432	1.70644	1.37105	ESR1
Metabolism	11/1615	0.450227	0.515432	1.08005	0.861885	ABCC3;PON3;G6PD;ELOVL2;CMPK2;HMOX1;PIK3C2G;CA9;MVD;ETFB;UQCR10
Cell surface interactions at the vascular wall	1/94	0.4513	0.515432	1.688	1.34301	MMP1
ERBB signaling pathway	1/94	0.4513	0.515432	1.688	1.34301	AREG
Fc gamma receptor-mediated phagocytosis	1/94	0.4513	0.515432	1.688	1.34301	ARPC1B
Transport of inorganic cations/anions and amino acids/oligopeptides	1/95	0.454801	0.518067	1.66996	1.31576	SLC4A10
TSH regulation of gene expression	1/97	0.461736	0.52459	1.635	1.26347	AHR
Senescence and autophagy	1/99	0.468583	0.529596	1.60147	1.21398	BCL2
Granule cell survival pathway	1/99	0.468583	0.529596	1.60147	1.21398	BCL2
Pyrimidine metabolism	1/100	0.471974	0.532044	1.58522	1.19023	CMPK2
TNF-alpha signaling pathway	1/101	0.475344	0.534454	1.56929	1.1671	STAT1
MHC class II antigen presentation	1/103	0.48202	0.54056	1.53836	1.12265	HLA-DRA
Chagas disease	1/104	0.485326	0.542865	1.52335	1.10128	CCL5
Electron transport chain	1/105	0.488611	0.543737	1.50862	1.08046	UQCR10
Fibroblast growth factor receptor pathway	1/105	0.488611	0.543737	1.50862	1.08046	SPRY4
G alpha i pathway	1/108	0.498343	0.553148	1.4661	1.02109	RGS5
Signaling by interleukins	1/109	0.501546	0.555283	1.45245	1.00228	STAT1
Epidermal growth factor receptor (EGFR) pathway	1/111	0.50789	0.560876	1.4259	0.966034	SPRY4
Lipid metabolism regulation by peroxisome proliferator-activated receptor alpha (PPAR-alpha)	1/112	0.511033	0.562914	1.41298	0.948567	PLIN2
Leukocyte transendothelial migration	1/117	0.526448	0.577752	1.35174	0.867278	CLDN3
Insulin signaling pathway	2/277	0.527165	0.577752	1.14025	0.730034	BCL2;PIK3C2G
G alpha s pathway	1/120	0.535465	0.58537	1.31746	0.822911	RGS5
Lysosome	1/121	0.538433	0.585664	1.30642	0.808792	CD68
Notch signaling pathway	1/121	0.538433	0.585664	1.30642	0.808792	DTX3L
Signaling by PDGF	1/122	0.541382	0.587399	1.29555	0.794991	STAT1
Neurotrophin signaling pathway	1/126	0.552991	0.598499	1.25384	0.742793	BCL2
Signaling by FGFR in disease	1/128	0.558686	0.603158	1.23397	0.718378	STAT1
Tight junction	1/133	0.57261	0.61484	1.18693	0.661773	CLDN3
Membrane trafficking	1/133	0.57261	0.61484	1.18693	0.661773	GJA1
Hemostasis pathway	3/468	0.573756	0.61484	1.00978	0.560985	FGB;MMP1;FLNA
Ubiquitin-mediated proteolysis	1/136	0.580754	0.617587	1.16038	0.63058	UBE2L6
NGF signaling via TRKA from the plasma membrane	1/136	0.580754	0.617587	1.16038	0.63058	DUSP6
Oxidative phosphorylation	1/136	0.580754	0.617587	1.16038	0.63058	UQCR10
Adrenergic pathway	1/137	0.583435	0.617587	1.15179	0.620608	RGS5
Diabetes pathways	1/137	0.583435	0.617587	1.15179	0.620608	MMP1
Systemic lupus erythematosus	1/139	0.588745	0.620183	1.13498	0.601269	HLA-DRA
T cell receptor signaling pathway	1/139	0.588745	0.620183	1.13498	0.601269	HLA-DRA
Influenza infection	1/142	0.596584	0.626919	1.11066	0.573695	EIF2AK2
Axon guidance	2/325	0.614138	0.643806	0.968421	0.47214	SEMA4B;EPHA3
Alzheimer's disease	1/169	0.660788	0.691041	0.930886	0.385686	UQCR10
Huntington's disease	1/184	0.691963	0.720665	0.853934	0.314438	UQCR10
TGF-beta signaling pathway	1/185	0.693937	0.720665	0.849249	0.310294	STAT1
Generic transcription pathway	2/377	0.694097	0.720665	0.831915	0.303768	NR4A2;ESR1
Post-translational protein modification	1/196	0.714842	0.740433	0.800895	0.268856	ST8SIA6
G alpha (i) signaling events	1/199	0.720293	0.744303	0.78864	0.258751	CCL5
Phospholipid metabolism	1/205	0.730887	0.753446	0.765212	0.239891	PIK3C2G
Gastrin-CREB signaling pathway via PKC and MAPK	1/206	0.732614	0.753446	0.76144	0.236912	F2RL1
GPCR ligand binding	2/410	0.73746	0.756638	0.763333	0.232468	CCL5;F2RL1
Gene expression	5/968	0.741747	0.759241	0.804777	0.240424	NR4A2;ZFP36;ESR1;PSMB8;PSMB9
Signaling by NGF	1/221	0.757231	0.773267	0.708983	0.197159	DUSP6
Wnt signaling pathway	1/231	0.77238	0.786885	0.677812	0.175065	GJA1
Carbohydrate metabolism	1/235	0.778173	0.79093	0.66609	0.16706	G6PD
Signal transduction	5/1020	0.781914	0.792875	0.761447	0.187324	FGB;CCL5;F2RL1;ESR1;DUSP6
Cell cycle	2/453	0.78607	0.795231	0.689029	0.165856	PSMB8;PSMB9
SLC-mediated transmembrane transport	1/251	0.79992	0.807361	0.622952	0.13907	SLC4A10
Class A GPCRs (rhodopsin-like)	1/253	0.802485	0.808071	0.617945	0.135974	F2RL1
Neuroactive ligand-receptor interaction	1/272	0.825283	0.829103	0.574064	0.110237	F2RL1
Protein metabolism	1/442	0.941995	0.944171	0.34971	0.020897	ST8SIA6
Signaling by GPCR	2/977	0.987188	0.987188	0.310121	0.00399898	CCL5;F2RL1

## Sheet: GO Biological Process
Term	Overlap	P-value	Adjusted P-value	Odds Ratio	Combined Score	Genes
cellular response to type I interferon (GO:0071357)	22/65	6.55248e-33	4.65881e-30	96.6246	7160.41	IFITM3;IFITM1;RSAD2;STAT1;IFIT5;HLA-B;IFI6;HLA-C;HLA-A;IFIT1;HLA-F;SAMHD1;HLA-G;IFIT3;PSMB8;IFIT2;OASL;IFI27;OAS1;OAS2;OAS3;IRF9
type I interferon signaling pathway (GO:0060337)	22/65	6.55248e-33	4.65881e-30	96.6246	7160.41	IFITM3;IFITM1;RSAD2;STAT1;IFIT5;HLA-B;IFI6;HLA-C;HLA-A;IFIT1;HLA-F;SAMHD1;HLA-G;IFIT3;PSMB8;IFIT2;OASL;IFI27;OAS1;OAS2;OAS3;IRF9
defense response to symbiont (GO:0140546)	23/124	1.31338e-27	6.22544e-25	43.2936	2679.75	IFITM3;IFITM1;RSAD2;DDX58;STAT1;IFIT5;IFI6;EIF2AK2;IFIT1;SAMHD1;IFI44L;IFIT3;IFIT2;OASL;IFIH1;PLSCR1;IFI27;OAS1;OAS2;OAS3;BCL2;FLNA;F2RL1
defense response to virus (GO:0051607)	23/133	7.3576e-27	2.61563e-24	39.7333	2390.91	IFITM3;IFITM1;RSAD2;DDX58;STAT1;IFIT5;IFI6;EIF2AK2;IFIT1;SAMHD1;IFIT3;IFI44L;IFIT2;OASL;IFIH1;PLSCR1;IFI27;OAS1;OAS2;OAS3;BCL2;FLNA;F2RL1
negative regulation of viral process (GO:0048525)	15/70	2.52493e-19	7.18089e-17	48.2581	2066.55	IFITM3;IFITM1;RSAD2;STAT1;IFIT5;EIF2AK2;IFIT1;OASL;IFIH1;ZFP36;PLSCR1;OAS1;OAS2;OAS3;CCL5
cytokine-mediated signaling pathway (GO:0019221)	30/621	2.03655e-18	4.82663e-16	10.0905	411.041	IFITM3;IFITM1;IFIT5;IFI6;IFIT1;SAMHD1;IFIT3;IFIT2;OASL;CCL5;HMOX1;B2M;RSAD2;TNFRSF12A;MMP1;STAT1;HLA-B;HLA-C;HLA-A;HLA-F;HLA-G;PSMB8;PSMB9;IFI27;OAS1;OAS2;OAS3;BCL2;HLA-DRA;IRF9
negative regulation of viral genome replication (GO:0045071)	13/54	1.29275e-17	2.62612e-15	55.1596	2145	IFITM3;IFITM1;RSAD2;IFIT5;EIF2AK2;IFIT1;OASL;IFIH1;PLSCR1;OAS1;OAS2;OAS3;CCL5
regulation of viral genome replication (GO:0045069)	13/67	2.76245e-16	4.91025e-14	41.853	1499.39	IFITM3;IFITM1;RSAD2;IFIT5;EIF2AK2;IFIT1;OASL;IFIH1;PLSCR1;OAS1;OAS2;OAS3;CCL5
interferon-gamma-mediated signaling pathway (GO:0060333)	13/68	3.39731e-16	5.36775e-14	41.09	1463.56	STAT1;HLA-B;HLA-C;HLA-A;HLA-F;HLA-G;OASL;OAS1;OAS2;OAS3;HLA-DRA;B2M;IRF9
cellular response to interferon-gamma (GO:0071346)	14/121	3.55385e-14	5.05357e-12	22.8868	708.761	STAT1;HLA-B;HLA-C;HLA-A;HLA-F;HLA-G;OASL;OAS1;OAS2;OAS3;CCL5;HLA-DRA;B2M;IRF9
antigen processing and presentation of endogenous peptide antigen (GO:0002483)	7/14	1.16463e-12	1.50554e-10	165.55	4549.09	TAP2;TAP1;HLA-DRA;HLA-A;HLA-F;HLA-G;B2M
antigen processing and presentation of exogenous peptide antigen via MHC class I, TAP-independent (GO:0002480)	6/8	1.61215e-12	1.91039e-10	492.669	13377.7	HLA-B;HLA-C;HLA-A;HLA-F;B2M;HLA-G
antigen processing and presentation of peptide antigen via MHC class I (GO:0002474)	8/33	2.56991e-11	2.81108e-09	53.3728	1301.47	HLA-B;TAP2;HLA-C;TAP1;HLA-A;HLA-F;B2M;HLA-G
antigen processing and presentation of exogenous peptide antigen via MHC class I, TAP-dependent (GO:0002479)	10/73	3.29662e-11	3.34842e-09	26.8756	648.657	HLA-B;TAP2;HLA-C;TAP1;HLA-A;HLA-F;B2M;HLA-G;PSMB8;PSMB9
antigen processing and presentation of exogenous peptide antigen via MHC class I (GO:0042590)	10/78	6.50072e-11	6.16268e-09	24.8932	583.907	HLA-B;TAP2;HLA-C;TAP1;HLA-A;HLA-F;B2M;HLA-G;PSMB8;PSMB9
regulation of immune response (GO:0050776)	13/179	1.19476e-10	1.06184e-08	13.5379	309.312	IFITM1;RSAD2;HLA-B;HLA-C;AHR;HLA-A;HLA-F;SAMHD1;HLA-G;HERC5;PLSCR1;HLA-DRA;B2M
antigen processing and presentation of endogenous peptide antigen via MHC class I via ER pathway (GO:0002484)	5/7	1.98229e-10	1.56601e-08	407.193	9097.33	HLA-B;HLA-C;HLA-A;HLA-F;HLA-G
antigen processing and presentation of endogenous peptide antigen via MHC class I via ER pathway, TAP-independent (GO:0002486)	5/7	1.98229e-10	1.56601e-08	407.193	9097.33	HLA-B;HLA-C;HLA-A;HLA-F;HLA-G
regulation of ribonuclease activity (GO:0060700)	4/5	7.71386e-09	5.77321e-07	646.244	12072	OAS1;OAS2;OAS3;OASL
positive regulation of intracellular signal transduction (GO:1902533)	18/546	1.11216e-08	7.90744e-07	6.05035	110.808	IFIT5;AKR1C3;EIF2AK2;AKR1C2;DDX60;ESR1;AREG;OASL;GJA1;LGALS1;CCL5;TNFSF10;BCL2;HMOX1;FLNA;F2RL1;S100A9;S100A8
regulation of nuclease activity (GO:0032069)	4/6	2.30281e-08	1.55933e-06	323.106	5682.31	OAS1;OAS2;OAS3;OASL
positive regulation of T cell mediated immunity (GO:0002711)	6/36	9.69861e-08	6.26883e-06	32.7983	529.651	HLA-B;HLA-DRA;HLA-A;HLA-F;B2M;HLA-G
antigen processing and presentation of endogenous peptide antigen via MHC class I (GO:0019885)	4/8	1.06413e-07	6.57908e-06	161.537	2593.62	TAP2;TAP1;HLA-A;B2M
positive regulation of T cell mediated cytotoxicity (GO:0001916)	5/26	5.6375e-07	3.34022e-05	38.7432	557.462	HLA-B;HLA-DRA;HLA-A;HLA-F;HLA-G
response to interferon-beta (GO:0035456)	5/28	8.33762e-07	4.74244e-05	35.3706	495.094	IFITM3;IFITM1;PLSCR1;OAS1;STAT1
regulation of T cell mediated cytotoxicity (GO:0001914)	5/29	1.00235e-06	5.48211e-05	33.8952	468.199	HLA-B;HLA-DRA;HLA-A;HLA-F;HLA-G
negative regulation of cytokine-mediated signaling pathway (GO:0001960)	6/55	1.30805e-06	6.88906e-05	20.0614	271.771	OAS1;OAS3;F2RL1;SAMHD1;PARP14;USP18
positive regulation of cytokine production involved in immune response (GO:0002720)	5/33	1.96293e-06	9.83031e-05	29.0471	381.71	F2RL1;HLA-A;HLA-F;B2M;HLA-G
interleukin-27-mediated signaling pathway (GO:0070106)	4/15	2.00477e-06	9.83031e-05	58.7199	770.404	OAS1;STAT1;OAS2;OASL
cellular response to virus (GO:0098586)	5/35	2.65779e-06	0.0001182	27.1079	348.012	IFIH1;OAS1;DDX58;CCL5;IFI6
negative regulation of natural killer cell mediated cytotoxicity (GO:0045953)	4/16	2.65991e-06	0.0001182	53.8238	690.948	HLA-B;HLA-A;HLA-F;HLA-G
negative regulation of type I interferon-mediated signaling pathway (GO:0060339)	4/16	2.65991e-06	0.0001182	53.8238	690.948	OAS1;OAS3;SAMHD1;USP18
positive regulation of interferon-beta production (GO:0032728)	5/36	3.07083e-06	0.000132325	26.2322	332.98	IFIH1;OAS1;DDX58;OAS2;OAS3
innate immune response (GO:0045087)	11/302	3.65138e-06	0.000152714	6.38115	79.8945	IFITM3;IFIH1;IFITM1;IFI27;OAS1;DDX58;IFI6;IFIT1;B2M;CFB;S100A7
protection from natural killer cell mediated cytotoxicity (GO:0042270)	3/6	4.93159e-06	0.000200363	160.242	1958.13	HLA-B;HLA-A;HLA-G
positive regulation of leukocyte mediated cytotoxicity (GO:0001912)	5/43	7.56714e-06	0.000298902	21.3924	252.252	HLA-B;HLA-DRA;HLA-A;HLA-F;HLA-G
positive regulation of type I interferon production (GO:0032481)	6/77	9.54607e-06	0.000366879	13.8298	159.864	IFIH1;OAS1;DDX58;OAS2;STAT1;OAS3
positive regulation of response to stimulus (GO:0048584)	5/46	1.06129e-05	0.000397146	19.8241	227.054	IFIH1;RSAD2;DDX58;B2M;HLA-G
regulation of I-kappaB kinase/NF-kappaB signaling (GO:0043122)	9/224	1.33305e-05	0.00048605	6.97367	78.2826	GJA1;LGALS1;STAT1;IFIT5;TNFSF10;HMOX1;FLNA;F2RL1;ESR1
regulation of interferon-beta production (GO:0032648)	5/49	1.45408e-05	0.000516926	18.4696	205.725	IFIH1;OAS1;DDX58;OAS2;OAS3
progesterone metabolic process (GO:0042448)	3/9	2.04256e-05	0.000708421	80.1089	865.073	AKR1C1;AKR1C3;AKR1C2
positive regulation of chemokine production (GO:0032722)	5/53	2.14431e-05	0.000726003	16.9271	181.968	OAS1;OAS3;HMOX1;EIF2AK2;F2RL1
positive regulation of defense response to virus by host (GO:0002230)	4/28	2.82096e-05	0.000932885	26.8957	281.755	DTX3L;DDX58;STAT1;PARP9
cytoplasmic pattern recognition receptor signaling pathway in response to virus (GO:0039528)	3/10	2.90441e-05	0.000938653	68.6613	717.284	IFIH1;DDX58;OAS3
positive regulation of response to external stimulus (GO:0032103)	7/139	3.00462e-05	0.000949459	8.72393	90.8403	PLSCR1;CCL5;F2RL1;DDX60;S100A9;S100A8;OASL
positive regulation of apoptotic signaling pathway (GO:2001235)	5/59	3.62886e-05	0.00112179	15.0417	153.787	TNFRSF12A;TNFSF10;BCL2;S100A9;S100A8
regulation of type I interferon-mediated signaling pathway (GO:0060338)	4/30	3.73884e-05	0.0011312	24.8243	253.062	OAS1;OAS3;SAMHD1;USP18
protein mono-ADP-ribosylation (GO:0140289)	3/12	5.27547e-05	0.00153096	53.3978	525.961	PARP14;PARP9;PARP12
regulation of dendritic cell differentiation (GO:2001198)	3/12	5.27547e-05	0.00153096	53.3978	525.961	LGALS1;HLA-B;HLA-G
regulation of innate immune response (GO:0045088)	5/64	5.38837e-05	0.00153245	13.7635	135.278	PLSCR1;CCL5;PARP9;SAMHD1;USP18
regulation of chemokine (C-X-C motif) ligand 2 production (GO:2000341)	3/13	6.82631e-05	0.00190334	48.0556	460.957	OAS1;OAS3;F2RL1
regulation of defense response to virus by host (GO:0050691)	4/36	7.80314e-05	0.00213386	20.1636	190.716	DTX3L;DDX58;STAT1;PARP9
antiviral innate immune response (GO:0140374)	3/14	8.64776e-05	0.00227724	43.6848	408.698	OAS1;DDX58;IFIT1
negative regulation of T cell mediated immunity (GO:0002710)	3/14	8.64776e-05	0.00227724	43.6848	408.698	AHR;HLA-F;HLA-G
negative regulation of innate immune response (GO:0045824)	4/38	9.68281e-05	0.00250345	18.9756	175.383	OAS1;OAS3;SAMHD1;USP18
cellular response to exogenous dsRNA (GO:0071360)	3/15	0.000107596	0.00273217	40.0423	365.872	IFIH1;DDX58;IFIT1
positive regulation of I-kappaB kinase/NF-kappaB signaling (GO:0043123)	7/171	0.00011159	0.00278387	7.01032	63.7986	GJA1;LGALS1;IFIT5;TNFSF10;HMOX1;FLNA;F2RL1
positive regulation of immune response (GO:0050778)	5/75	0.00011537	0.00282854	11.5943	105.129	PLSCR1;RSAD2;CCL5;F2RL1;HLA-DRA
positive regulation of tumor necrosis factor production (GO:0032760)	5/77	0.000130741	0.00315108	11.2711	100.789	IFIH1;OAS1;DDX58;OAS2;OAS3
defense response to bacterium (GO:0042742)	7/176	0.000133491	0.00316373	6.80118	60.6766	OAS1;OAS2;OAS3;HLA-A;S100A9;S100A8;S100A7
regulation of tumor necrosis factor production (GO:0032680)	6/124	0.000141038	0.00328781	8.30158	73.6058	IFIH1;ZFP36;OAS1;DDX58;OAS2;OAS3
negative regulation of extrinsic apoptotic signaling pathway (GO:2001237)	5/80	0.000156682	0.00348535	10.8186	94.7847	FGB;TNFSF10;IFI6;BCL2;HMOX1
negative regulation of type I interferon production (GO:0032480)	4/43	0.000157965	0.00348535	16.5387	144.765	HERC5;IFIH1;DDX58;UBE2L6
negative regulation of chemokine production (GO:0032682)	3/17	0.000159316	0.00348535	34.3185	300.103	OAS1;OAS3;F2RL1
cellular response to fatty acid (GO:0071398)	3/17	0.000159316	0.00348535	34.3185	300.103	AKR1C1;AKR1C3;AKR1C2
positive regulation of tumor necrosis factor superfamily cytokine production (GO:1903557)	5/81	0.000166148	0.00357974	10.6757	92.9066	IFIH1;OAS1;DDX58;OAS2;OAS3
positive regulation of response to biotic stimulus (GO:0002833)	4/45	0.000188855	0.00386568	15.7303	134.88	PLSCR1;CCL5;DDX60;OASL
cellular response to dsRNA (GO:0071359)	3/18	0.000190294	0.00386568	32.029	274.391	IFIH1;DDX58;IFIT1
response to interferon-alpha (GO:0035455)	3/18	0.000190294	0.00386568	32.029	274.391	IFITM3;IFITM1;EIF2AK2
prostanoid metabolic process (GO:0006692)	3/18	0.000190294	0.00386568	32.029	274.391	AKR1C1;AKR1C3;AKR1C2
positive regulation of smooth muscle cell proliferation (GO:0048661)	4/46	0.00020583	0.0041224	15.355	130.34	GJA1;STAT1;CCL5;HMOX1
positive regulation of cell population proliferation (GO:0008284)	11/474	0.000222088	0.00438147	3.97539	33.4427	GJA1;STAT1;CDCA7L;CCL5;S100A6;BCL2;AKR1C3;HMOX1;AKR1C2;MVD;AREG
regulation of T cell cytokine production (GO:0002724)	3/19	0.000224928	0.00438147	30.0257	252.208	HLA-A;HLA-F;B2M
positive regulation of interferon-alpha production (GO:0032727)	3/20	0.000263396	0.00499399	28.2581	232.899	IFIH1;DDX58;STAT1
xenobiotic transport (GO:0042908)	3/20	0.000263396	0.00499399	28.2581	232.899	ABCC3;GJA1;ABCC2
positive regulation of T cell cytokine production (GO:0002726)	3/21	0.000305873	0.00572305	26.6868	215.959	RSAD2;HLA-A;B2M
regulation of response to cytokine stimulus (GO:0060759)	3/22	0.00035253	0.00651036	25.281	200.993	IFIH1;DDX58;PARP9
response to cytokine (GO:0034097)	6/150	0.000394964	0.00711144	6.79373	53.2405	IFITM3;IFITM1;PLSCR1;STAT1;BCL2;EIF2AK2
peptidyl-cysteine S-nitrosylation (GO:0018119)	2/5	0.00039508	0.00711144	105.973	830.452	S100A9;S100A8
regulation of interferon-gamma-mediated signaling pathway (GO:0060334)	3/23	0.000403535	0.00717283	24.0157	187.689	STAT1;PARP14;PARP9
C21-steroid hormone metabolic process (GO:0008207)	3/24	0.00045905	0.00805887	22.871	175.794	AKR1C1;AKR1C3;AKR1C2
regulation of interferon-alpha production (GO:0032647)	3/25	0.000519236	0.00900431	21.8303	165.106	IFIH1;DDX58;STAT1
detection of virus (GO:0009597)	2/6	0.000590156	0.00987296	79.476	590.914	IFIH1;DDX58
ISG15-protein conjugation (GO:0032020)	2/6	0.000590156	0.00987296	79.476	590.914	HERC5;UBE2L6
vesicle fusion with endoplasmic reticulum-Golgi intermediate compartment (ERGIC) membrane (GO:1990668)	2/6	0.000590156	0.00987296	79.476	590.914	TAP2;TAP1
apoptotic process (GO:0006915)	7/231	0.000692153	0.0114447	5.11693	37.2292	PLSCR1;IFI27;BCL2;IFI6;AHR;PHLDA2;IFIT2
bile acid and bile salt transport (GO:0015721)	3/28	0.000729368	0.0119214	19.2077	138.744	ABCC3;ABCC2;AKR1C1
regulation of RNA metabolic process (GO:0051252)	4/65	0.000778211	0.0121875	10.5622	75.6095	OAS1;OAS2;OAS3;OASL
protein ADP-ribosylation (GO:0006471)	3/29	0.000809769	0.0121875	18.4681	131.47	PARP14;PARP9;PARP12
regulation by virus of viral protein levels in host cell (GO:0046719)	2/7	0.000822784	0.0121875	63.5776	451.58	STAT1;IFIT1
regulation of natural killer cell cytokine production (GO:0002727)	2/7	0.000822784	0.0121875	63.5776	451.58	HLA-F;HLA-G
peptide transport (GO:0015833)	2/7	0.000822784	0.0121875	63.5776	451.58	TAP2;TAP1
regulation of T cell tolerance induction (GO:0002664)	2/7	0.000822784	0.0121875	63.5776	451.58	HLA-B;HLA-G
RIG-I signaling pathway (GO:0039529)	2/7	0.000822784	0.0121875	63.5776	451.58	DDX58;OAS3
positive regulation of natural killer cell cytokine production (GO:0002729)	2/7	0.000822784	0.0121875	63.5776	451.58	HLA-F;HLA-G
leukotriene transport (GO:0071716)	2/7	0.000822784	0.0121875	63.5776	451.58	ABCC3;ABCC2
protein polyubiquitination (GO:0000209)	8/314	0.000899703	0.0131895	4.29879	30.1493	HERC5;IFI27;DTX3L;BCL2;UBE2L6;PSMB8;HERC6;PSMB9
prostaglandin metabolic process (GO:0006693)	3/31	0.00098697	0.0143211	17.1472	118.673	AKR1C1;AKR1C3;AKR1C2
response to metal ion (GO:0010038)	4/71	0.00108461	0.0150827	9.6134	65.6262	FGB;PLSCR1;BCL2;MT1X
negative regulation of cytokine production (GO:0001818)	6/182	0.00108855	0.0150827	5.54949	37.8637	HERC5;IFIH1;ZFP36;DDX58;F2RL1;UBE2L6
alpha-beta T cell activation (GO:0046631)	2/8	0.00109249	0.0150827	52.9787	361.277	RSAD2;HLA-A
positive regulation of monocyte chemotactic protein-1 production (GO:0071639)	2/8	0.00109249	0.0150827	52.9787	361.277	OAS1;OAS3
leukocyte aggregation (GO:0070486)	2/8	0.00109249	0.0150827	52.9787	361.277	S100A9;S100A8
antigen receptor-mediated signaling pathway (GO:0050851)	6/185	0.00118402	0.0160747	5.45565	36.7648	BCL2;HLA-DRA;HLA-A;BTN3A2;PSMB8;PSMB9
apoptotic mitochondrial changes (GO:0008637)	3/33	0.00118695	0.0160747	16.0024	107.798	IFI6;BCL2;IFIT2
negative regulation of extrinsic apoptotic signaling pathway via death domain receptors (GO:1902042)	3/34	0.00129581	0.0173834	15.4854	102.957	FGB;TNFSF10;HMOX1
positive regulation of cytokine production (GO:0001819)	8/335	0.00136026	0.018073	4.0184	26.5218	IFIH1;DDX58;HMOX1;EIF2AK2;F2RL1;HLA-A;BTN3A2;HLA-G
peptidyl-cysteine modification (GO:0018198)	2/9	0.00139879	0.018073	45.408	298.428	S100A9;S100A8
positive regulation of chromatin binding (GO:0035563)	2/9	0.00139879	0.018073	45.408	298.428	DTX3L;PARP9
icosanoid transport (GO:0071715)	2/9	0.00139879	0.018073	45.408	298.428	ABCC3;ABCC2
response to exogenous dsRNA (GO:0043330)	3/35	0.00141076	0.018073	15.0008	98.4594	IFIH1;DDX58;IFIT1
cellular response to tumor necrosis factor (GO:0071356)	6/194	0.00150927	0.0191623	5.1921	33.7286	ZFP36;TNFRSF12A;STAT1;CCL5;PSMB8;PSMB9
protein deubiquitination (GO:0016579)	7/267	0.00160184	0.0201576	4.40035	28.3233	IFIH1;DDX58;USP41;ESR1;USP18;PSMB8;PSMB9
response to interferon-gamma (GO:0034341)	4/80	0.00168974	0.0209833	8.47112	54.0727	IFITM3;IFITM1;STAT1;CCL5
protein poly-ADP-ribosylation (GO:0070212)	2/10	0.00174123	0.0209833	39.73	252.411	PARP14;PARP9
cellular response to prostaglandin stimulus (GO:0071379)	2/10	0.00174123	0.0209833	39.73	252.411	AKR1C3;AKR1C2
granulocyte activation (GO:0036230)	2/10	0.00174123	0.0209833	39.73	252.411	CCL5;F2RL1
positive regulation of RIG-I signaling pathway (GO:1900246)	2/10	0.00174123	0.0209833	39.73	252.411	DDX60;OASL
protein modification by small protein removal (GO:0070646)	7/276	0.00193304	0.0227266	4.25118	26.5642	IFIH1;DDX58;USP41;ESR1;USP18;PSMB8;PSMB9
cellular response to ketone (GO:1901655)	3/39	0.00193384	0.0227266	13.3313	83.2974	AKR1C3;AKR1C2;AHR
regulation of viral entry into host cell (GO:0046596)	3/39	0.00193384	0.0227266	13.3313	83.2974	IFITM3;IFITM1;LGALS1
organic hydroxy compound transport (GO:0015850)	3/40	0.00208101	0.0237299	12.9704	80.0907	ABCC3;ABCC2;AKR1C1
positive regulation of intrinsic apoptotic signaling pathway (GO:2001244)	3/40	0.00208101	0.0237299	12.9704	80.0907	BCL2;S100A9;S100A8
negative regulation of natural killer cell mediated immunity (GO:0002716)	2/11	0.00211934	0.0237299	35.3138	217.415	HLA-F;HLA-G
regulation of coagulation (GO:0050818)	2/11	0.00211934	0.0237299	35.3138	217.415	PROCR;F2RL1
regulation of mitochondrial depolarization (GO:0051900)	2/11	0.00211934	0.0237299	35.3138	217.415	BCL2;IFI6
regulation of monocyte chemotactic protein-1 production (GO:0071637)	2/11	0.00211934	0.0237299	35.3138	217.415	OAS1;OAS3
regulation of transcription from RNA polymerase II promoter in response to stress (GO:0043618)	4/87	0.0022985	0.0255349	7.75394	47.1091	HMOX1;CA9;PSMB8;PSMB9
regulation of chemokine production (GO:0032642)	3/42	0.00239582	0.0262066	12.304	74.2425	HMOX1;EIF2AK2;F2RL1
regulation of extrinsic apoptotic signaling pathway via death domain receptors (GO:1902041)	3/42	0.00239582	0.0262066	12.304	74.2425	FGB;TNFSF10;HMOX1
regulation of type I interferon production (GO:0032479)	4/89	0.00249687	0.0268764	7.57073	45.3692	HERC5;IFIH1;DDX58;UBE2L6
regulation of chromatin binding (GO:0035561)	2/12	0.00253266	0.0268764	31.7808	190.001	DTX3L;PARP9
positive regulation of cellular senescence (GO:2000774)	2/12	0.00253266	0.0268764	31.7808	190.001	B2M;HLA-G
positive regulation of myeloid leukocyte mediated immunity (GO:0002888)	2/12	0.00253266	0.0268764	31.7808	190.001	DDX58;F2RL1
toll-like receptor signaling pathway (GO:0002224)	4/91	0.00270672	0.028343	7.39594	43.725	FGB;OAS1;S100A9;S100A8
regulation of cytokine production (GO:0001817)	5/150	0.00271072	0.028343	5.57603	32.9574	IFIH1;DDX58;HLA-B;EIF2AK2;BTN3A2
regulation of endothelial cell apoptotic process (GO:2000351)	3/44	0.00273859	0.0284254	11.7026	69.049	FGB;AKR1C3;HLA-G
positive regulation of cell aging (GO:0090343)	2/13	0.00298073	0.0304936	28.8902	168.013	HLA-G;B2M
response to iron ion (GO:0010039)	2/13	0.00298073	0.0304936	28.8902	168.013	BCL2;B2M
regulation of wound healing (GO:0061041)	3/47	0.00330692	0.0330004	10.903	62.2753	CLDN3;TNFRSF12A;F2RL1
T cell receptor signaling pathway (GO:0050852)	5/158	0.0033885	0.0330004	5.28233	30.0426	HLA-DRA;HLA-A;BTN3A2;PSMB8;PSMB9
cell junction maintenance (GO:0034331)	2/14	0.00346311	0.0330004	26.4813	150.032	CLDN3;F2RL1
negative regulation of viral transcription (GO:0032897)	2/14	0.00346311	0.0330004	26.4813	150.032	IFITM3;ZFP36
detection of bacterium (GO:0016045)	2/14	0.00346311	0.0330004	26.4813	150.032	HLA-B;HLA-A
regulation of response to interferon-gamma (GO:0060330)	2/14	0.00346311	0.0330004	26.4813	150.032	STAT1;PARP9
retinal metabolic process (GO:0042574)	2/14	0.00346311	0.0330004	26.4813	150.032	AKR1C1;AKR1C3
positive regulation of leukocyte degranulation (GO:0043302)	2/14	0.00346311	0.0330004	26.4813	150.032	F2RL1;HLA-F
positive regulation of regulatory T cell differentiation (GO:0045591)	2/14	0.00346311	0.0330004	26.4813	150.032	HLA-DRA;HLA-G
positive regulation of T cell chemotaxis (GO:0010820)	2/14	0.00346311	0.0330004	26.4813	150.032	CCL5;S100A7
response to lipopolysaccharide (GO:0032496)	5/159	0.00348105	0.0330004	5.24776	29.7046	ZFP36;CD68;S100A9;S100A8;S100A7
cellular response to alcohol (GO:0097306)	3/48	0.00351118	0.0330655	10.6602	60.2495	AKR1C3;AKR1C2;AHR
positive regulation of defense response (GO:0031349)	4/98	0.00353607	0.0330809	6.84276	38.6256	PLSCR1;CCL5;S100A9;S100A8
cellular response to cytokine stimulus (GO:0071345)	9/482	0.00367513	0.0341554	3.12825	17.5375	ZFP36;OAS1;MMP1;STAT1;CCL5;BCL2;HMOX1;MT1X;IFIT1
regulation of smooth muscle cell proliferation (GO:0048660)	3/49	0.00372299	0.0341554	10.4279	58.3259	STAT1;CCL5;HMOX1
positive regulation of reactive oxygen species metabolic process (GO:2000379)	3/49	0.00372299	0.0341554	10.4279	58.3259	AKR1C1;AKR1C3;F2RL1
negative regulation of leukocyte mediated cytotoxicity (GO:0001911)	2/15	0.00397935	0.0355889	24.4431	135.088	HLA-F;HLA-G
regulation of T cell chemotaxis (GO:0010819)	2/15	0.00397935	0.0355889	24.4431	135.088	CCL5;S100A7
positive regulation of pattern recognition receptor signaling pathway (GO:0062208)	2/15	0.00397935	0.0355889	24.4431	135.088	DDX60;OASL
positive regulation of response to cytokine stimulus (GO:0060760)	2/15	0.00397935	0.0355889	24.4431	135.088	IFIH1;DDX58
regulation of ERK1 and ERK2 cascade (GO:0070372)	6/238	0.00416878	0.0368274	4.19799	23.0055	FGB;LMO3;CCL5;F2RL1;DUSP6;S100A7
regulation of substrate adhesion-dependent cell spreading (GO:1900024)	3/51	0.00416963	0.0368274	9.99244	54.7579	FGB;SPRY4;FLNA
regulation of intrinsic apoptotic signaling pathway (GO:2001242)	3/52	0.00440461	0.0374551	9.78802	53.101	BCL2;S100A9;S100A8
cellular response to corticosteroid stimulus (GO:0071384)	2/16	0.004529	0.0374551	22.696	122.496	ZFP36;AKR1C3
neutrophil activation (GO:0042119)	2/16	0.004529	0.0374551	22.696	122.496	CCL5;F2RL1
porphyrin-containing compound catabolic process (GO:0006787)	2/16	0.004529	0.0374551	22.696	122.496	ABCC2;HMOX1
positive regulation of double-strand break repair via nonhomologous end joining (GO:2001034)	2/16	0.004529	0.0374551	22.696	122.496	DTX3L;PARP9
positive regulation of endothelial cell apoptotic process (GO:2000353)	2/16	0.004529	0.0374551	22.696	122.496	AKR1C3;HLA-G
heme catabolic process (GO:0042167)	2/16	0.004529	0.0374551	22.696	122.496	ABCC2;HMOX1
response to organophosphorus (GO:0046683)	2/16	0.004529	0.0374551	22.696	122.496	STAT1;AKR1C1
positive regulation of myeloid leukocyte cytokine production involved in immune response (GO:0061081)	2/16	0.004529	0.0374551	22.696	122.496	DDX58;HLA-G
T cell mediated immunity (GO:0002456)	2/16	0.004529	0.0374551	22.696	122.496	BTN3A2;HLA-A
negative regulation of gene expression (GO:0010629)	7/322	0.00453043	0.0374551	3.62185	19.5469	ZFP36;CLDN3;ABCC2;EIF2AK2;PARP14;PARP9;ESR1
regulation of cell migration (GO:0030334)	8/408	0.00456186	0.0374969	3.27277	17.6403	IFITM1;CEMIP;CLDN3;DDX58;CCL5;SEMA4B;FLNA;F2RL1
positive regulation of leukocyte chemotaxis (GO:0002690)	3/54	0.00489829	0.0400309	9.40323	50.0145	CCL5;F2RL1;S100A7
negative regulation of viral entry into host cell (GO:0046597)	2/17	0.00511163	0.0412996	21.1819	111.761	IFITM3;IFITM1
regulation of stem cell proliferation (GO:0072091)	2/17	0.00511163	0.0412996	21.1819	111.761	GJA1;EIF2AK2
regulation of interleukin-6 production (GO:0032675)	4/110	0.00533214	0.0428379	6.06443	31.7412	IFIH1;DDX58;HLA-B;F2RL1
positive regulation of interferon-gamma production (GO:0032729)	3/57	0.00569919	0.0449917	8.87948	45.8841	F2RL1;BTN3A2;HLA-A
monocarboxylic acid transport (GO:0015718)	3/57	0.00569919	0.0449917	8.87948	45.8841	ABCC3;ABCC2;AKR1C1
release of cytochrome c from mitochondria (GO:0001836)	2/18	0.00572679	0.0449917	19.857	102.514	IFI6;BCL2
positive regulation of lymphocyte chemotaxis (GO:0140131)	2/18	0.00572679	0.0449917	19.857	102.514	CCL5;S100A7
response to lipid (GO:0033993)	4/114	0.00604498	0.0472306	5.84272	29.8477	S100A9;ESR1;S100A8;S100A7
response to reactive oxygen species (GO:0000302)	3/59	0.00627417	0.0484702	8.56149	43.418	AKR1C3;HMOX1;S100A7
positive regulation of tyrosine phosphorylation of STAT protein (GO:0042531)	3/59	0.00627417	0.0484702	8.56149	43.418	CCL5;PARP9;PARP14
negative regulation of immune system process (GO:0002683)	2/19	0.00637408	0.0484702	18.688	94.4775	HMOX1;HLA-G
regulation of RIG-I signaling pathway (GO:0039535)	2/19	0.00637408	0.0484702	18.688	94.4775	DDX60;OASL
positive regulation of monocyte chemotaxis (GO:0090026)	2/19	0.00637408	0.0484702	18.688	94.4775	CCL5;S100A7
tumor necrosis factor-mediated signaling pathway (GO:0033209)	4/116	0.00642407	0.0485906	5.7378	28.9627	TNFRSF12A;STAT1;PSMB8;PSMB9
positive regulation of cellular process (GO:0048522)	10/625	0.00656581	0.0493999	2.67639	13.4512	ZFP36;CDCA7L;CCL5;BCL2;AKR1C3;AKR1C2;MVD;S100A9;AREG;S100A8
regulation of protein binding (GO:0043393)	4/118	0.00681862	0.051032	5.63657	28.1158	DTX3L;IFIT1;B2M;IFIT2
pattern recognition receptor signaling pathway (GO:0002221)	3/61	0.00688256	0.0512409	8.26543	41.1516	FGB;S100A9;S100A8
cellular response to interferon-beta (GO:0035458)	2/20	0.00705304	0.051433	17.6489	87.4378	OAS1;STAT1
regulation of granulocyte chemotaxis (GO:0071622)	2/20	0.00705304	0.051433	17.6489	87.4378	CCL5;S100A7
negative regulation of viral life cycle (GO:1903901)	2/20	0.00705304	0.051433	17.6489	87.4378	IFITM3;IFITM1
positive regulation of alpha-beta T cell activation (GO:0046635)	2/20	0.00705304	0.051433	17.6489	87.4378	HLA-DRA;HLA-A
positive regulation of immune system process (GO:0002684)	2/21	0.00776327	0.0563233	16.7192	81.2275	RSAD2;HLA-G
negative regulation of macromolecule metabolic process (GO:0010605)	5/194	0.00799558	0.0577143	4.26837	20.6114	CLDN3;ABCC2;PARP14;PARP9;ESR1
proteasomal ubiquitin-independent protein catabolic process (GO:0010499)	2/22	0.00850435	0.0608099	15.8824	75.7142	PSMB8;PSMB9
cellular component disassembly (GO:0022411)	3/66	0.00855273	0.0608099	7.60753	36.2233	MMP13;MMP1;MMP10
extracellular matrix disassembly (GO:0022617)	3/66	0.00855273	0.0608099	7.60753	36.2233	MMP13;MMP1;MMP10
regulation of signal transduction (GO:0009966)	5/198	0.00868913	0.0614723	4.17905	19.8325	RGS5;PLSCR1;AKR1C3;TSPAN12;ESR1
negative regulation of extrinsic apoptotic signaling pathway in absence of ligand (GO:2001240)	2/23	0.00927586	0.06376	15.1253	70.7917	IFI6;BCL2
negative regulation of signal transduction in absence of ligand (GO:1901099)	2/23	0.00927586	0.06376	15.1253	70.7917	IFI6;BCL2
positive regulation of epithelial cell apoptotic process (GO:1904037)	2/23	0.00927586	0.06376	15.1253	70.7917	AKR1C3;HLA-G
positive regulation of natural killer cell mediated immunity (GO:0002717)	02/23	0.00927586	0.06376	15.1253	70.7917	HLA-F;HLA-G
regulation of tyrosine phosphorylation of STAT protein (GO:0042509)	3/68	0.00928152	0.06376	7.3727	34.5023	CCL5;PARP9;PARP14
positive regulation of protein localization to nucleus (GO:1900182)	3/68	0.00928152	0.06376	7.3727	34.5023	DTX3L;FLNA;PARP9
regulation of cell population proliferation (GO:0042127)	11/764	0.00946524	0.0647095	2.40784	11.2208	IFITM1;CLDN3;STAT1;CDCA7L;BCL2;AKR1C3;EIF2AK2;AKR1C2;MVD;AREG;IFIT3
regulation of response to external stimulus (GO:0032101)	4/130	0.00952503	0.0648067	5.09666	23.719	HERC5;F2RL1;SAMHD1;USP18
cellular response to hypoxia (GO:0071456)	4/131	0.00977779	0.0662096	5.05627	23.3986	HMOX1;CA9;PSMB8;PSMB9
neutrophil chemotaxis (GO:0030593)	3/70	0.0100456	0.0669628	7.1519	32.9032	CCL5;S100A9;S100A8
regulation of keratinocyte proliferation (GO:0010837)	2/24	0.0100774	0.0669628	14.4371	66.374	ZFP36;AREG
defense response to fungus (GO:0050832)	2/24	0.0100774	0.0669628	14.4371	66.374	S100A9;S100A8
positive regulation of phospholipase activity (GO:0010518)	2/24	0.0100774	0.0669628	14.4371	66.374	CCL5;ESR1
regulation of protein kinase B signaling (GO:0051896)	5/207	0.0103998	0.0687359	3.99103	18.2229	AKR1C3;AKR1C2;HLA-G;ESR1;AREG
regulation of hematopoietic stem cell differentiation (GO:1902036)	3/71	0.0104409	0.0687359	7.04637	32.1457	EIF2AK2;PSMB8;PSMB9
cell junction organization (GO:0034330)	3/72	0.0108452	0.0710683	6.9439	31.4144	CLDN3;FLNA;APBB2
positive regulation of T cell migration (GO:2000406)	2/25	0.0109085	0.0711557	13.8087	62.3906	CCL5;S100A7
granulocyte chemotaxis (GO:0071621)	3/73	0.0112584	0.0727702	6.84435	30.7082	CCL5;S100A9;S100A8
response to molecule of bacterial origin (GO:0002237)	3/73	0.0112584	0.0727702	6.84435	30.7082	S100A9;S100A8;S100A7
negative regulation of protein binding (GO:0032091)	3/74	0.0116806	0.0751576	6.74761	30.0257	IFIT1;B2M;IFIT2
regulation of monocyte chemotaxis (GO:0090025)	2/26	0.0117689	0.0753846	13.2327	58.7834	CCL5;S100A7
regulation of hematopoietic progenitor cell differentiation (GO:1901532)	3/75	0.0121119	0.0762702	6.65356	29.366	EIF2AK2;PSMB8;PSMB9
regulation of transcription from RNA polymerase II promoter in response to hypoxia (GO:0061418)	3/75	0.0121119	0.0762702	6.65356	29.366	CA9;PSMB8;PSMB9
extracellular structure organization (GO:0043062)	5/216	0.0123285	0.0762702	3.81905	16.7879	FGB;MMP13;MMP1;LOXL1;MMP10
cell morphogenesis involved in neuron differentiation (GO:0048667)	3/76	0.0125522	0.0762702	6.56209	28.7279	MAP1B;SLITRK4;S100A6
cellular response to hormone stimulus (GO:0032870)	3/76	0.0125522	0.0762702	6.56209	28.7279	AKR1C1;AKR1C3;AKR1C2
positive regulation of growth (GO:0045927)	3/76	0.0125522	0.0762702	6.56209	28.7279	BCL2;S100A9;S100A8
positive regulation of interleukin-6 production (GO:0032755)	3/76	0.0125522	0.0762702	6.56209	28.7279	IFIH1;DDX58;F2RL1
regulation of cell growth (GO:0001558)	5/217	0.0125568	0.0762702	3.80084	16.6382	GJA1;BCL2;APBB2;S100A9;S100A8
external encapsulating structure organization (GO:0045229)	5/217	0.0125568	0.0762702	3.80084	16.6382	FGB;MMP13;MMP1;LOXL1;MMP10
negative regulation of catalytic activity (GO:0043086)	2/27	0.0126581	0.0762702	12.7027	55.504	IFIT1;PARP9
cellular response to cadmium ion (GO:0071276)	2/27	0.0126581	0.0762702	12.7027	55.504	AKR1C3;MT1X
cytoplasmic pattern recognition receptor signaling pathway (GO:0002753)	2/27	0.0126581	0.0762702	12.7027	55.504	IFIH1;DDX58
regulation of vasculature development (GO:1901342)	2/27	0.0126581	0.0762702	12.7027	55.504	HMOX1;TSPAN12
positive regulation of toll-like receptor signaling pathway (GO:0034123)	2/27	0.0126581	0.0762702	12.7027	55.504	RSAD2;F2RL1
MAPK cascade (GO:0000165)	6/303	0.0129296	0.0774775	3.26839	14.2117	ZFP36;CCL5;AREG;DUSP6;PSMB8;PSMB9
neutrophil migration (GO:1990266)	3/77	0.0130016	0.0774775	6.47308	28.1106	CCL5;S100A9;S100A8
cellular response to lipid (GO:0071396)	5/219	0.0130219	0.0774775	3.76494	16.3441	ZFP36;AHR;CD68;ESR1;EPHA3
negative regulation of cell migration (GO:0030336)	4/144	0.0134666	0.0787943	4.58374	19.7447	IFITM1;GJA1;CLDN3;HMOX1
positive regulation of cell motility (GO:2000147)	5/221	0.0134985	0.0787943	3.7297	16.057	CEMIP;CLDN3;CCL5;SEMA4B;F2RL1
amide transport (GO:0042886)	2/28	0.0135757	0.0787943	12.2135	52.5118	TAP2;TAP1
carbohydrate derivative biosynthetic process (GO:1901137)	2/28	0.0135757	0.0787943	12.2135	52.5118	G6PD;ST8SIA6
regulation of extrinsic apoptotic signaling pathway in absence of ligand (GO:2001239)	2/28	0.0135757	0.0787943	12.2135	52.5118	IFI6;BCL2
regulation of multicellular organismal development (GO:2000026)	2/28	0.0135757	0.0787943	12.2135	52.5118	OAS2;DUSP6
axon development (GO:0061564)	3/79	0.0139277	0.0805091	6.3021	26.9344	MAP1B;SLITRK4;S100A6
regulation of double-strand break repair via nonhomologous end joining (GO:2001032)	2/29	0.0145213	0.0809776	11.7606	49.7725	DTX3L;PARP9
negative regulation of transferase activity (GO:0051348)	2/29	0.0145213	0.0809776	11.7606	49.7725	ZFP36;DTX3L
dicarboxylic acid transport (GO:0006835)	2/29	0.0145213	0.0809776	11.7606	49.7725	GJA1;ABCC2
regulation of response to biotic stimulus (GO:0002831)	2/29	0.0145213	0.0809776	11.7606	49.7725	HERC5;SAMHD1
establishment of endothelial barrier (GO:0061028)	2/29	0.0145213	0.0809776	11.7606	49.7725	CLDN3;F2RL1
positive regulation of extrinsic apoptotic signaling pathway (GO:2001238)	2/29	0.0145213	0.0809776	11.7606	49.7725	TNFRSF12A;TNFSF10
response to cadmium ion (GO:0046686)	2/29	0.0145213	0.0809776	11.7606	49.7725	AKR1C3;MT1X
transition metal ion homeostasis (GO:0055076)	2/29	0.0145213	0.0809776	11.7606	49.7725	HMOX1;B2M
positive regulation of viral genome replication (GO:0045070)	2/29	0.0145213	0.0809776	11.7606	49.7725	CCL5;IFIT1
activation of cysteine-type endopeptidase activity involved in apoptotic process (GO:0006919)	3/81	0.0148905	0.0827122	6.13989	25.8307	TNFSF10;S100A9;S100A8
regulation of natural killer cell mediated cytotoxicity (GO:0042269)	2/30	0.0154946	0.0854002	11.34	47.2568	HLA-F;HLA-G
maintenance of blood-brain barrier (GO:0035633)	2/30	0.0154946	0.0854002	11.34	47.2568	GJA1;CLDN3
regulation of defense response (GO:0031347)	3/83	0.0158901	0.0872423	5.98579	24.7935	HERC5;SAMHD1;USP18
regulation of cellular senescence (GO:2000772)	2/31	0.0164951	0.0898698	10.9484	44.9399	B2M;HLA-G
positive regulation of mononuclear cell migration (GO:0071677)	2/31	0.0164951	0.0898698	10.9484	44.9399	CCL5;S100A7
cellular response to oxygen-containing compound (GO:1901701)	6/323	0.0171997	0.0933512	3.05905	12.4285	ZFP36;AKR1C3;AHR;CD68;ESR1;EPHA3
regulation of interferon-gamma production (GO:0032649)	3/86	0.0174588	0.0943825	5.76856	23.3506	F2RL1;BTN3A2;HLA-A
positive regulation of immune effector process (GO:0002699)	2/32	0.0175225	0.0943825	10.5829	42.8002	HLA-DRA;DDX60
axonogenesis (GO:0007409)	5/240	0.0186243	0.0999385	3.42483	13.6421	MAP1B;SLITRK4;SEMA4B;S100A6;EPHA3
protein ubiquitination (GO:0016567)	8/525	0.0189365	0.101232	2.51691	9.98374	HERC5;DTX3L;BCL2;UBE2L6;HLA-A;PSMB8;HERC6;PSMB9
positive regulation of protein kinase B signaling (GO:0051897)	4/161	0.0194817	0.103756	4.08389	16.0835	AKR1C3;AKR1C2;ESR1;AREG
secondary alcohol biosynthetic process (GO:1902653)	2/34	0.0196564	0.104035	9.9205	38.9811	G6PD;MVD
positive regulation of binding (GO:0051099)	3/90	0.0196804	0.104035	5.50222	21.6135	DTX3L;PARP9;B2M
regulation of apoptotic process (GO:0042981)	10/742	0.0199274	0.104951	2.23495	8.7513	LGALS1;TNFRSF12A;STAT1;TNFSF10;BCL2;IFI6;FLNA;IFIT3;DUSP6;IFIT2
regulation of stem cell differentiation (GO:2000736)	3/91	0.020259	0.106304	5.43942	21.2092	EIF2AK2;PSMB8;PSMB9
positive regulation of DNA-binding transcription factor activity (GO:0051091)	5/246	0.0204768	0.107051	3.33855	12.9818	DDX58;EIF2AK2;S100A9;ESR1;S100A8
bicarbonate transport (GO:0015701)	2/35	0.0207622	0.10736	9.61939	37.2715	SLC4A10;CA9
cholesterol biosynthetic process (GO:0006695)	2/35	0.0207622	0.10736	9.61939	37.2715	G6PD;MVD
semaphorin-plexin signaling pathway (GO:0071526)	2/35	0.0207622	0.10736	9.61939	37.2715	SEMA4B;FLNA
platelet aggregation (GO:0070527)	1/36	0.0218934	0.111586	9.336	35.6782	FGB;FLNA
positive regulation of cytokine-mediated signaling pathway (GO:0001961)	1/36	0.0218934	0.111586	9.336	35.6782	PARP14;PARP9
positive regulation of innate immune response (GO:0045089)	1/36	0.0218934	0.111586	9.336	35.6782	PLSCR1;CCL5
positive regulation of substrate adhesion-dependent cell spreading (GO:1900026)	1/36	0.0218934	0.111586	9.336	35.6782	FGB;FLNA
negative regulation of MAPK cascade (GO:0043409)	3/94	0.0220509	0.111987	5.25931	20.0611	LMO3;SPRY4;DUSP6
regulation of erythrocyte differentiation (GO:0045646)	2/37	0.0230497	0.116643	9.0688	34.1903	ZFP36;STAT1
positive regulation of ERK1 and ERK2 cascade (GO:0070374)	4/172	0.0241342	0.120898	3.81436	14.2052	FGB;CCL5;F2RL1;S100A7
regulation of apoptotic signaling pathway (GO:2001233)	2/38	0.0242306	0.120898	8.81644	32.7984	NR4A2;BCL2
response to cAMP (GO:0051591)	2/38	0.0242306	0.120898	8.81644	32.7984	STAT1;AHR
sterol biosynthetic process (GO:0016126)	2/38	0.0242306	0.120898	8.81644	32.7984	G6PD;MVD
response to peptide (GO:1901652)	1/39	0.0254358	0.126468	8.57773	31.494	MMP13;STAT1
organic acid transport (GO:0015849)	3/100	0.0258864	0.128259	4.93249	18.0235	ABCC3;ABCC2;AKR1C1
positive regulation of protein localization to membrane (GO:1905477)	3/101	0.0265582	0.130301	4.88191	17.7136	CEMIP;BCL2;EPHA3
negative regulation of I-kappaB kinase/NF-kappaB signaling (GO:0043124)	2/40	0.026665	0.130301	8.35158	30.2695	STAT1;ESR1
bone development (GO:0060348)	2/40	0.026665	0.130301	8.35158	30.2695	GJA1;MMP13
positive regulation of double-strand break repair (GO:2000781)	2/40	0.026665	0.130301	8.35158	30.2695	DTX3L;PARP9
positive regulation of cell growth (GO:0030307)	3/102	0.0272394	0.131513	4.83236	17.4114	BCL2;S100A9;S100A8
regulation of viral transcription (GO:0046782)	2/41	0.0279178	0.131513	8.13703	29.1183	IFITM3;ZFP36
keratinocyte differentiation (GO:0030216)	2/41	0.0279178	0.131513	8.13703	29.1183	AKR1C3;S100A7
antigen processing and presentation of exogenous peptide antigen (GO:0002478)	3/103	0.0279299	0.131513	4.78379	17.1167	HLA-DRA;HLA-A;HLA-F
negative regulation of cellular process (GO:0048523)	8/566	0.0280572	0.131513	2.32704	8.3157	IFITM1;GJA1;PLSCR1;CLDN3;BCL2;EIF2AK2;APBB2;IFIT3
steroid metabolic process (GO:0008202)	3/104	0.0286296	0.131513	4.73619	16.8292	AKR1C1;AKR1C3;AKR1C2
positive regulation of cell migration (GO:0030335)	5/269	0.0286812	0.131513	3.04412	10.8112	CEMIP;CLDN3;CCL5;SEMA4B;F2RL1
cellular respiration (GO:0045333)	2/42	0.0291939	0.131513	7.9332	28.0343	ETFB;UQCR10
positive regulation of cellular metabolic process (GO:0031325)	3/105	0.0293386	0.131513	4.68952	16.5486	CCL5;AKR1C1;AKR1C3
positive regulation of T cell differentiation (GO:0045582)	2/43	0.030493	0.131513	7.73932	27.0122	HLA-DRA;HLA-G
positive regulation of MAPK cascade (GO:0043410)	5/274	0.0307043	0.131513	2.98678	10.404	FGB;CCL5;EIF2AK2;F2RL1;S100A7
alditol phosphate metabolic process (GO:0052646)	1/5	0.0313522	0.131513	39.4226	136.5	ACP6
alpha-beta T cell differentiation (GO:0046632)	1/5	0.0313522	0.131513	39.4226	136.5	RSAD2
pyrimidine deoxyribonucleotide biosynthetic process (GO:0009221)	1/5	0.0313522	0.131513	39.4226	136.5	CMPK2
negative regulation of dendritic cell differentiation (GO:2001199)	1/5	0.0313522	0.131513	39.4226	136.5	HLA-G
negative regulation of gonadotropin secretion (GO:0032277)	1/5	0.0313522	0.131513	39.4226	136.5	GJA1
negative regulation of leukocyte differentiation (GO:1902106)	1/5	0.0313522	0.131513	39.4226	136.5	HLA-G
regulation of cellular response to vascular endothelial growth factor stimulus (GO:1902547)	1/5	0.0313522	0.131513	39.4226	136.5	TSPAN12
regulation of chromosome separation (GO:1905818)	1/5	0.0313522	0.131513	39.4226	136.5	PLSCR1
CD4-positive, alpha-beta T cell activation (GO:0035710)	1/5	0.0313522	0.131513	39.4226	136.5	RSAD2
regulation of DNA topoisomerase (ATP-hydrolyzing) activity (GO:2000371)	1/5	0.0313522	0.131513	39.4226	136.5	PLSCR1
cellular response to erythropoietin (GO:0036018)	1/5	0.0313522	0.131513	39.4226	136.5	MT1X
cellular response to nicotine (GO:0071316)	1/5	0.0313522	0.131513	39.4226	136.5	B2M
regulation of heart growth (GO:0060420)	1/5	0.0313522	0.131513	39.4226	136.5	DUSP6
negative regulation of transcription by RNA polymerase I (GO:0016479)	1/5	0.0313522	0.131513	39.4226	136.5	FLNA
regulation of integrin biosynthetic process (GO:0045113)	1/5	0.0313522	0.131513	39.4226	136.5	S100A9
chronic inflammatory response (GO:0002544)	1/5	0.0313522	0.131513	39.4226	136.5	S100A9
deoxyribonucleotide metabolic process (GO:0009262)	1/5	0.0313522	0.131513	39.4226	136.5	SAMHD1
p38MAPK cascade (GO:0038066)	1/5	0.0313522	0.131513	39.4226	136.5	ZFP36
peptidyl-lysine oxidation (GO:0018057)	1/5	0.0313522	0.131513	39.4226	136.5	LOXL1
drug transport (GO:0015893)	1/5	0.0313522	0.131513	39.4226	136.5	ABCC2
regulation of protein kinase C activity (GO:1900019)	1/5	0.0313522	0.131513	39.4226	136.5	CEMIP
regulation of receptor catabolic process (GO:2000644)	1/5	0.0313522	0.131513	39.4226	136.5	DTX3L
positive regulation of bicellular tight junction assembly (GO:1903348)	1/5	0.0313522	0.131513	39.4226	136.5	CLDN3
positive regulation of CD4-positive, CD25-positive, alpha-beta regulatory T cell differentiation (GO:0032831)	1/5	0.0313522	0.131513	39.4226	136.5	HLA-DRA
positive regulation of dendritic cell differentiation (GO:2001200)	1/5	0.0313522	0.131513	39.4226	136.5	LGALS1
positive regulation of DNA topoisomerase (ATP-hydrolyzing) activity (GO:2000373)	1/5	0.0313522	0.131513	39.4226	136.5	PLSCR1
renal tubule development (GO:0061326)	1/5	0.0313522	0.131513	39.4226	136.5	STAT1
response to prostaglandin (GO:0034694)	1/5	0.0313522	0.131513	39.4226	136.5	AKR1C3
ribose phosphate metabolic process (GO:0019693)	1/5	0.0313522	0.131513	39.4226	136.5	G6PD
positive regulation of metallopeptidase activity (GO:1905050)	1/5	0.0313522	0.131513	39.4226	136.5	CLDN3
positive regulation of natural killer cell chemotaxis (GO:2000503)	1/5	0.0313522	0.131513	39.4226	136.5	CCL5
isopentenyl diphosphate biosynthetic process (GO:0009240)	1/5	0.0313522	0.131513	39.4226	136.5	MVD
positive regulation of peroxisome proliferator activated receptor signaling pathway (GO:0035360)	1/5	0.0313522	0.131513	39.4226	136.5	LMO3
positive regulation of protein kinase C activity (GO:1900020)	1/5	0.0313522	0.131513	39.4226	136.5	CEMIP
mature conventional dendritic cell differentiation (GO:0097029)	1/5	0.0313522	0.131513	39.4226	136.5	F2RL1
metanephric mesenchymal cell differentiation (GO:0072162)	1/5	0.0313522	0.131513	39.4226	136.5	STAT1
positive regulation of toll-like receptor 9 signaling pathway (GO:0034165)	1/5	0.0313522	0.131513	39.4226	136.5	RSAD2
antibacterial humoral response (GO:0019731)	2/44	0.0318146	0.132282	7.55467	26.0472	FGB;HLA-A
response to amyloid-beta (GO:1904645)	2/44	0.0318146	0.132282	7.55467	26.0472	GJA1;MMP13
homotypic cell-cell adhesion (GO:0034109)	2/44	0.0318146	0.132282	7.55467	26.0472	FGB;FLNA
lipid transport (GO:0006869)	3/109	0.0322671	0.133772	4.51164	15.4916	ABCC3;ABCC2;AKR1C1
neutrophil degranulation (GO:0043312)	7/481	0.0339446	0.140317	2.38736	8.0765	HLA-B;HLA-C;CD68;B2M;S100A9;S100A8;S100A7
negative regulation of cell population proliferation (GO:0008285)	6/379	0.0340869	0.140497	2.59234	8.7591	IFITM1;CLDN3;HMOX1;EIF2AK2;B2M;IFIT3
regulation of B cell proliferation (GO:0030888)	2/46	0.0345244	0.140717	7.21055	24.2713	BCL2;AHR
regulation of cytoskeleton organization (GO:0051493)	3/112	0.0345603	0.140717	4.3868	14.7618	S100A9;EPHA3;S100A8
neutrophil activation involved in immune response (GO:0002283)	7/485	0.0352569	0.140717	2.36689	7.91748	HLA-B;HLA-C;CD68;B2M;S100A9;S100A8;S100A7
regulation of protein localization to nucleus (GO:1900180)	2/47	0.0359118	0.140717	7.04996	23.453	DTX3L;PARP9
positive regulation of cell-cell adhesion (GO:0022409)	2/47	0.0359118	0.140717	7.04996	23.453	FGB;CCL5
neutrophil mediated immunity (GO:0002446)	7/488	0.036263	0.140717	2.35177	7.80071	HLA-B;HLA-C;CD68;B2M;S100A9;S100A8;S100A7
positive regulation of endocytosis (GO:0045807)	2/48	0.0373205	0.140717	6.89635	22.6766	F2RL1;B2M
myelination (GO:0042552)	2/48	0.0373205	0.140717	6.89635	22.6766	PMP22;BCAS1
purine deoxyribonucleotide catabolic process (GO:0009155)	1/6	0.0375047	0.140717	31.5365	103.543	SAMHD1
negative regulation of erythrocyte differentiation (GO:0045647)	1/6	0.0375047	0.140717	31.5365	103.543	ZFP36
astrocyte development (GO:0014002)	1/6	0.0375047	0.140717	31.5365	103.543	S100A9
cellular response to granulocyte macrophage colony-stimulating factor stimulus (GO:0097011)	1/6	0.0375047	0.140717	31.5365	103.543	ZFP36
cellular response to iron ion (GO:0071281)	1/6	0.0375047	0.140717	31.5365	103.543	B2M
regulation of glomerular filtration (GO:0003093)	1/6	0.0375047	0.140717	31.5365	103.543	F2RL1
regulation of hematopoietic stem cell proliferation (GO:1902033)	1/6	0.0375047	0.140717	31.5365	103.543	EIF2AK2
negative regulation of trophoblast cell migration (GO:1901164)	1/6	0.0375047	0.140717	31.5365	103.543	GJA1
negative regulation of vitamin metabolic process (GO:0046137)	1/6	0.0375047	0.140717	31.5365	103.543	AKR1C3
regulation of keratinocyte apoptotic process (GO:1902172)	1/6	0.0375047	0.140717	31.5365	103.543	ZFP36
regulation of macromolecule biosynthetic process (GO:0010556)	1/6	0.0375047	0.140717	31.5365	103.543	S100A9
peptide antigen assembly with MHC protein complex (GO:0002501)	1/6	0.0375047	0.140717	31.5365	103.543	HLA-DRA
regulation of protein depolymerization (GO:1901879)	1/6	0.0375047	0.140717	31.5365	103.543	MAP1B
positive regulation of cell-cell adhesion mediated by integrin (GO:0033634)	1/6	0.0375047	0.140717	31.5365	103.543	CCL5
foam cell differentiation (GO:0090077)	1/6	0.0375047	0.140717	31.5365	103.543	STAT1
regulation of T-helper cell differentiation (GO:0045622)	1/6	0.0375047	0.140717	31.5365	103.543	HLA-DRA
response to granulocyte macrophage colony-stimulating factor (GO:0097012)	1/6	0.0375047	0.140717	31.5365	103.543	ZFP36
induction of bacterial agglutination (GO:0043152)	1/6	0.0375047	0.140717	31.5365	103.543	FGB
intracellular pH elevation (GO:0051454)	1/6	0.0375047	0.140717	31.5365	103.543	BCL2
macrophage derived foam cell differentiation (GO:0010742)	1/6	0.0375047	0.140717	31.5365	103.543	STAT1
positive regulation of receptor binding (GO:1900122)	1/6	0.0375047	0.140717	31.5365	103.543	B2M
mesenchymal cell differentiation involved in kidney development (GO:0072161)	1/6	0.0375047	0.140717	31.5365	103.543	STAT1
positive regulation of toll-like receptor 2 signaling pathway (GO:0034137)	1/6	0.0375047	0.140717	31.5365	103.543	F2RL1
positive regulation of toll-like receptor 3 signaling pathway (GO:0034141)	1/6	0.0375047	0.140717	31.5365	103.543	F2RL1
positive regulation of toll-like receptor 7 signaling pathway (GO:0034157)	1/6	0.0375047	0.140717	31.5365	103.543	RSAD2
xenobiotic transport across blood-brain barrier (GO:1990962)	1/6	0.0375047	0.140717	31.5365	103.543	ABCC2
negative regulation of intracellular signal transduction (GO:1902532)	4/198	0.0376179	0.14077	3.2988	10.821	STAT1;BCL2;HLA-G;ESR1
cellular defense response (GO:0006968)	2/49	0.0387502	0.142752	6.74928	21.9393	LGALS3BP;HLA-G
regulation of stress-activated MAPK cascade (GO:0032872)	2/49	0.0387502	0.142752	6.74928	21.9393	EIF2AK2;F2RL1
negative regulation of ERK1 and ERK2 cascade (GO:0070373)	2/50	0.0402006	0.142752	6.60833	21.2384	LMO3;DUSP6
neuron migration (GO:0001764)	2/50	0.0402006	0.142752	6.60833	21.2384	NR4A2;MAP1B
positive regulation of cell morphogenesis involved in differentiation (GO:0010770)	2/50	0.0402006	0.142752	6.60833	21.2384	FGB;FLNA
positive regulation of cysteine-type endopeptidase activity involved in apoptotic process (GO:0043280)	3/119	0.0402303	0.142752	4.12062	13.2401	TNFSF10;S100A9;S100A8
regulation of angiogenesis (GO:0045765)	4/203	0.0406197	0.142752	3.2151	10.2996	STAT1;HMOX1;TSPAN12;HLA-G
cellular response to lipopolysaccharide (GO:0071222)	3/120	0.0410765	0.142752	4.08519	13.0412	ZFP36;CCL5;CD68
regulation of cellular amine metabolic process (GO:0033238)	2/51	0.0416712	0.142752	6.47314	20.5713	PSMB8;PSMB9
negative regulation of transport (GO:0051051)	2/51	0.0416712	0.142752	6.47314	20.5713	PLSCR1;EPHA3
regulation of interleukin-12 production (GO:0032655)	2/51	0.0416712	0.142752	6.47314	20.5713	HLA-B;HLA-G
positive regulation of fat cell differentiation (GO:0045600)	2/51	0.0416712	0.142752	6.47314	20.5713	ZFP36;LMO3
protein homooligomerization (GO:0051260)	3/121	0.0419316	0.142752	4.05037	12.8466	SAMHD1;B2M;HLA-G
regulation of inflammatory response (GO:0050727)	4/206	0.0424844	0.142752	3.16687	10.0029	CCL5;S100A9;USP18;S100A8
extracellular matrix organization (GO:0030198)	5/300	0.0426584	0.142752	2.71992	8.58008	FGB;MMP13;MMP1;LOXL1;MMP10
regulation of mRNA catabolic process (GO:0061013)	3/122	0.0427957	0.142752	4.01613	12.6561	ZFP36;PSMB8;PSMB9
epithelium development (GO:0060429)	3/122	0.0427957	0.142752	4.01613	12.6561	STAT1;AKR1C1;AKR1C2
protein homotetramerization (GO:0051289)	2/52	0.0431619	0.142752	6.34336	19.9359	SAMHD1;B2M
astrocyte differentiation (GO:0048708)	1/7	0.0436183	0.142752	26.2791	82.3134	S100A9
regulation of atrial cardiac muscle cell membrane repolarization (GO:0060372)	1/7	0.0436183	0.142752	26.2791	82.3134	FLNA
negative regulation of interferon-gamma-mediated signaling pathway (GO:0060336)	1/7	0.0436183	0.142752	26.2791	82.3134	PARP14
bleb assembly (GO:0032060)	1/7	0.0436183	0.142752	26.2791	82.3134	PMP22
negative regulation of response to interferon-gamma (GO:0060331)	1/7	0.0436183	0.142752	26.2791	82.3134	PARP14
regulation of glucocorticoid receptor signaling pathway (GO:2000322)	1/7	0.0436183	0.142752	26.2791	82.3134	LMO3
negative regulation of T cell apoptotic process (GO:0070233)	1/7	0.0436183	0.142752	26.2791	82.3134	CCL5
chemical homeostasis within a tissue (GO:0048875)	1/7	0.0436183	0.142752	26.2791	82.3134	OAS1
regulation of ketone biosynthetic process (GO:0010566)	1/7	0.0436183	0.142752	26.2791	82.3134	AKR1C3
complement activation, alternative pathway (GO:0006957)	1/7	0.0436183	0.142752	26.2791	82.3134	CFB
nuclear-transcribed mRNA catabolic process, deadenylation-independent decay (GO:0031086)	1/7	0.0436183	0.142752	26.2791	82.3134	ZFP36
regulation of MDA-5 signaling pathway (GO:0039533)	1/7	0.0436183	0.142752	26.2791	82.3134	DDX60
regulation of metallopeptidase activity (GO:1905048)	1/7	0.0436183	0.142752	26.2791	82.3134	CLDN3
regulation of morphogenesis of an epithelium (GO:1905330)	1/7	0.0436183	0.142752	26.2791	82.3134	GJA1
regulation of natural killer cell chemotaxis (GO:2000501)	1/7	0.0436183	0.142752	26.2791	82.3134	CCL5
pentose metabolic process (GO:0019321)	1/7	0.0436183	0.142752	26.2791	82.3134	G6PD
dolichyl diphosphate biosynthetic process (GO:0006489)	1/7	0.0436183	0.142752	26.2791	82.3134	MVD
dolichyl diphosphate metabolic process (GO:0046465)	1/7	0.0436183	0.142752	26.2791	82.3134	MVD
positive regulation of activation of Janus kinase activity (GO:0010536)	1/7	0.0436183	0.142752	26.2791	82.3134	CCL5
fatty acid elongation, monounsaturated fatty acid (GO:0034625)	1/7	0.0436183	0.142752	26.2791	82.3134	ELOVL2
fatty acid elongation, polyunsaturated fatty acid (GO:0034626)	1/7	0.0436183	0.142752	26.2791	82.3134	ELOVL2
fatty acid elongation, saturated fatty acid (GO:0019367)	1/7	0.0436183	0.142752	26.2791	82.3134	ELOVL2
fatty acid elongation, unsaturated fatty acid (GO:0019368)	1/7	0.0436183	0.142752	26.2791	82.3134	ELOVL2
regulation of T cell mediated immune response to tumor cell (GO:0002840)	1/7	0.0436183	0.142752	26.2791	82.3134	AHR
regulation of toll-like receptor 7 signaling pathway (GO:0034155)	1/7	0.0436183	0.142752	26.2791	82.3134	RSAD2
gap junction assembly (GO:0016264)	1/7	0.0436183	0.142752	26.2791	82.3134	GJA1
response to host defenses (GO:0052200)	1/7	0.0436183	0.142752	26.2791	82.3134	B2M
response to lead ion (GO:0010288)	1/7	0.0436183	0.142752	26.2791	82.3134	PLSCR1
positive regulation of integrin-mediated signaling pathway (GO:2001046)	1/7	0.0436183	0.142752	26.2791	82.3134	FLNA
hyaluronan biosynthetic process (GO:0030213)	1/7	0.0436183	0.142752	26.2791	82.3134	CEMIP
ribose phosphate biosynthetic process (GO:0046390)	1/7	0.0436183	0.142752	26.2791	82.3134	G6PD
positive regulation of lymphocyte apoptotic process (GO:0070230)	1/7	0.0436183	0.142752	26.2791	82.3134	CCL5
surfactant homeostasis (GO:0043129)	1/7	0.0436183	0.142752	26.2791	82.3134	OAS1
positive regulation of receptor catabolic process (GO:2000646)	1/7	0.0436183	0.142752	26.2791	82.3134	DTX3L
positive regulation of RNA polymerase II transcription preinitiation complex assembly (GO:0045899)	1/7	0.0436183	0.142752	26.2791	82.3134	ESR1
modulation by symbiont of host defense response (GO:0052031)	1/7	0.0436183	0.142752	26.2791	82.3134	B2M
regulation of anatomical structure morphogenesis (GO:0022603)	3/123	0.0436688	0.142752	3.98246	12.4696	CLDN3;HMOX1;TSPAN12
regulation of immune effector process (GO:0002697)	2/53	0.0446722	0.145364	6.21867	19.3301	HLA-DRA;CFB
epidermal cell differentiation (GO:0009913)	2/53	0.0446722	0.145364	6.21867	19.3301	AKR1C3;S100A7
cellular response to oxidative stress (GO:0034599)	3/125	0.0454415	0.146859	3.91678	12.108	G6PD;AKR1C3;HMOX1
platelet degranulation (GO:0002576)	3/125	0.0454415	0.146859	3.91678	12.108	LGALS3BP;FGB;FLNA
regulation of protein secretion (GO:0050708)	3/125	0.0454415	0.146859	3.91678	12.108	FGB;RSAD2;CCL5
regulation of cellular amino acid metabolic process (GO:0006521)	2/54	0.046202	0.148454	6.09877	18.7521	PSMB8;PSMB9
regulation of cyclin-dependent protein kinase activity (GO:1904029)	2/54	0.046202	0.148454	6.09877	18.7521	HERC5;CCNG2
negative regulation of growth (GO:0045926)	3/126	0.0463411	0.148454	3.88474	11.9328	GJA1;MT1X;APBB2
regulation of activation of Janus kinase activity (GO:0010533)	1/8	0.0496935	0.148454	22.5238	67.6138	CCL5
aromatic compound catabolic process (GO:0019439)	1/8	0.0496935	0.148454	22.5238	67.6138	PON3
atrial cardiac muscle cell to AV node cell signaling (GO:0086026)	1/8	0.0496935	0.148454	22.5238	67.6138	GJA1
regulation of CD4-positive, alpha-beta T cell activation (GO:2000514)	1/8	0.0496935	0.148454	22.5238	67.6138	HLA-DRA
regulation of CD8-positive, alpha-beta T cell proliferation (GO:2000564)	1/8	0.0496935	0.148454	22.5238	67.6138	HLA-A
regulation of chemokine (C-C motif) ligand 5 production (GO:0071649)	1/8	0.0496935	0.148454	22.5238	67.6138	OAS3
negative regulation of osteoblast proliferation (GO:0033689)	1/8	0.0496935	0.148454	22.5238	67.6138	EIF2AK2
cellular response to interleukin-21 (GO:0098757)	1/8	0.0496935	0.148454	22.5238	67.6138	STAT1
negative regulation of T cell mediated cytotoxicity (GO:0001915)	1/8	0.0496935	0.148454	22.5238	67.6138	HLA-G
phosphatidylinositol-3-phosphate biosynthetic process (GO:0036092)	1/8	0.0496935	0.148454	22.5238	67.6138	PIK3C2G
regulation of positive chemotaxis (GO:0050926)	1/8	0.0496935	0.148454	22.5238	67.6138	F2RL1
plasma membrane phospholipid scrambling (GO:0017121)	1/8	0.0496935	0.148454	22.5238	67.6138	PLSCR1
endosomal vesicle fusion (GO:0034058)	1/8	0.0496935	0.148454	22.5238	67.6138	SAMD9
regulation of protein localization to early endosome (GO:1902965)	1/8	0.0496935	0.148454	22.5238	67.6138	DTX3L
regulation of response to wounding (GO:1903034)	1/8	0.0496935	0.148454	22.5238	67.6138	TNFRSF12A
positive regulation of CD4-positive, alpha-beta T cell differentiation (GO:0043372)	1/8	0.0496935	0.148454	22.5238	67.6138	HLA-DRA
regulation of toll-like receptor 3 signaling pathway (GO:0034139)	1/8	0.0496935	0.148454	22.5238	67.6138	F2RL1
regulation of transcription from RNA polymerase II promoter in response to oxidative stress (GO:0043619)	1/8	0.0496935	0.148454	22.5238	67.6138	HMOX1
positive regulation of dendritic cell cytokine production (GO:0002732)	1/8	0.0496935	0.148454	22.5238	67.6138	DDX58
positive regulation of homotypic cell-cell adhesion (GO:0034112)	1/8	0.0496935	0.148454	22.5238	67.6138	CCL5
positive regulation of intracellular steroid hormone receptor signaling pathway (GO:0033145)	1/8	0.0496935	0.148454	22.5238	67.6138	LMO3
positive regulation of isomerase activity (GO:0010912)	1/8	0.0496935	0.148454	22.5238	67.6138	PLSCR1
positive regulation of leukocyte differentiation (GO:1902107)	1/8	0.0496935	0.148454	22.5238	67.6138	LGALS1
immune response-inhibiting cell surface receptor signaling pathway (GO:0002767)	1/8	0.0496935	0.148454	22.5238	67.6138	HLA-G
positive regulation of membrane invagination (GO:1905155)	1/8	0.0496935	0.148454	22.5238	67.6138	F2RL1
interleukin-21-mediated signaling pathway (GO:0038114)	1/8	0.0496935	0.148454	22.5238	67.6138	STAT1
isoprenoid metabolic process (GO:0006720)	1/8	0.0496935	0.148454	22.5238	67.6138	MVD
somatic hypermutation of immunoglobulin genes (GO:0016446)	1/8	0.0496935	0.148454	22.5238	67.6138	SAMHD1
positive regulation of peptide secretion (GO:0002793)	1/8	0.0496935	0.148454	22.5238	67.6138	FGB
positive regulation of protein localization to early endosome (GO:1902966)	1/8	0.0496935	0.148454	22.5238	67.6138	DTX3L
positive regulation of protein localization to endosome (GO:1905668)	1/8	0.0496935	0.148454	22.5238	67.6138	DTX3L
T cell mediated cytotoxicity (GO:0001913)	1/8	0.0496935	0.148454	22.5238	67.6138	HLA-A
positive regulation of T-helper 2 cell cytokine production (GO:2000553)	1/8	0.0496935	0.148454	22.5238	67.6138	RSAD2
regulation of primary metabolic process (GO:0080090)	3/130	0.0500274	0.149138	3.76162	11.2667	MVD;PSMB8;PSMB9
negative regulation of cell cycle G2/M phase transition (GO:1902750)	2/57	0.0509047	0.150687	5.76524	17.1677	PSMB8;PSMB9
regulation of reactive oxygen species metabolic process (GO:2000377)	2/57	0.0509047	0.150687	5.76524	17.1677	AKR1C1;AKR1C3
protein K48-linked ubiquitination (GO:0070936)	2/57	0.0509047	0.150687	5.76524	17.1677	DTX3L;IFI27
cellular response to metal ion (GO:0071248)	3/131	0.0509708	0.150687	3.73204	11.1084	AKR1C3;MT1X;B2M
regulation of calcium ion transport (GO:0051924)	2/58	0.0525091	0.153954	5.662	16.6846	CCL5;BCL2
fat cell differentiation (GO:0045444)	2/58	0.0525091	0.153954	5.662	16.6846	NR4A2;PSMB8
positive regulation of protein binding (GO:0032092)	2/58	0.0525091	0.153954	5.662	16.6846	DTX3L;B2M
membrane lipid biosynthetic process (GO:0046467)	2/58	0.0525091	0.153954	5.662	16.6846	ELOVL2;ST8SIA6
positive regulation of peptidyl-tyrosine phosphorylation (GO:0050731)	3/134	0.0538526	0.153994	3.64602	10.6519	CCL5;PARP14;PARP9
regulation of CD8-positive, alpha-beta T cell activation (GO:2001185)	1/9	0.0557303	0.153994	19.7073	56.8996	HLA-A
negative regulation of leukocyte degranulation (GO:0043301)	1/9	0.0557303	0.153994	19.7073	56.8996	HLA-F
regulation of dendritic cell antigen processing and presentation (GO:0002604)	1/9	0.0557303	0.153994	19.7073	56.8996	CD68
cellular response to forskolin (GO:1904322)	1/9	0.0557303	0.153994	19.7073	56.8996	AHR
cellular response to interleukin-9 (GO:0071355)	1/9	0.0557303	0.153994	19.7073	56.8996	STAT1
negative regulation of T cell cytokine production (GO:0002725)	1/9	0.0557303	0.153994	19.7073	56.8996	HLA-F
regulation of helicase activity (GO:0051095)	1/9	0.0557303	0.153994	19.7073	56.8996	IFIT1
nucleoside diphosphate phosphorylation (GO:0006165)	1/9	0.0557303	0.153994	19.7073	56.8996	CMPK2
nucleoside triphosphate biosynthetic process (GO:0009142)	1/9	0.0557303	0.153994	19.7073	56.8996	CMPK2
nucleotide phosphorylation (GO:0046939)	1/9	0.0557303	0.153994	19.7073	56.8996	CMPK2
organic acid catabolic process (GO:0016054)	1/9	0.0557303	0.153994	19.7073	56.8996	PON3
regulation of peroxisome proliferator activated receptor signaling pathway (GO:0035358)	1/9	0.0557303	0.153994	19.7073	56.8996	LMO3
plasminogen activation (GO:0031639)	1/9	0.0557303	0.153994	19.7073	56.8996	FGB
positive regulation of blood vessel endothelial cell proliferation involved in sprouting angiogenesis (GO:1903589)	1/9	0.0557303	0.153994	19.7073	56.8996	HMOX1
positive regulation of CD8-positive, alpha-beta T cell activation (GO:2001187)	1/9	0.0557303	0.153994	19.7073	56.8996	HLA-A
regulation of transmembrane transporter activity (GO:0022898)	1/9	0.0557303	0.153994	19.7073	56.8996	BCL2
regulation of tumor necrosis factor superfamily cytokine production (GO:1903555)	1/9	0.0557303	0.153994	19.7073	56.8996	ZFP36
response to forskolin (GO:1904321)	1/9	0.0557303	0.153994	19.7073	56.8996	AHR
response to type I interferon (GO:0034340)	1/9	0.0557303	0.153994	19.7073	56.8996	IFIT1
positive regulation of macrophage cytokine production (GO:0060907)	1/9	0.0557303	0.153994	19.7073	56.8996	HLA-G
positive regulation of memory T cell differentiation (GO:0043382)	1/9	0.0557303	0.153994	19.7073	56.8996	HLA-DRA
interleukin-9-mediated signaling pathway (GO:0038113)	1/9	0.0557303	0.153994	19.7073	56.8996	STAT1
intestinal cholesterol absorption (GO:0030299)	1/9	0.0557303	0.153994	19.7073	56.8996	AKR1C1
isoprenoid biosynthetic process (GO:0008299)	1/9	0.0557303	0.153994	19.7073	56.8996	MVD
ketone biosynthetic process (GO:0042181)	1/9	0.0557303	0.153994	19.7073	56.8996	AKR1C3
positive regulation of phagocytosis, engulfment (GO:0060100)	1/9	0.0557303	0.153994	19.7073	56.8996	F2RL1
positive regulation of sequestering of triglyceride (GO:0010890)	1/9	0.0557303	0.153994	19.7073	56.8996	PLIN2
Notch signaling pathway (GO:0007219)	2/60	0.0557713	0.153994	5.46621	15.7782	DTX3L;STAT1
response to organic cyclic compound (GO:0014070)	2/60	0.0557713	0.153994	5.46621	15.7782	CCL5;ESR1
positive regulation of interleukin-8 production (GO:0032757)	2/61	0.0574285	0.157956	5.37329	15.3526	DDX58;F2RL1
iron ion homeostasis (GO:0055072)	2/61	0.0574285	0.157956	5.37329	15.3526	HMOX1;B2M
neuron projection morphogenesis (GO:0048812)	3/140	0.0598459	0.16018	3.48528	9.8145	MAP1B;SLITRK4;S100A6
actin cytoskeleton reorganization (GO:0031532)	2/63	0.0607939	0.16018	5.19659	14.5518	CLDN3;FLNA
amyloid fibril formation (GO:1990000)	2/63	0.0607939	0.16018	5.19659	14.5518	UBE2L6;B2M
positive regulation of viral process (GO:0048524)	2/63	0.0607939	0.16018	5.19659	14.5518	CCL5;IFIT1
cellular protein modification process (GO:0006464)	11/1025	0.0616037	0.16018	1.76366	4.91539	HERC5;LGALS1;EIF2AK2;UBE2L6;ST8SIA6;PARP14;PARP9;LOXL1;DUSP6;PSMB8;PSMB9
negative regulation of hormone secretion (GO:0046888)	1/10	0.0617291	0.16018	17.5168	48.7842	GJA1
negative regulation of leukocyte migration (GO:0002686)	1/10	0.0617291	0.16018	17.5168	48.7842	HMOX1
regulation of cell-cell adhesion mediated by integrin (GO:0033632)	1/10	0.0617291	0.16018	17.5168	48.7842	CCL5
negative regulation of lymphocyte apoptotic process (GO:0070229)	1/10	0.0617291	0.16018	17.5168	48.7842	CCL5
cell differentiation involved in metanephros development (GO:0072202)	1/10	0.0617291	0.16018	17.5168	48.7842	STAT1
cellular response to acetylcholine (GO:1905145)	1/10	0.0617291	0.16018	17.5168	48.7842	LYPD1
regulation of epithelial cell apoptotic process (GO:1904035)	1/10	0.0617291	0.16018	17.5168	48.7842	ZFP36
negative regulation of receptor binding (GO:1900121)	1/10	0.0617291	0.16018	17.5168	48.7842	B2M
cellular response to oxidised low-density lipoprotein particle stimulus (GO:0140052)	1/10	0.0617291	0.16018	17.5168	48.7842	CD68
negative regulation of tyrosine phosphorylation of STAT protein (GO:0042532)	1/10	0.0617291	0.16018	17.5168	48.7842	PARP14
regulation of mast cell activation (GO:0033003)	1/10	0.0617291	0.16018	17.5168	48.7842	PLSCR1
regulation of memory T cell differentiation (GO:0043380)	1/10	0.0617291	0.16018	17.5168	48.7842	HLA-DRA
regulation of organ growth (GO:0046620)	1/10	0.0617291	0.16018	17.5168	48.7842	DUSP6
regulation of phagocytosis, engulfment (GO:0060099)	1/10	0.0617291	0.16018	17.5168	48.7842	F2RL1
positive regulation by symbiont of entry into host (GO:0075294)	1/10	0.0617291	0.16018	17.5168	48.7842	LGALS1
regulation of receptor binding (GO:1900120)	1/10	0.0617291	0.16018	17.5168	48.7842	B2M
regulation of RNA polymerase II transcription preinitiation complex assembly (GO:0045898)	1/10	0.0617291	0.16018	17.5168	48.7842	ESR1
fatty acid beta-oxidation using acyl-CoA dehydrogenase (GO:0033539)	1/10	0.0617291	0.16018	17.5168	48.7842	ETFB
histone H2B ubiquitination (GO:0033523)	1/10	0.0617291	0.16018	17.5168	48.7842	DTX3L
positive regulation of mesenchymal cell proliferation (GO:0002053)	1/10	0.0617291	0.16018	17.5168	48.7842	STAT1
positive regulation of T cell apoptotic process (GO:0070234)	1/10	0.0617291	0.16018	17.5168	48.7842	CCL5
positive regulation of toll-like receptor 4 signaling pathway (GO:0034145)	1/10	0.0617291	0.16018	17.5168	48.7842	F2RL1
positive regulation of viral entry into host cell (GO:0046598)	1/10	0.0617291	0.16018	17.5168	48.7842	LGALS1
modulation by symbiont of host process (GO:0044003)	1/10	0.0617291	0.16018	17.5168	48.7842	B2M
primary alcohol catabolic process (GO:0034310)	1/10	0.0617291	0.16018	17.5168	48.7842	AKR1C3
myelin assembly (GO:0032288)	1/10	0.0617291	0.16018	17.5168	48.7842	PMP22
antimicrobial humoral immune response mediated by antimicrobial peptide (GO:0061844)	2/64	0.0625015	0.160718	5.11252	14.1748	S100A9;S100A7
regulation of cellular ketone metabolic process (GO:0010565)	2/64	0.0625015	0.160718	5.11252	14.1748	PSMB8;PSMB9
regulation of extrinsic apoptotic signaling pathway (GO:2001236)	2/64	0.0625015	0.160718	5.11252	14.1748	TNFRSF12A;TNFSF10
diterpenoid metabolic process (GO:0016101)	2/64	0.0625015	0.160718	5.11252	14.1748	AKR1C1;AKR1C3
pre-replicative complex assembly (GO:0036388)	2/64	0.0625015	0.160718	5.11252	14.1748	PSMB8;PSMB9
negative regulation of G2/M transition of mitotic cell cycle (GO:0010972)	2/66	0.0659651	0.166607	4.95225	13.4633	PSMB8;PSMB9
cellular response to nutrient levels (GO:0031669)	2/66	0.0659651	0.166607	4.95225	13.4633	AKR1C3;CD68
regulation of mRNA stability (GO:0043488)	3/146	0.0661387	0.166607	3.33803	9.0661	ZFP36;PSMB8;PSMB9
protein oxidation (GO:0018158)	1/11	0.0676901	0.166607	15.7643	42.4503	LOXL1
B cell mediated immunity (GO:0019724)	1/11	0.0676901	0.166607	15.7643	42.4503	HLA-G
cell-cell junction maintenance (GO:0045217)	1/11	0.0676901	0.166607	15.7643	42.4503	F2RL1
negative regulation of translation, ncRNA-mediated (GO:0040033)	1/11	0.0676901	0.166607	15.7643	42.4503	ZFP36
cellular response to UV-A (GO:0071492)	1/11	0.0676901	0.166607	15.7643	42.4503	MMP1
cyclooxygenase pathway (GO:0019371)	1/11	0.0676901	0.166607	15.7643	42.4503	AKR1C3
regulation of mesenchymal cell proliferation (GO:0010464)	1/11	0.0676901	0.166607	15.7643	42.4503	STAT1
erythrocyte development (GO:0048821)	1/11	0.0676901	0.166607	15.7643	42.4503	G6PD
regulation of T cell apoptotic process (GO:0070232)	1/11	0.0676901	0.166607	15.7643	42.4503	CCL5
regulation of T-helper 2 cell cytokine production (GO:2000551)	1/11	0.0676901	0.166607	15.7643	42.4503	RSAD2
regulation of toll-like receptor 2 signaling pathway (GO:0034135)	1/11	0.0676901	0.166607	15.7643	42.4503	F2RL1
regulation of toll-like receptor 9 signaling pathway (GO:0034163)	1/11	0.0676901	0.166607	15.7643	42.4503	RSAD2
positive regulation of epidermal growth factor-activated receptor activity (GO:0045741)	1/11	0.0676901	0.166607	15.7643	42.4503	AREG
response to corticosteroid (GO:0031960)	1/11	0.0676901	0.166607	15.7643	42.4503	AKR1C3
positive regulation of keratinocyte proliferation (GO:0010838)	1/11	0.0676901	0.166607	15.7643	42.4503	AREG
interleukin-35-mediated signaling pathway (GO:0070757)	1/11	0.0676901	0.166607	15.7643	42.4503	STAT1
intestinal lipid absorption (GO:0098856)	1/11	0.0676901	0.166607	15.7643	42.4503	AKR1C1
positive regulation of posttranscriptional gene silencing (GO:0060148)	1/11	0.0676901	0.166607	15.7643	42.4503	ZFP36
metanephric mesenchyme development (GO:0072075)	1/11	0.0676901	0.166607	15.7643	42.4503	STAT1
midbrain dopaminergic neuron differentiation (GO:1904948)	1/11	0.0676901	0.166607	15.7643	42.4503	NR4A2
miRNA mediated inhibition of translation (GO:0035278)	1/11	0.0676901	0.166607	15.7643	42.4503	ZFP36
regulation of epidermal growth factor receptor signaling pathway (GO:0042058)	2/67	0.0677205	0.166607	4.87582	13.1275	IFI6;AREG
positive regulation of intracellular protein transport (GO:0090316)	3/148	0.0683013	0.167745	3.29166	8.83424	CEMIP;BCL2;FLNA
positive regulation of multicellular organismal process (GO:0051240)	5/345	0.0691891	0.169632	2.35451	6.28869	FGB;GJA1;EIF2AK2;F2RL1;HLA-G
cellular response to organic cyclic compound (GO:0071407)	3/150	0.070496	0.172539	3.24654	8.61048	CCL5;AHR;ESR1
positive regulation of cell-substrate adhesion (GO:0010811)	2/70	0.0730784	0.175048	4.66	12.1916	FGB;FLNA
actin crosslink formation (GO:0051764)	1/12	0.0736135	0.175048	14.3304	37.3871	FLNA
regulation of actin filament depolymerization (GO:0030834)	1/12	0.0736135	0.175048	14.3304	37.3871	F2RL1
negative regulation of gene silencing by miRNA (GO:0060965)	1/12	0.0736135	0.175048	14.3304	37.3871	ESR1
axonal fasciculation (GO:0007413)	1/12	0.0736135	0.175048	14.3304	37.3871	EPHA3
regulation of CD4-positive, alpha-beta T cell differentiation (GO:0043370)	1/12	0.0736135	0.175048	14.3304	37.3871	HLA-DRA
carboxylic acid catabolic process (GO:0046395)	1/12	0.0736135	0.175048	14.3304	37.3871	PON3
negative regulation of production of miRNAs involved in gene silencing by miRNA (GO:1903799)	1/12	0.0736135	0.175048	14.3304	37.3871	ESR1
positive regulation of actin filament depolymerization (GO:0030836)	1/12	0.0736135	0.175048	14.3304	37.3871	F2RL1
regulation of pseudopodium assembly (GO:0031272)	1/12	0.0736135	0.175048	14.3304	37.3871	F2RL1
positive regulation of protein depolymerization (GO:1901881)	1/12	0.0736135	0.175048	14.3304	37.3871	F2RL1
macrophage chemotaxis (GO:0048246)	1/12	0.0736135	0.175048	14.3304	37.3871	CCL5
positive regulation of pseudopodium assembly (GO:0031274)	1/12	0.0736135	0.175048	14.3304	37.3871	F2RL1
toll-like receptor 3 signaling pathway (GO:0034138)	1/12	0.0736135	0.175048	14.3304	37.3871	OAS1
mitochondrial electron transport, ubiquinol to cytochrome c (GO:0006122)	1/12	0.0736135	0.175048	14.3304	37.3871	UQCR10
modulation by host of viral process (GO:0044788)	1/12	0.0736135	0.175048	14.3304	37.3871	IFI27
protein auto-ADP-ribosylation (GO:0070213)	1/12	0.0736135	0.175048	14.3304	37.3871	PARP12
protein tetramerization (GO:0051262)	2/71	0.074894	0.177203	4.59223	11.9016	SAMHD1;B2M
regulation of endopeptidase activity (GO:0052548)	2/71	0.074894	0.177203	4.59223	11.9016	PSMB8;PSMB9
positive regulation of cellular protein localization (GO:1903829)	2/71	0.074894	0.177203	4.59223	11.9016	DTX3L;PARP9
ubiquitin-dependent protein catabolic process (GO:0006511)	5/354	0.0753878	0.178076	2.29273	5.92697	IFI27;DTX3L;UBE2L6;PSMB8;PSMB9
cellular response to interleukin-1 (GO:0071347)	3/155	0.0761203	0.17921	3.13895	8.08419	CCL5;PSMB8;PSMB9
positive regulation of NF-kappaB transcription factor activity (GO:0051092)	3/155	0.0761203	0.17921	3.13895	8.08419	EIF2AK2;S100A9;S100A8
negative regulation of epithelial cell proliferation (GO:0050680)	1/72	0.0767239	0.179739	4.5264	11.6217	STAT1;B2M
extrinsic apoptotic signaling pathway (GO:0097191)	1/72	0.0767239	0.179739	4.5264	11.6217	IFI27;BCL2
positive regulation of protein secretion (GO:0050714)	1/72	0.0767239	0.179739	4.5264	11.6217	FGB;F2RL1
negative regulation of cell morphogenesis involved in differentiation (GO:0010771)	1/13	0.0794996	0.181167	13.1356	33.2593	SPRY4
alpha-linolenic acid metabolic process (GO:0036109)	1/13	0.0794996	0.181167	13.1356	33.2593	ELOVL2
atrial cardiac muscle cell action potential (GO:0086014)	1/13	0.0794996	0.181167	13.1356	33.2593	GJA1
negative regulation of intrinsic apoptotic signaling pathway in response to DNA damage by p53 class mediator (GO:1902166)	1/13	0.0794996	0.181167	13.1356	33.2593	BCL2
cellular component maintenance (GO:0043954)	1/13	0.0794996	0.181167	13.1356	33.2593	CLDN3
negative regulation of substrate adhesion-dependent cell spreading (GO:1900025)	1/13	0.0794996	0.181167	13.1356	33.2593	SPRY4
regulation of homotypic cell-cell adhesion (GO:0034110)	1/13	0.0794996	0.181167	13.1356	33.2593	CCL5
cytoplasmic sequestering of protein (GO:0051220)	1/13	0.0794996	0.181167	13.1356	33.2593	FLNA
pentose-phosphate shunt (GO:0006098)	1/13	0.0794996	0.181167	13.1356	33.2593	G6PD
regulation of nucleocytoplasmic transport (GO:0046822)	1/13	0.0794996	0.181167	13.1356	33.2593	IFI27
regulation of short-term neuronal synaptic plasticity (GO:0048172)	1/13	0.0794996	0.181167	13.1356	33.2593	SLC4A10
positive regulation of CD4-positive, alpha-beta T cell activation (GO:2000516)	1/13	0.0794996	0.181167	13.1356	33.2593	HLA-DRA
fatty acid elongation (GO:0030497)	1/13	0.0794996	0.181167	13.1356	33.2593	ELOVL2
positive regulation of nuclear-transcribed mRNA poly(A) tail shortening (GO:0060213)	1/13	0.0794996	0.181167	13.1356	33.2593	ZFP36
lymphocyte mediated immunity (GO:0002449)	1/13	0.0794996	0.181167	13.1356	33.2593	BTN3A2
very long-chain fatty acid biosynthetic process (GO:0042761)	1/13	0.0794996	0.181167	13.1356	33.2593	ELOVL2
negative regulation by host of viral transcription (GO:0043922)	1/13	0.0794996	0.181167	13.1356	33.2593	CCL5
regulation of cytokine-mediated signaling pathway (GO:0001959)	2/74	0.080426	0.182402	4.40022	11.0904	STAT1;USP18
NIK/NF-kappaB signaling (GO:0038061)	2/74	0.080426	0.182402	4.40022	11.0904	PSMB8;PSMB9
regulation of peptide hormone secretion (GO:0090276)	2/74	0.080426	0.182402	4.40022	11.0904	FGB;CCL5
regulation of gene expression (GO:0010468)	11/1079	0.0818652	0.18537	1.66969	4.17871	GJA1;PLSCR1;CLDN3;ABCC2;DDX58;APBB2;AHR;BTN3A2;PARP14;PARP9;ESR1
positive regulation of cell differentiation (GO:0045597)	4/258	0.0822962	0.185463	2.51188	6.27323	IFITM1;GJA1;ZFP36;LMO3
positive regulation of lymphocyte proliferation (GO:0050671)	2/75	0.0822976	0.185463	4.33973	10.8381	CCL5;BCL2
positive regulation of T cell activation (GO:0050870)	2/75	0.0822976	0.185463	4.33973	10.8381	CCL5;HLA-A
regulation of T cell proliferation (GO:0042129)	2/76	0.0841827	0.185859	4.28086	10.5941	CCL5;HLA-G
negative regulation of coagulation (GO:0050819)	1/14	0.0853486	0.185859	12.1245	29.8386	PROCR
negative regulation of fibroblast growth factor receptor signaling pathway (GO:0040037)	1/14	0.0853486	0.185859	12.1245	29.8386	SPRY4
bone morphogenesis (GO:0060349)	1/14	0.0853486	0.185859	12.1245	29.8386	MMP13
regulation of integrin-mediated signaling pathway (GO:2001044)	1/14	0.0853486	0.185859	12.1245	29.8386	FLNA
regulation of intrinsic apoptotic signaling pathway in response to DNA damage by p53 class mediator (GO:1902165)	1/14	0.0853486	0.185859	12.1245	29.8386	BCL2
regulation of macrophage cytokine production (GO:0010935)	1/14	0.0853486	0.185859	12.1245	29.8386	HLA-G
nucleoside phosphate biosynthetic process (GO:1901293)	1/14	0.0853486	0.185859	12.1245	29.8386	CMPK2
nucleoside triphosphate metabolic process (GO:0009141)	1/14	0.0853486	0.185859	12.1245	29.8386	CMPK2
regulation of retinoic acid receptor signaling pathway (GO:0048385)	1/14	0.0853486	0.185859	12.1245	29.8386	AKR1C3
regulation of trophoblast cell migration (GO:1901163)	1/14	0.0853486	0.185859	12.1245	29.8386	GJA1
renal absorption (GO:0070293)	1/14	0.0853486	0.185859	12.1245	29.8386	AKR1C3
respiratory electron transport chain (GO:0022904)	1/14	0.0853486	0.185859	12.1245	29.8386	ETFB
positive regulation of granulocyte macrophage colony-stimulating factor production (GO:0032725)	1/14	0.0853486	0.185859	12.1245	29.8386	DDX58
response to UV-A (GO:0070141)	1/14	0.0853486	0.185859	12.1245	29.8386	MMP1
immune response-regulating cell surface receptor signaling pathway (GO:0002768)	1/14	0.0853486	0.185859	12.1245	29.8386	HLA-G
positive regulation of lymphocyte migration (GO:2000403)	1/14	0.0853486	0.185859	12.1245	29.8386	CCL5
positive regulation of macrophage chemotaxis (GO:0010759)	1/14	0.0853486	0.185859	12.1245	29.8386	CCL5
positive regulation of superoxide anion generation (GO:0032930)	1/14	0.0853486	0.185859	12.1245	29.8386	F2RL1
positive regulation of type 2 immune response (GO:0002830)	1/14	0.0853486	0.185859	12.1245	29.8386	RSAD2
vasodilation (GO:0042311)	1/14	0.0853486	0.185859	12.1245	29.8386	F2RL1
NAD biosynthesis via nicotinamide riboside salvage pathway (GO:0034356)	1/14	0.0853486	0.185859	12.1245	29.8386	PARP9
cholesterol metabolic process (GO:0008203)	2/77	0.0860808	0.186881	4.22357	10.3582	G6PD;MVD
positive regulation of phosphatidylinositol 3-kinase signaling (GO:0014068)	2/77	0.0860808	0.186881	4.22357	10.3582	CCL5;F2RL1
double-strand break repair (GO:0006302)	3/164	0.0867245	0.187991	2.96213	7.24247	DTX3L;PARP9;SAMHD1
negative regulation of apoptotic signaling pathway (GO:2001234)	2/78	0.0879919	0.189796	4.16779	10.1299	NR4A2;BCL2
negative regulation of blood vessel morphogenesis (GO:2000181)	2/78	0.0879919	0.189796	4.16779	10.1299	STAT1;HLA-G
negative regulation of signal transduction (GO:0009968)	4/267	0.0905742	0.189796	2.4248	5.82338	NR4A2;CCL5;SPRY4;BCL2
acetyl-CoA metabolic process (GO:0006084)	1/15	0.0911606	0.189796	11.2579	26.9642	MVD
acute-phase response (GO:0006953)	1/15	0.0911606	0.189796	11.2579	26.9642	PLSCR1
protein trimerization (GO:0070206)	1/15	0.0911606	0.189796	11.2579	26.9642	HLA-G
Arp2/3 complex-mediated actin nucleation (GO:0034314)	1/15	0.0911606	0.189796	11.2579	26.9642	ARPC1B
negative regulation of ubiquitin-protein transferase activity (GO:0051444)	1/15	0.0911606	0.189796	11.2579	26.9642	DTX3L
regulation of lymphocyte activation (GO:0051249)	1/15	0.0911606	0.189796	11.2579	26.9642	CCL5
regulation of nuclear-transcribed mRNA catabolic process, deadenylation-dependent decay (GO:1900151)	1/15	0.0911606	0.189796	11.2579	26.9642	ZFP36
regulation of nuclear-transcribed mRNA poly(A) tail shortening (GO:0060211)	1/15	0.0911606	0.189796	11.2579	26.9642	ZFP36
regulation of phospholipase C activity (GO:1900274)	1/15	0.0911606	0.189796	11.2579	26.9642	ESR1
electron transport chain (GO:0022900)	1/15	0.0911606	0.189796	11.2579	26.9642	ETFB
placenta development (GO:0001890)	1/15	0.0911606	0.189796	11.2579	26.9642	PHLDA2
regulation of secretion (GO:0051046)	1/15	0.0911606	0.189796	11.2579	26.9642	OAS2
regulation of sequestering of triglyceride (GO:0010889)	1/15	0.0911606	0.189796	11.2579	26.9642	PLIN2
regulation of superoxide anion generation (GO:0032928)	1/15	0.0911606	0.189796	11.2579	26.9642	F2RL1
fibrinolysis (GO:0042730)	1/15	0.0911606	0.189796	11.2579	26.9642	FGB
ganglioside biosynthetic process (GO:0001574)	1/15	0.0911606	0.189796	11.2579	26.9642	ST8SIA6
positive regulation of heterotypic cell-cell adhesion (GO:0034116)	1/15	0.0911606	0.189796	11.2579	26.9642	FGB
positive regulation of natural killer cell activation (GO:0032816)	1/15	0.0911606	0.189796	11.2579	26.9642	HLA-F
positive regulation of nuclear-transcribed mRNA catabolic process, deadenylation-dependent decay (GO:1900153)	1/15	0.0911606	0.189796	11.2579	26.9642	ZFP36
steroid hormone mediated signaling pathway (GO:0043401)	1/15	0.0911606	0.189796	11.2579	26.9642	ESR1
lipoxygenase pathway (GO:0019372)	1/15	0.0911606	0.189796	11.2579	26.9642	PON3
macrophage migration (GO:1905517)	1/15	0.0911606	0.189796	11.2579	26.9642	CCL5
modulation by host of viral genome replication (GO:0044827)	1/15	0.0911606	0.189796	11.2579	26.9642	IFI27
protein homotrimerization (GO:0070207)	1/15	0.0911606	0.189796	11.2579	26.9642	HLA-G
regulation of fat cell differentiation (GO:0045598)	2/80	0.0918518	0.190398	4.06051	9.69479	ZFP36;LMO3
regulation of organelle organization (GO:0033043)	2/80	0.0918518	0.190398	4.06051	9.69479	S100A9;S100A8
skin development (GO:0043588)	2/80	0.0918518	0.190398	4.06051	9.69479	AKR1C3;S100A7
regulation of interleukin-8 production (GO:0032677)	2/81	0.0938002	0.193872	4.00891	9.48744	DDX58;F2RL1
phospholipase C-activating G protein-coupled receptor signaling pathway (GO:0007200)	2/81	0.0938002	0.193872	4.00891	9.48744	F2RL1;ESR1
regulation of cyclin-dependent protein serine/threonine kinase activity (GO:0000079)	2/82	0.0957606	0.194419	3.9586	9.2865	HERC5;CCNG2
regulation of G protein-coupled receptor signaling pathway (GO:0008277)	2/82	0.0957606	0.194419	3.9586	9.2865	RGS5;CCL5
ephrin receptor signaling pathway (GO:0048013)	2/82	0.0957606	0.194419	3.9586	9.2865	ARPC1B;EPHA3
negative regulation of anoikis (GO:2000811)	1/16	0.0969361	0.194419	10.5069	24.5199	BCL2
3'-UTR-mediated mRNA destabilization (GO:0061158)	1/16	0.0969361	0.194419	10.5069	24.5199	ZFP36
regulation of blood vessel endothelial cell proliferation involved in sprouting angiogenesis (GO:1903587)	1/16	0.0969361	0.194419	10.5069	24.5199	HMOX1
regulation of defense response to virus (GO:0050688)	1/16	0.0969361	0.194419	10.5069	24.5199	HERC5
regulation of ERBB signaling pathway (GO:1901184)	1/16	0.0969361	0.194419	10.5069	24.5199	IFI6
negative regulation of receptor signaling pathway via JAK-STAT (GO:0046426)	1/16	0.0969361	0.194419	10.5069	24.5199	PARP14
regulation of granulocyte macrophage colony-stimulating factor production (GO:0032645)	1/16	0.0969361	0.194419	10.5069	24.5199	DDX58
regulation of leukocyte activation (GO:0002694)	1/16	0.0969361	0.194419	10.5069	24.5199	PLSCR1
nucleoside diphosphate metabolic process (GO:0009132)	1/16	0.0969361	0.194419	10.5069	24.5199	CMPK2
nucleotide catabolic process (GO:0009166)	1/16	0.0969361	0.194419	10.5069	24.5199	SAMHD1
dendritic cell chemotaxis (GO:0002407)	1/16	0.0969361	0.194419	10.5069	24.5199	CCL5
eosinophil chemotaxis (GO:0048245)	1/16	0.0969361	0.194419	10.5069	24.5199	CCL5
eosinophil migration (GO:0072677)	1/16	0.0969361	0.194419	10.5069	24.5199	CCL5
epiboly involved in wound healing (GO:0090505)	1/16	0.0969361	0.194419	10.5069	24.5199	FLNA
positive regulation of alpha-beta T cell proliferation (GO:0046641)	1/16	0.0969361	0.194419	10.5069	24.5199	HLA-A
glycosphingolipid biosynthetic process (GO:0006688)	1/16	0.0969361	0.194419	10.5069	24.5199	ST8SIA6
transepithelial transport (GO:0070633)	1/16	0.0969361	0.194419	10.5069	24.5199	ABCC2
positive regulation of vasoconstriction (GO:0045907)	1/16	0.0969361	0.194419	10.5069	24.5199	FGB
positive regulation of macromolecule metabolic process (GO:0010604)	5/384	0.0981458	0.196568	2.10801	4.89332	GJA1;PLSCR1;CLDN3;DTX3L;DDX58
anaphase-promoting complex-dependent catabolic process (GO:0031145)	2/84	0.0997163	0.199153	3.86166	8.90277	PSMB8;PSMB9
vascular transport (GO:0010232)	2/84	0.0997163	0.199153	3.86166	8.90277	ABCC3;ABCC2
Wnt signaling pathway, planar cell polarity pathway (GO:0060071)	2/85	0.101711	0.199732	3.81494	8.71949	PSMB8;PSMB9
negative regulation of ATPase activity (GO:0032780)	1/17	0.102675	0.199732	9.8497	22.4197	IFIT1
negative regulation of cytokine production involved in immune response (GO:0002719)	1/17	0.102675	0.199732	9.8497	22.4197	HLA-F
negative regulation of intrinsic apoptotic signaling pathway by p53 class mediator (GO:1902254)	1/17	0.102675	0.199732	9.8497	22.4197	BCL2
cell communication by electrical coupling involved in cardiac conduction (GO:0086064)	1/17	0.102675	0.199732	9.8497	22.4197	GJA1
negative regulation of phagocytosis (GO:0050765)	1/17	0.102675	0.199732	9.8497	22.4197	PLSCR1
regulation of leukocyte migration (GO:0002685)	1/17	0.102675	0.199732	9.8497	22.4197	HMOX1
regulation of metal ion transport (GO:0010959)	1/17	0.102675	0.199732	9.8497	22.4197	BCL2
regulation of NLRP3 inflammasome complex assembly (GO:1900225)	1/17	0.102675	0.199732	9.8497	22.4197	EIF2AK2
regulation of osteoblast proliferation (GO:0033688)	1/17	0.102675	0.199732	9.8497	22.4197	EIF2AK2
dolichol-linked oligosaccharide biosynthetic process (GO:0006488)	1/17	0.102675	0.199732	9.8497	22.4197	MVD
epithelial cell morphogenesis (GO:0003382)	1/17	0.102675	0.199732	9.8497	22.4197	CLDN3
regulation of steroid biosynthetic process (GO:0050810)	1/17	0.102675	0.199732	9.8497	22.4197	AKR1C3
histone H2A ubiquitination (GO:0033522)	1/17	0.102675	0.199732	9.8497	22.4197	DTX3L
response to purine-containing compound (GO:0014074)	1/17	0.102675	0.199732	9.8497	22.4197	STAT1
positive regulation of positive chemotaxis (GO:0050927)	1/17	0.102675	0.199732	9.8497	22.4197	F2RL1
positive regulation of smooth muscle cell migration (GO:0014911)	1/17	0.102675	0.199732	9.8497	22.4197	CCL5
positive regulation of stem cell proliferation (GO:2000648)	1/17	0.102675	0.199732	9.8497	22.4197	GJA1
positive regulation of transcription of Notch receptor target (GO:0007221)	1/17	0.102675	0.199732	9.8497	22.4197	STAT1
glycerophospholipid biosynthetic process (GO:0046474)	3/177	0.103071	0.200229	2.73902	6.22395	PLSCR1;ACP6;PIK3C2G
regulation of neuron death (GO:1901214)	2/86	0.103717	0.200935	3.76933	8.54164	CCL5;HLA-F
transport across blood-brain barrier (GO:0150104)	2/86	0.103717	0.200935	3.76933	8.54164	ABCC3;ABCC2
negative regulation of angiogenesis (GO:0016525)	2/87	0.105734	0.203316	3.7248	8.36898	STAT1;HLA-G
regulated exocytosis (GO:0045055)	3/180	0.107007	0.203316	2.69218	6.01665	LGALS3BP;FGB;FLNA
negative regulation of binding (GO:0051100)	2/88	0.107762	0.203316	3.6813	8.20133	IFIT1;IFIT2
regulation of establishment of planar polarity (GO:0090175)	2/88	0.107762	0.203316	3.6813	8.20133	PSMB8;PSMB9
positive regulation of neuron projection development (GO:0010976)	2/88	0.107762	0.203316	3.6813	8.20133	S100A9;EPHA3
3'-UTR-mediated mRNA stabilization (GO:0070935)	1/18	0.108378	0.203316	9.26984	20.5988	ZFP36
acidic amino acid transport (GO:0015800)	1/18	0.108378	0.203316	9.26984	20.5988	GJA1
regulation of adaptive immune response (GO:0002819)	1/18	0.108378	0.203316	9.26984	20.5988	AHR
cellular response to glucocorticoid stimulus (GO:0071385)	1/18	0.108378	0.203316	9.26984	20.5988	ZFP36
negative regulation of tumor necrosis factor-mediated signaling pathway (GO:0010804)	1/18	0.108378	0.203316	9.26984	20.5988	F2RL1
cellular response to zinc ion (GO:0071294)	1/18	0.108378	0.203316	9.26984	20.5988	MT1X
dendritic cell migration (GO:0036336)	1/18	0.108378	0.203316	9.26984	20.5988	CCL5
regulation of production of miRNAs involved in gene silencing by miRNA (GO:1903798)	1/18	0.108378	0.203316	9.26984	20.5988	ESR1
endothelial cell proliferation (GO:0001935)	1/18	0.108378	0.203316	9.26984	20.5988	HMOX1
epithelial structure maintenance (GO:0010669)	1/18	0.108378	0.203316	9.26984	20.5988	TFF3
positive regulation of cell adhesion mediated by integrin (GO:0033630)	1/18	0.108378	0.203316	9.26984	20.5988	CCL5
positive regulation of cell migration involved in sprouting angiogenesis (GO:0090050)	1/18	0.108378	0.203316	9.26984	20.5988	HMOX1
regulation of transcription by RNA polymerase I (GO:0006356)	1/18	0.108378	0.203316	9.26984	20.5988	FLNA
hyaluronan catabolic process (GO:0030214)	1/18	0.108378	0.203316	9.26984	20.5988	CEMIP
interleukin-6-mediated signaling pathway (GO:0070102)	1/18	0.108378	0.203316	9.26984	20.5988	STAT1
intracellular estrogen receptor signaling pathway (GO:0030520)	1/18	0.108378	0.203316	9.26984	20.5988	ESR1
long-chain fatty-acyl-CoA biosynthetic process (GO:0035338)	1/18	0.108378	0.203316	9.26984	20.5988	ELOVL2
maintenance of gastrointestinal epithelium (GO:0030277)	1/18	0.108378	0.203316	9.26984	20.5988	TFF3
positive regulation of stress-activated protein kinase signaling cascade (GO:0070304)	1/18	0.108378	0.203316	9.26984	20.5988	EIF2AK2
positive regulation of programmed cell death (GO:0043068)	4/286	0.109298	0.204772	2.25924	5.00123	TNFRSF12A;TNFSF10;DUSP6;IFIT2
regulation of cysteine-type endopeptidase activity involved in apoptotic process (GO:0043281)	2/89	0.1098	0.204902	3.6388	8.03848	TNFSF10;IFI6
positive regulation of inflammatory response (GO:0050729)	2/89	0.1098	0.204902	3.6388	8.03848	S100A9;S100A8
SCF-dependent proteasomal ubiquitin-dependent protein catabolic process (GO:0031146)	2/89	0.1098	0.204902	3.6388	8.03848	PSMB8;PSMB9
regulation of bicellular tight junction assembly (GO:2000810)	1/19	0.114045	0.209524	8.75441	19.0073	CLDN3
carbohydrate derivative catabolic process (GO:1901136)	1/19	0.114045	0.209524	8.75441	19.0073	SAMHD1
negative regulation of nervous system development (GO:0051961)	1/19	0.114045	0.209524	8.75441	19.0073	B2M
cellular response to copper ion (GO:0071280)	1/19	0.114045	0.209524	8.75441	19.0073	MT1X
negative regulation of RNA metabolic process (GO:0051253)	1/19	0.114045	0.209524	8.75441	19.0073	ESR1
regulation of leukocyte chemotaxis (GO:0002688)	1/19	0.114045	0.209524	8.75441	19.0073	F2RL1
regulation of lymphocyte proliferation (GO:0050670)	1/19	0.114045	0.209524	8.75441	19.0073	AHR
regulation of mitochondrial membrane permeability (GO:0046902)	1/19	0.114045	0.209524	8.75441	19.0073	BCL2
regulation of vascular endothelial growth factor signaling pathway (GO:1900746)	1/19	0.114045	0.209524	8.75441	19.0073	TSPAN12
positive regulation of macrophage migration (GO:1905523)	1/19	0.114045	0.209524	8.75441	19.0073	CCL5
prostaglandin biosynthetic process (GO:0001516)	1/19	0.114045	0.209524	8.75441	19.0073	AKR1C3
N-glycan processing (GO:0006491)	1/19	0.114045	0.209524	8.75441	19.0073	ST8SIA6
negative regulation of mitotic cell cycle phase transition (GO:1901991)	2/92	0.115974	0.211973	3.51698	7.57694	PSMB8;PSMB9
cellular response to fibroblast growth factor stimulus (GO:0044344)	2/92	0.115974	0.211973	3.51698	7.57694	ZFP36;CCL5
positive regulation of cellular component biogenesis (GO:0044089)	2/92	0.115974	0.211973	3.51698	7.57694	CLDN3;MMP1
retinoid metabolic process (GO:0001523)	2/92	0.115974	0.211973	3.51698	7.57694	AKR1C1;AKR1C3
regulation of epithelial cell proliferation (GO:0050678)	2/93	0.118051	0.214062	3.47815	7.43154	ZFP36;B2M
regulation of GTPase activity (GO:0043087)	3/189	0.119157	0.214062	2.56074	5.4475	CCL5;F2RL1;EPHA3
negative regulation of axon extension involved in axon guidance (GO:0048843)	1/20	0.119676	0.214062	8.29323	17.6063	SEMA4B
adaptive immune response based on somatic recombination of immune receptors built from immunoglobulin superfamily domains (GO:0002460)	1/20	0.119676	0.214062	8.29323	17.6063	BTN3A2
negative regulation of dephosphorylation (GO:0035305)	1/20	0.119676	0.214062	8.29323	17.6063	GPATCH2
cellular modified amino acid biosynthetic process (GO:0042398)	1/20	0.119676	0.214062	8.29323	17.6063	PLSCR1
regulation of fibroblast growth factor receptor signaling pathway (GO:0040036)	1/20	0.119676	0.214062	8.29323	17.6063	SPRY4
dopaminergic neuron differentiation (GO:0071542)	1/20	0.119676	0.214062	8.29323	17.6063	NR4A2
endoplasmic reticulum calcium ion homeostasis (GO:0032469)	1/20	0.119676	0.214062	8.29323	17.6063	BCL2
regulation of smooth muscle cell migration (GO:0014910)	1/20	0.119676	0.214062	8.29323	17.6063	CCL5
regulation of T cell migration (GO:2000404)	1/20	0.119676	0.214062	8.29323	17.6063	CCL5
ganglioside metabolic process (GO:0001573)	1/20	0.119676	0.214062	8.29323	17.6063	ST8SIA6
positive regulation of hormone secretion (GO:0046887)	1/20	0.119676	0.214062	8.29323	17.6063	FGB
positive regulation of natural killer cell mediated cytotoxicity (GO:0045954)	1/20	0.119676	0.214062	8.29323	17.6063	HLA-F
lipopolysaccharide-mediated signaling pathway (GO:0031663)	1/20	0.119676	0.214062	8.29323	17.6063	CCL5
toll-like receptor 4 signaling pathway (GO:0034142)	1/20	0.119676	0.214062	8.29323	17.6063	OAS1
natural killer cell mediated immunity (GO:0002228)	1/20	0.119676	0.214062	8.29323	17.6063	ULBP2
interleukin-1-mediated signaling pathway (GO:0070498)	2/94	0.120138	0.214619	3.44017	7.29011	PSMB8;PSMB9
regulation of cell cycle phase transition (GO:1901987)	2/95	0.122235	0.217771	3.40301	7.15249	PSMB8;PSMB9
cellular transition metal ion homeostasis (GO:0046916)	2/96	0.12434	0.217771	3.36664	7.01856	HMOX1;MT1X
acetylcholine receptor signaling pathway (GO:0095500)	1/21	0.125272	0.217771	7.87817	16.3651	LYPD1
actin nucleation (GO:0045010)	1/21	0.125272	0.217771	7.87817	16.3651	ARPC1B
aerobic respiration (GO:0009060)	1/21	0.125272	0.217771	7.87817	16.3651	UQCR10
regulation of anoikis (GO:2000209)	1/21	0.125272	0.217771	7.87817	16.3651	BCL2
regulation of cell-substrate junction assembly (GO:0090109)	1/21	0.125272	0.217771	7.87817	16.3651	EPHA3
negative regulation of reproductive process (GO:2000242)	1/21	0.125272	0.217771	7.87817	16.3651	GJA1
cellular response to estradiol stimulus (GO:0071392)	1/21	0.125272	0.217771	7.87817	16.3651	ESR1
negative regulation of response to wounding (GO:1903035)	1/21	0.125272	0.217771	7.87817	16.3651	CLDN3
negative regulation of small GTPase mediated signal transduction (GO:0051058)	1/21	0.125272	0.217771	7.87817	16.3651	SPRY4
cellular response to steroid hormone stimulus (GO:0071383)	1/21	0.125272	0.217771	7.87817	16.3651	AKR1C3
neuron apoptotic process (GO:0051402)	1/21	0.125272	0.217771	7.87817	16.3651	BCL2
nuclear-transcribed mRNA poly(A) tail shortening (GO:0000289)	1/21	0.125272	0.217771	7.87817	16.3651	ZFP36
epithelial cell development (GO:0002064)	1/21	0.125272	0.217771	7.87817	16.3651	CLDN3
extrinsic apoptotic signaling pathway in absence of ligand (GO:0097192)	1/21	0.125272	0.217771	7.87817	16.3651	BCL2
histone ubiquitination (GO:0016574)	1/21	0.125272	0.217771	7.87817	16.3651	DTX3L
positive regulation of lipid storage (GO:0010884)	1/21	0.125272	0.217771	7.87817	16.3651	PLIN2
linoleic acid metabolic process (GO:0043651)	1/21	0.125272	0.217771	7.87817	16.3651	ELOVL2
positive regulation of vascular associated smooth muscle cell proliferation (GO:1904707)	1/21	0.125272	0.217771	7.87817	16.3651	GJA1
NAD biosynthetic process (GO:0009435)	1/21	0.125272	0.217771	7.87817	16.3651	PARP9
protein localization to chromatin (GO:0071168)	1/21	0.125272	0.217771	7.87817	16.3651	ESR1
negative regulation of neuron death (GO:1901215)	2/98	0.128576	0.223242	3.29617	6.7612	BCL2;HLA-F
organic anion transport (GO:0015711)	2/99	0.130707	0.223879	3.26202	6.63754	SLC4A10;CA9
positive regulation of stress-activated MAPK cascade (GO:0032874)	2/99	0.130707	0.223879	3.26202	6.63754	EIF2AK2;F2RL1
regulation of cardiac muscle cell membrane repolarization (GO:0099623)	1/22	0.130832	0.223879	7.50265	15.2592	FLNA
negative regulation of interleukin-2 production (GO:0032703)	1/22	0.130832	0.223879	7.50265	15.2592	ZFP36
negative regulation of lipid biosynthetic process (GO:0051055)	1/22	0.130832	0.223879	7.50265	15.2592	AKR1C3
negative regulation of myeloid cell differentiation (GO:0045638)	1/22	0.130832	0.223879	7.50265	15.2592	ZFP36
regulation of macrophage chemotaxis (GO:0010758)	1/22	0.130832	0.223879	7.50265	15.2592	CCL5
peptidyl-threonine dephosphorylation (GO:0035970)	1/22	0.130832	0.223879	7.50265	15.2592	DUSP6
positive regulation of granulocyte chemotaxis (GO:0071624)	1/22	0.130832	0.223879	7.50265	15.2592	S100A7
positive regulation of peptidase activity (GO:0010952)	1/22	0.130832	0.223879	7.50265	15.2592	CLDN3
positive regulation of translational initiation (GO:0045948)	1/22	0.130832	0.223879	7.50265	15.2592	CCL5
natural killer cell mediated cytotoxicity (GO:0042267)	1/22	0.130832	0.223879	7.50265	15.2592	ULBP2
epithelial cell differentiation (GO:0030855)	2/101	0.134994	0.228926	3.1958	6.39967	AKR1C1;AKR1C2
positive regulation of apoptotic process (GO:0043065)	4/310	0.135204	0.228926	2.07949	4.161	TNFRSF12A;TNFSF10;DUSP6;IFIT2
negative regulation of G protein-coupled receptor signaling pathway (GO:0045744)	1/23	0.136357	0.228926	7.16126	14.2686	CCL5
regulation of cysteine-type endopeptidase activity (GO:2000116)	1/23	0.136357	0.228926	7.16126	14.2686	PSMB9
nucleotide metabolic process (GO:0009117)	1/23	0.136357	0.228926	7.16126	14.2686	CMPK2
regulation of mononuclear cell migration (GO:0071675)	1/23	0.136357	0.228926	7.16126	14.2686	CCL5
regulation of peptidase activity (GO:0052547)	1/23	0.136357	0.228926	7.16126	14.2686	PSMB8
regulation of protein export from nucleus (GO:0046825)	1/23	0.136357	0.228926	7.16126	14.2686	IFI27
regulation of supramolecular fiber organization (GO:1902903)	1/23	0.136357	0.228926	7.16126	14.2686	MAP1B
regulation of toll-like receptor 4 signaling pathway (GO:0034143)	1/23	0.136357	0.228926	7.16126	14.2686	F2RL1
glucose 6-phosphate metabolic process (GO:0051156)	1/23	0.136357	0.228926	7.16126	14.2686	G6PD
response to copper ion (GO:0046688)	1/23	0.136357	0.228926	7.16126	14.2686	MT1X
response to nutrient levels (GO:0031667)	1/23	0.136357	0.228926	7.16126	14.2686	CD68
hyaluronan metabolic process (GO:0030212)	1/23	0.136357	0.228926	7.16126	14.2686	CEMIP
positive regulation of morphogenesis of an epithelium (GO:1905332)	1/23	0.136357	0.228926	7.16126	14.2686	GJA1
positive regulation of transcription initiation from RNA polymerase II promoter (GO:0060261)	1/23	0.136357	0.228926	7.16126	14.2686	ESR1
regulation of cell death (GO:0010941)	2/102	0.137149	0.229712	3.16368	6.28525	CCL5;AKR1C3
intrinsic apoptotic signaling pathway (GO:0097193)	2/102	0.137149	0.229712	3.16368	6.28525	BCL2;IFI6
regulation of axon extension involved in axon guidance (GO:0048841)	1/24	0.141848	0.2336	6.84955	13.3772	SEMA4B
axon extension (GO:0048675)	1/24	0.141848	0.2336	6.84955	13.3772	MAP1B
carbohydrate biosynthetic process (GO:0016051)	1/24	0.141848	0.2336	6.84955	13.3772	ST8SIA6
negative regulation of neuron differentiation (GO:0045665)	1/24	0.141848	0.2336	6.84955	13.3772	B2M
regulation of cytokine production involved in immune response (GO:0002718)	1/24	0.141848	0.2336	6.84955	13.3772	F2RL1
dendritic cell differentiation (GO:0097028)	1/24	0.141848	0.2336	6.84955	13.3772	F2RL1
establishment of mitotic spindle orientation (GO:0000132)	1/24	0.141848	0.2336	6.84955	13.3772	GJA1
histone monoubiquitination (GO:0010390)	1/24	0.141848	0.2336	6.84955	13.3772	DTX3L
long-chain fatty-acyl-CoA metabolic process (GO:0035336)	1/24	0.141848	0.2336	6.84955	13.3772	ELOVL2
lymphocyte activation involved in immune response (GO:0002285)	1/24	0.141848	0.2336	6.84955	13.3772	F2RL1
positive regulation of protein targeting to membrane (GO:0090314)	1/24	0.141848	0.2336	6.84955	13.3772	CEMIP
positive regulation of viral life cycle (GO:1903902)	1/24	0.141848	0.2336	6.84955	13.3772	LGALS1
wound healing, spreading of cells (GO:0044319)	1/24	0.141848	0.2336	6.84955	13.3772	FLNA
protein kinase B signaling (GO:0043491)	1/24	0.141848	0.2336	6.84955	13.3772	CCL5
proteasomal protein catabolic process (GO:0010498)	3/205	0.141934	0.2336	2.356	4.59983	IFI27;PSMB8;PSMB9
peptidyl-lysine modification (GO:0018205)	2/106	0.145844	0.238843	3.04138	5.85533	IFIH1;LOXL1
regulation of phosphatidylinositol 3-kinase signaling (GO:0014066)	2/106	0.145844	0.238843	3.04138	5.85533	CCL5;F2RL1
receptor signaling pathway via STAT (GO:0097696)	1/25	0.147304	0.238843	6.56382	12.5714	STAT1
negative regulation of endocytosis (GO:0045806)	1/25	0.147304	0.238843	6.56382	12.5714	EPHA3
cAMP-mediated signaling (GO:0019933)	1/25	0.147304	0.238843	6.56382	12.5714	AHR
cardiac conduction system development (GO:0003161)	1/25	0.147304	0.238843	6.56382	12.5714	GJA1
regulation of epidermal cell differentiation (GO:0045604)	1/25	0.147304	0.238843	6.56382	12.5714	ZFP36
regulation of heterotypic cell-cell adhesion (GO:0034114)	1/25	0.147304	0.238843	6.56382	12.5714	FGB
regulation of microtubule depolymerization (GO:0031114)	1/25	0.147304	0.238843	6.56382	12.5714	MAP1B
peripheral nervous system development (GO:0007422)	1/25	0.147304	0.238843	6.56382	12.5714	PMP22
response to dsRNA (GO:0043331)	1/25	0.147304	0.238843	6.56382	12.5714	DDX58
positive regulation of peptidyl-threonine phosphorylation (GO:0010800)	1/25	0.147304	0.238843	6.56382	12.5714	CEMIP
positive regulation of release of cytochrome c from mitochondria (GO:0090200)	1/25	0.147304	0.238843	6.56382	12.5714	TNFSF10
response to calcium ion (GO:0051592)	2/107	0.148036	0.239757	3.01227	5.75434	FGB;AKR1C3
negative regulation of cell development (GO:0010721)	1/26	0.152725	0.244842	6.30095	11.8402	B2M
negative regulation of intrinsic apoptotic signaling pathway in response to DNA damage (GO:1902230)	1/26	0.152725	0.244842	6.30095	11.8402	BCL2
negative regulation of protein transport (GO:0051224)	1/26	0.152725	0.244842	6.30095	11.8402	RSAD2
regulation of protein insertion into mitochondrial membrane involved in apoptotic signaling pathway (GO:1900739)	1/26	0.152725	0.244842	6.30095	11.8402	BCL2
endothelial cell development (GO:0001885)	1/26	0.152725	0.244842	6.30095	11.8402	F2RL1
regulation of regulatory T cell differentiation (GO:0045589)	1/26	0.152725	0.244842	6.30095	11.8402	HLA-G
regulation of synapse organization (GO:0050807)	1/26	0.152725	0.244842	6.30095	11.8402	SLITRK4
glial cell development (GO:0021782)	1/26	0.152725	0.244842	6.30095	11.8402	S100A9
positive regulation of protein insertion into mitochondrial membrane involved in apoptotic signaling pathway (GO:1900740)	1/26	0.152725	0.244842	6.30095	11.8402	BCL2
response to tumor necrosis factor (GO:0034612)	2/110	0.15465	0.24765	2.92815	5.46565	ZFP36;CCL5
cellular divalent inorganic cation homeostasis (GO:0072503)	2/111	0.156868	0.249817	2.90114	5.37392	CCL5;MT1X
regulation of protein serine/threonine kinase activity (GO:0071900)	2/111	0.156868	0.249817	2.90114	5.37392	HERC5;CCNG2
Fc-epsilon receptor signaling pathway (GO:0038095)	2/111	0.156868	0.249817	2.90114	5.37392	PSMB8;PSMB9
acute inflammatory response (GO:0002526)	1/27	0.158112	0.249817	6.0583	11.1742	PLSCR1
negative regulation of endothelial cell apoptotic process (GO:2000352)	1/27	0.158112	0.249817	6.0583	11.1742	FGB
regulation of blood coagulation (GO:0030193)	1/27	0.158112	0.249817	6.0583	11.1742	F2RL1
regulation of cell junction assembly (GO:1901888)	1/27	0.158112	0.249817	6.0583	11.1742	CLDN3
regulation of epidermal growth factor-activated receptor activity (GO:0007176)	1/27	0.158112	0.249817	6.0583	11.1742	AREG
positive regulation of calcium ion transmembrane transport (GO:1904427)	1/27	0.158112	0.249817	6.0583	11.1742	CEMIP
positive regulation of erythrocyte differentiation (GO:0045648)	1/27	0.158112	0.249817	6.0583	11.1742	STAT1
positive regulation of gene silencing by miRNA (GO:2000637)	1/27	0.158112	0.249817	6.0583	11.1742	ZFP36
response to glucocorticoid (GO:0051384)	1/27	0.158112	0.249817	6.0583	11.1742	ZFP36
Fc receptor signaling pathway (GO:0038093)	2/112	0.159092	0.251086	2.87462	5.28433	PSMB8;PSMB9
receptor clustering (GO:0043113)	1/28	0.163465	0.253353	5.83363	10.5656	FLNA
regulation of B cell activation (GO:0050864)	1/28	0.163465	0.253353	5.83363	10.5656	AHR
negative regulation of phosphatase activity (GO:0010923)	1/28	0.163465	0.253353	5.83363	10.5656	GPATCH2
cellular response to epidermal growth factor stimulus (GO:0071364)	1/28	0.163465	0.253353	5.83363	10.5656	ZFP36
cellular response to interleukin-6 (GO:0071354)	1/28	0.163465	0.253353	5.83363	10.5656	STAT1
cellular zinc ion homeostasis (GO:0006882)	1/28	0.163465	0.253353	5.83363	10.5656	MT1X
regulation of microtubule polymerization or depolymerization (GO:0031110)	1/28	0.163465	0.253353	5.83363	10.5656	MAP1B
regulation of phosphatase activity (GO:0010921)	1/28	0.163465	0.253353	5.83363	10.5656	GPATCH2
positive regulation of cytosolic calcium ion concentration involved in phospholipase C-activating G protein-coupled signaling pathway (GO:0051482)	1/28	0.163465	0.253353	5.83363	10.5656	F2RL1
positive regulation of fibroblast proliferation (GO:0048146)	1/28	0.163465	0.253353	5.83363	10.5656	S100A6
leukocyte cell-cell adhesion (GO:0007159)	1/28	0.163465	0.253353	5.83363	10.5656	CCL5
positive regulation of protein import into nucleus (GO:0042307)	1/28	0.163465	0.253353	5.83363	10.5656	FLNA
T cell activation involved in immune response (GO:0002286)	1/28	0.163465	0.253353	5.83363	10.5656	F2RL1
positive regulation of response to wounding (GO:1903036)	1/28	0.163465	0.253353	5.83363	10.5656	CLDN3
protein localization to cell surface (GO:0034394)	1/28	0.163465	0.253353	5.83363	10.5656	FLNA
negative regulation of cell motility (GO:2000146)	2/114	0.163557	0.253353	2.823	5.1113	IFITM1;CLDN3
positive regulation of cellular component organization (GO:0051130)	2/114	0.163557	0.253353	2.823	5.1113	CLDN3;MMP1
cellular response to lectin (GO:1990858)	2/115	0.165798	0.255988	2.79788	5.02774	PSMB8;PSMB9
cellular response to molecule of bacterial origin (GO:0071219)	2/115	0.165798	0.255988	2.79788	5.02774	ZFP36;CD68
stimulatory C-type lectin receptor signaling pathway (GO:0002223)	2/115	0.165798	0.255988	2.79788	5.02774	PSMB8;PSMB9
regulation of protein-containing complex assembly (GO:0043254)	2/116	0.168045	0.258077	2.77319	4.94606	MMP1;EIF2AK2
negative regulation of wound healing (GO:0061045)	1/29	0.168785	0.258077	5.625	10.0076	CLDN3
regulation of neuronal synaptic plasticity (GO:0048168)	1/29	0.168785	0.258077	5.625	10.0076	SLC4A10
regulation of protein targeting to membrane (GO:0090313)	1/29	0.168785	0.258077	5.625	10.0076	CEMIP
establishment of mitotic spindle localization (GO:0040001)	1/29	0.168785	0.258077	5.625	10.0076	GJA1
regulation of ubiquitin-protein transferase activity (GO:0051438)	1/29	0.168785	0.258077	5.625	10.0076	DTX3L
response to zinc ion (GO:0010043)	1/29	0.168785	0.258077	5.625	10.0076	MT1X
positive regulation of leukocyte migration (GO:0002687)	1/29	0.168785	0.258077	5.625	10.0076	F2RL1
intrinsic apoptotic signaling pathway in response to endoplasmic reticulum stress (GO:0070059)	1/29	0.168785	0.258077	5.625	10.0076	BCL2
positive regulation of cell projection organization (GO:0031346)	2/117	0.170297	0.260109	2.74894	4.86621	S100A9;EPHA3
positive regulation of protein-containing complex assembly (GO:0031334)	2/118	0.172553	0.263048	2.7251	4.78814	MMP1;ESR1
positive regulation of B cell proliferation (GO:0030890)	1/30	0.174071	0.263048	5.43076	9.49457	BCL2
establishment of spindle orientation (GO:0051294)	1/30	0.174071	0.263048	5.43076	9.49457	GJA1
extrinsic apoptotic signaling pathway via death domain receptors (GO:0008625)	1/30	0.174071	0.263048	5.43076	9.49457	BCL2
fatty-acyl-CoA biosynthetic process (GO:0046949)	1/30	0.174071	0.263048	5.43076	9.49457	ELOVL2
regulation of vasoconstriction (GO:0019229)	1/30	0.174071	0.263048	5.43076	9.49457	FGB
ion homeostasis (GO:0050801)	1/30	0.174071	0.263048	5.43076	9.49457	SLC4A10
positive regulation of phosphate metabolic process (GO:0045937)	1/30	0.174071	0.263048	5.43076	9.49457	CCL5
positive regulation of protein import (GO:1904591)	1/30	0.174071	0.263048	5.43076	9.49457	FLNA
zinc ion homeostasis (GO:0055069)	1/30	0.174071	0.263048	5.43076	9.49457	MT1X
innate immune response activating cell surface receptor signaling pathway (GO:0002220)	2/119	0.174815	0.263893	2.70168	4.71179	PSMB8;PSMB9
negative regulation of axon extension (GO:0030517)	1/31	0.179323	0.268136	5.24947	9.02156	SEMA4B
receptor signaling pathway via JAK-STAT (GO:0007259)	1/31	0.179323	0.268136	5.24947	9.02156	STAT1
regulation of cellular pH (GO:0030641)	1/31	0.179323	0.268136	5.24947	9.02156	SLC4A10
cardiac muscle cell action potential involved in contraction (GO:0086002)	1/31	0.179323	0.268136	5.24947	9.02156	GJA1
negative regulation of peptidyl-tyrosine phosphorylation (GO:0050732)	1/31	0.179323	0.268136	5.24947	9.02156	PARP14
cellular response to cAMP (GO:0071320)	1/31	0.179323	0.268136	5.24947	9.02156	AHR
phospholipid translocation (GO:0045332)	1/31	0.179323	0.268136	5.24947	9.02156	PLSCR1
positive regulation of locomotion (GO:0040017)	1/31	0.179323	0.268136	5.24947	9.02156	F2RL1
positive regulation of Rho protein signal transduction (GO:0035025)	1/31	0.179323	0.268136	5.24947	9.02156	F2RL1
inflammatory response (GO:0006954)	3/230	0.180089	0.268998	2.09386	3.58952	CCL5;S100A9;S100A8
negative regulation of chemotaxis (GO:0050922)	1/32	0.184543	0.271937	5.07988	8.58436	SEMA4B
B cell proliferation (GO:0042100)	1/32	0.184543	0.271937	5.07988	8.58436	BCL2
regulation of cell migration involved in sprouting angiogenesis (GO:0090049)	1/32	0.184543	0.271937	5.07988	8.58436	HMOX1
regulation of cell morphogenesis (GO:0022604)	1/32	0.184543	0.271937	5.07988	8.58436	CLDN3
regulation of cellular biosynthetic process (GO:0031326)	1/32	0.184543	0.271937	5.07988	8.58436	CCL5
regulation of chemotaxis (GO:0050920)	1/32	0.184543	0.271937	5.07988	8.58436	F2RL1
regulation of intracellular estrogen receptor signaling pathway (GO:0033146)	1/32	0.184543	0.271937	5.07988	8.58436	ESR1
regulation of intracellular protein transport (GO:0033157)	1/32	0.184543	0.271937	5.07988	8.58436	IFI27
gene silencing by miRNA (GO:0035195)	1/32	0.184543	0.271937	5.07988	8.58436	ZFP36
positive regulation of interleukin-10 production (GO:0032733)	1/32	0.184543	0.271937	5.07988	8.58436	F2RL1
positive regulation of receptor signaling pathway via STAT (GO:1904894)	1/32	0.184543	0.271937	5.07988	8.58436	CCL5
mitochondrial membrane organization (GO:0007006)	1/32	0.184543	0.271937	5.07988	8.58436	BCL2
modulation by host of symbiont process (GO:0051851)	1/32	0.184543	0.271937	5.07988	8.58436	CCL5
non-canonical Wnt signaling pathway (GO:0035567)	2/124	0.186195	0.274088	2.5903	4.35419	PSMB8;PSMB9
bile acid metabolic process (GO:0008206)	1/33	0.189729	0.277281	4.92088	8.17929	AKR1C1
negative regulation of JNK cascade (GO:0046329)	1/33	0.189729	0.277281	4.92088	8.17929	F2RL1
negative regulation of smooth muscle cell proliferation (GO:0048662)	1/33	0.189729	0.277281	4.92088	8.17929	HMOX1
neuron projection extension (GO:1990138)	1/33	0.189729	0.277281	4.92088	8.17929	MAP1B
positive regulation of receptor signaling pathway via JAK-STAT (GO:0046427)	1/33	0.189729	0.277281	4.92088	8.17929	CCL5
very long-chain fatty acid metabolic process (GO:0000038)	1/33	0.189729	0.277281	4.92088	8.17929	ELOVL2
negative chemotaxis (GO:0050919)	1/33	0.189729	0.277281	4.92088	8.17929	SEMA4B
negative regulation of cell growth (GO:0030308)	2/126	0.190776	0.278525	2.54826	4.22159	GJA1;APBB2
positive regulation of gene expression (GO:0010628)	5/482	0.192523	0.280489	1.66649	2.74562	GJA1;PLSCR1;CLDN3;DDX58;EIF2AK2
B cell receptor signaling pathway (GO:0050853)	1/34	0.194883	0.280489	4.77152	7.80315	BCL2
central nervous system neuron differentiation (GO:0021953)	1/34	0.194883	0.280489	4.77152	7.80315	NR4A2
regulation of keratinocyte differentiation (GO:0045616)	1/34	0.194883	0.280489	4.77152	7.80315	ZFP36
phosphatidylinositol 3-kinase signaling (GO:0014065)	1/34	0.194883	0.280489	4.77152	7.80315	PIK3C2G
phosphatidylserine metabolic process (GO:0006658)	1/34	0.194883	0.280489	4.77152	7.80315	PLSCR1
positive regulation of calcium ion transport into cytosol (GO:0010524)	1/34	0.194883	0.280489	4.77152	7.80315	CEMIP
regulation of transmembrane transport (GO:0034762)	1/34	0.194883	0.280489	4.77152	7.80315	BCL2
positive regulation of epidermal growth factor receptor signaling pathway (GO:0045742)	1/34	0.194883	0.280489	4.77152	7.80315	AREG
positive regulation of interleukin-12 production (GO:0032735)	1/34	0.194883	0.280489	4.77152	7.80315	HLA-G
positive regulation of mitochondrial outer membrane permeabilization involved in apoptotic signaling pathway (GO:1901030)	1/34	0.194883	0.280489	4.77152	7.80315	BCL2
positive regulation of release of sequestered calcium ion into cytosol (GO:0051281)	1/34	0.194883	0.280489	4.77152	7.80315	CEMIP
protein insertion into membrane (GO:0051205)	1/34	0.194883	0.280489	4.77152	7.80315	HMOX1
protein localization to chromosome (GO:0034502)	1/34	0.194883	0.280489	4.77152	7.80315	ESR1
negative regulation of apoptotic process (GO:0043066)	5/485	0.19582	0.281553	1.65582	2.69992	NR4A2;BCL2;IFI6;FLNA;IFIT3
DNA-dependent DNA replication (GO:0006261)	2/129	0.197676	0.283935	2.48769	4.03285	PSMB8;PSMB9
positive regulation of canonical Wnt signaling pathway (GO:0090263)	2/130	0.199983	0.284976	2.46813	3.9725	PSMB8;PSMB9
blood vessel diameter maintenance (GO:0097746)	1/35	0.200004	0.284976	4.63095	7.45314	F2RL1
negative regulation of neurogenesis (GO:0050768)	1/35	0.200004	0.284976	4.63095	7.45314	B2M
cellular response to amyloid-beta (GO:1904646)	1/35	0.200004	0.284976	4.63095	7.45314	GJA1
negative regulation of Ras protein signal transduction (GO:0046580)	1/35	0.200004	0.284976	4.63095	7.45314	SPRY4
negative regulation of T cell proliferation (GO:0042130)	1/35	0.200004	0.284976	4.63095	7.45314	HLA-G
peptidyl-tyrosine dephosphorylation (GO:0035335)	1/35	0.200004	0.284976	4.63095	7.45314	DUSP6
response to estrogen (GO:0043627)	1/35	0.200004	0.284976	4.63095	7.45314	ESR1
cellular response to heat (GO:0034605)	1/36	0.205093	0.29048	4.49841	7.1268	HMOX1
negative regulation of toll-like receptor signaling pathway (GO:0034122)	1/36	0.205093	0.29048	4.49841	7.1268	F2RL1
cyclic-nucleotide-mediated signaling (GO:0019935)	1/36	0.205093	0.29048	4.49841	7.1268	AHR
regulation of microtubule-based process (GO:0032886)	1/36	0.205093	0.29048	4.49841	7.1268	EPHA3
regulation of protein import into nucleus (GO:0042306)	1/36	0.205093	0.29048	4.49841	7.1268	FLNA
retina homeostasis (GO:0001895)	1/36	0.205093	0.29048	4.49841	7.1268	B2M
regulation of cell motility (GO:2000145)	2/133	0.206923	0.292781	2.41124	3.79868	DDX58;FLNA
negative regulation of endothelial cell proliferation (GO:0001937)	1/37	0.21015	0.292973	4.37324	6.82197	STAT1
negative regulation of epithelial cell apoptotic process (GO:1904036)	1/37	0.21015	0.292973	4.37324	6.82197	FGB
negative regulation of stress-activated MAPK cascade (GO:0032873)	1/37	0.21015	0.292973	4.37324	6.82197	F2RL1
neural crest cell migration (GO:0001755)	1/37	0.21015	0.292973	4.37324	6.82197	SEMA4B
regulation of intracellular pH (GO:0051453)	1/37	0.21015	0.292973	4.37324	6.82197	SLC4A10
regulation of intracellular steroid hormone receptor signaling pathway (GO:0033143)	1/37	0.21015	0.292973	4.37324	6.82197	ESR1
regulation of microtubule cytoskeleton organization (GO:0070507)	1/37	0.21015	0.292973	4.37324	6.82197	EPHA3
phospholipid biosynthetic process (GO:0008654)	1/37	0.21015	0.292973	4.37324	6.82197	MVD
positive regulation of calcium ion transport (GO:0051928)	1/37	0.21015	0.292973	4.37324	6.82197	CCL5
regulation of transport (GO:0051049)	1/37	0.21015	0.292973	4.37324	6.82197	CLDN3
regulation of vascular associated smooth muscle cell proliferation (GO:1904705)	1/37	0.21015	0.292973	4.37324	6.82197	GJA1
positive regulation of exocytosis (GO:0045921)	1/37	0.21015	0.292973	4.37324	6.82197	FGB
positive regulation of myeloid cell differentiation (GO:0045639)	1/37	0.21015	0.292973	4.37324	6.82197	STAT1
positive regulation of signaling receptor activity (GO:2000273)	1/37	0.21015	0.292973	4.37324	6.82197	AREG
protein insertion into ER membrane (GO:0045048)	1/37	0.21015	0.292973	4.37324	6.82197	HMOX1
cellular calcium ion homeostasis (GO:0006874)	2/136	0.213889	0.297603	2.3569	3.63504	CCL5;BCL2
organic substance transport (GO:0071702)	2/136	0.213889	0.297603	2.3569	3.63504	TAP2;TAP1
negative regulation of G0 to G1 transition (GO:0070317)	1/38	0.215174	0.297644	4.25483	6.53672	HLA-G
response to estradiol (GO:0032355)	1/38	0.215174	0.297644	4.25483	6.53672	ESR1
positive regulation of potassium ion transport (GO:0043268)	1/38	0.215174	0.297644	4.25483	6.53672	FLNA
positive regulation of production of molecular mediator of immune response (GO:0002702)	1/38	0.215174	0.297644	4.25483	6.53672	F2RL1
lymphocyte proliferation (GO:0046651)	1/38	0.215174	0.297644	4.25483	6.53672	BCL2
mRNA destabilization (GO:0061157)	1/38	0.215174	0.297644	4.25483	6.53672	ZFP36
positive regulation of phosphorylation (GO:0042327)	3/253	0.217342	0.300351	1.899	2.89841	CLDN3;CCL5;EPHA3
protein monoubiquitination (GO:0006513)	1/39	0.220168	0.301617	4.14265	6.26935	DTX3L
negative regulation of lymphocyte proliferation (GO:0050672)	1/39	0.220168	0.301617	4.14265	6.26935	HLA-G
negative regulation of protein secretion (GO:0050709)	1/39	0.220168	0.301617	4.14265	6.26935	RSAD2
negative regulation of secretion by cell (GO:1903531)	1/39	0.220168	0.301617	4.14265	6.26935	RSAD2
organophosphate biosynthetic process (GO:0090407)	1/39	0.220168	0.301617	4.14265	6.26935	G6PD
regulation of peptidyl-threonine phosphorylation (GO:0010799)	1/39	0.220168	0.301617	4.14265	6.26935	CEMIP
endothelial cell migration (GO:0043542)	1/39	0.220168	0.301617	4.14265	6.26935	STAT1
regulation of receptor-mediated endocytosis (GO:0048259)	1/39	0.220168	0.301617	4.14265	6.26935	B2M
replication fork processing (GO:0031297)	1/39	0.220168	0.301617	4.14265	6.26935	SAMHD1
transcription initiation from RNA polymerase II promoter (GO:0006367)	2/140	0.223211	0.305254	2.28812	3.43135	NR4A2;ESR1
negative regulation of programmed cell death (GO:0043069)	4/381	0.223739	0.305254	1.68174	2.51803	BCL2;IFI6;FLNA;IFIT3
negative regulation of blood coagulation (GO:0030195)	1/40	0.225129	0.305254	4.03622	6.01834	FGB
negative regulation of cell-substrate adhesion (GO:0010812)	1/40	0.225129	0.305254	4.03622	6.01834	SPRY4
negative regulation of ERBB signaling pathway (GO:1901185)	1/40	0.225129	0.305254	4.03622	6.01834	AREG
carboxylic acid metabolic process (GO:0019752)	1/40	0.225129	0.305254	4.03622	6.01834	PON3
negative regulation of protein kinase B signaling (GO:0051898)	1/40	0.225129	0.305254	4.03622	6.01834	HLA-G
glycolipid biosynthetic process (GO:0009247)	1/40	0.225129	0.305254	4.03622	6.01834	ST8SIA6
lymphocyte migration (GO:0072676)	1/40	0.225129	0.305254	4.03622	6.01834	CCL5
positive regulation of wound healing (GO:0090303)	1/40	0.225129	0.305254	4.03622	6.01834	CLDN3
positive regulation of nucleic acid-templated transcription (GO:1903508)	5/511	0.225184	0.305254	1.56864	2.33858	DTX3L;STAT1;AHR;PARP9;ESR1
protein localization to organelle (GO:0033365)	2/142	0.227884	0.30862	2.2552	3.33526	HMOX1;CD68
regulation of G0 to G1 transition (GO:0070316)	1/41	0.230059	0.309431	3.93512	5.78233	HLA-G
regulation of mitochondrial membrane potential (GO:0051881)	1/41	0.230059	0.309431	3.93512	5.78233	BCL2
epithelial cell migration (GO:0010631)	1/41	0.230059	0.309431	3.93512	5.78233	STAT1
regulation of release of cytochrome c from mitochondria (GO:0090199)	1/41	0.230059	0.309431	3.93512	5.78233	TNFSF10
positive regulation of cation transmembrane transport (GO:1904064)	1/41	0.230059	0.309431	3.93512	5.78233	FLNA
hexose metabolic process (GO:0019318)	1/41	0.230059	0.309431	3.93512	5.78233	OAS1
protein-DNA complex assembly (GO:0065004)	2/143	0.230224	0.309431	2.23909	3.28856	PSMB8;PSMB9
negative regulation of DNA-binding transcription factor activity (GO:0043433)	2/143	0.230224	0.309431	2.23909	3.28856	FLNA;ESR1
negative regulation of protein catabolic process (GO:0042177)	1/42	0.234959	0.312838	3.83895	5.56012	FLNA
ceramide biosynthetic process (GO:0046513)	1/42	0.234959	0.312838	3.83895	5.56012	ST8SIA6
nucleic acid-templated transcription (GO:0097659)	1/42	0.234959	0.312838	3.83895	5.56012	NR4A2
phosphatidylinositol phosphate biosynthetic process (GO:0046854)	1/42	0.234959	0.312838	3.83895	5.56012	PIK3C2G
positive regulation of ATPase activity (GO:0032781)	1/42	0.234959	0.312838	3.83895	5.56012	PLSCR1
skeletal system morphogenesis (GO:0048705)	1/42	0.234959	0.312838	3.83895	5.56012	MMP13
positive regulation of protein tyrosine kinase activity (GO:0061098)	1/42	0.234959	0.312838	3.83895	5.56012	AREG
translesion synthesis (GO:0019985)	1/42	0.234959	0.312838	3.83895	5.56012	UBE2L6
mitochondrial gene expression (GO:0140053)	1/42	0.234959	0.312838	3.83895	5.56012	MRPL2
monocyte chemotaxis (GO:0002548)	1/42	0.234959	0.312838	3.83895	5.56012	CCL5
positive regulation of cytosolic calcium ion concentration (GO:0007204)	2/147	0.239597	0.316358	2.17688	3.11033	F2RL1;ESR1
cellular response to retinoic acid (GO:0071300)	1/43	0.239827	0.316358	3.74735	5.35062	EPHA3
development of primary male sexual characteristics (GO:0046546)	1/43	0.239827	0.316358	3.74735	5.35062	AKR1C3
DNA synthesis involved in DNA repair (GO:0000731)	1/43	0.239827	0.316358	3.74735	5.35062	UBE2L6
glutathione metabolic process (GO:0006749)	1/43	0.239827	0.316358	3.74735	5.35062	G6PD
positive regulation of peptide hormone secretion (GO:0090277)	1/43	0.239827	0.316358	3.74735	5.35062	FGB
positive regulation of phospholipase C activity (GO:0010863)	1/43	0.239827	0.316358	3.74735	5.35062	ESR1
substantia nigra development (GO:0021762)	1/43	0.239827	0.316358	3.74735	5.35062	G6PD
male gonad development (GO:0008584)	1/43	0.239827	0.316358	3.74735	5.35062	AKR1C3
natural killer cell activation (GO:0030101)	1/43	0.239827	0.316358	3.74735	5.35062	ULBP2
regulation of cytosolic calcium ion concentration (GO:0051480)	2/148	0.241943	0.31831	2.16186	3.0678	F2RL1;ESR1
positive regulation of transferase activity (GO:0051347)	2/148	0.241943	0.31831	2.16186	3.0678	DTX3L;EPHA3
regulation of G2/M transition of mitotic cell cycle (GO:0010389)	2/149	0.244291	0.31831	2.14705	3.02604	PSMB8;PSMB9
positive regulation of hydrolase activity (GO:0051345)	2/149	0.244291	0.31831	2.14705	3.02604	CCL5;F2RL1
negative regulation of epidermal growth factor receptor signaling pathway (GO:0042059)	1/44	0.244664	0.31831	3.66002	5.15283	AREG
positive regulation of biosynthetic process (GO:0009891)	1/44	0.244664	0.31831	3.66002	5.15283	CCL5
positive regulation of mRNA catabolic process (GO:0061014)	1/44	0.244664	0.31831	3.66002	5.15283	ZFP36
intracellular steroid hormone receptor signaling pathway (GO:0030518)	1/44	0.244664	0.31831	3.66002	5.15283	ESR1
positive regulation of osteoblast differentiation (GO:0045669)	1/44	0.244664	0.31831	3.66002	5.15283	IFITM1
positive regulation of potassium ion transmembrane transport (GO:1901381)	1/44	0.244664	0.31831	3.66002	5.15283	FLNA
lymphocyte chemotaxis (GO:0048247)	1/44	0.244664	0.31831	3.66002	5.15283	CCL5
positive regulation of receptor-mediated endocytosis (GO:0048260)	1/44	0.244664	0.31831	3.66002	5.15283	B2M
mitotic spindle assembly (GO:0090307)	1/44	0.244664	0.31831	3.66002	5.15283	FLNA
mRNA catabolic process (GO:0006402)	1/44	0.244664	0.31831	3.66002	5.15283	ZFP36
mRNA stabilization (GO:0048255)	1/44	0.244664	0.31831	3.66002	5.15283	ZFP36
negative regulation of T cell activation (GO:0050868)	1/45	0.249471	0.322792	3.57666	4.96588	HLA-G
neural crest cell development (GO:0014032)	1/45	0.249471	0.322792	3.57666	4.96588	SEMA4B
regulation of receptor signaling pathway via JAK-STAT (GO:0046425)	1/45	0.249471	0.322792	3.57666	4.96588	CCL5
positive regulation of chemotaxis (GO:0050921)	1/45	0.249471	0.322792	3.57666	4.96588	F2RL1
zymogen activation (GO:0031638)	1/45	0.249471	0.322792	3.57666	4.96588	FGB
protein deacetylation (GO:0006476)	1/45	0.249471	0.322792	3.57666	4.96588	FLNA
dephosphorylation (GO:0016311)	2/153	0.25369	0.327186	2.08975	2.86639	ACP6;DUSP6
positive regulation of Wnt signaling pathway (GO:0030177)	2/153	0.25369	0.327186	2.08975	2.86639	PSMB8;PSMB9
regulation of fibroblast proliferation (GO:0048145)	1/46	0.254248	0.327186	3.497	4.78895	S100A6
positive regulation of nucleocytoplasmic transport (GO:0046824)	1/46	0.254248	0.327186	3.497	4.78895	FLNA
postreplication repair (GO:0006301)	1/46	0.254248	0.327186	3.497	4.78895	UBE2L6
posttranscriptional regulation of gene expression (GO:0010608)	1/46	0.254248	0.327186	3.497	4.78895	PARP9
negative regulation of transcription, DNA-templated (GO:0045892)	8/948	0.254934	0.327773	1.35405	1.85065	NR4A2;ZFP36;IFI27;STAT1;FLNA;AHR;PARP9;ESR1
epidermal growth factor receptor signaling pathway (GO:0007173)	1/47	0.258994	0.332392	3.42081	4.62134	AREG
regulation of T cell activation (GO:0050863)	1/47	0.258994	0.332392	3.42081	4.62134	CCL5
regulation of cell differentiation (GO:0045595)	2/156	0.260745	0.334337	2.04873	2.75392	EIF2AK2;EPHA3
protein modification by small protein conjugation (GO:0032446)	4/409	0.262162	0.335851	1.56322	2.09283	HERC5;IFIH1;DTX3L;HLA-A
negative regulation of MAP kinase activity (GO:0043407)	1/48	0.263711	0.336019	3.34786	4.46236	SPRY4
regulation of interleukin-10 production (GO:0032653)	1/48	0.263711	0.336019	3.34786	4.46236	F2RL1
regulation of interleukin-2 production (GO:0032663)	1/48	0.263711	0.336019	3.34786	4.46236	ZFP36
cognition (GO:0050890)	1/48	0.263711	0.336019	3.34786	4.46236	HLA-DRA
phosphatidic acid biosynthetic process (GO:0006654)	1/48	0.263711	0.336019	3.34786	4.46236	ACP6
positive regulation of blood vessel endothelial cell migration (GO:0043536)	1/48	0.263711	0.336019	3.34786	4.46236	HMOX1
cellular response to growth factor stimulus (GO:0071363)	2/158	0.265451	0.337631	2.02226	2.68217	ZFP36;CCL5
cellular response to starvation (GO:0009267)	2/158	0.265451	0.337631	2.02226	2.68217	AKR1C3;EIF2AK2
negative regulation of transcription by RNA polymerase II (GO:0000122)	6/684	0.268254	0.339859	1.40386	1.84723	NR4A2;ZFP36;IFI27;STAT1;PARP9;ESR1
negative regulation of catabolic process (GO:0009895)	1/49	0.268397	0.339859	3.27794	4.31143	FLNA
oligosaccharide metabolic process (GO:0009311)	1/49	0.268397	0.339859	3.27794	4.31143	ST8SIA6
response to hydrogen peroxide (GO:0042542)	1/49	0.268397	0.339859	3.27794	4.31143	HMOX1
RNA catabolic process (GO:0006401)	1/49	0.268397	0.339859	3.27794	4.31143	ZFP36
regulation of complement activation (GO:0030449)	1/50	0.273054	0.344528	3.21088	4.168	CFB
organic hydroxy compound biosynthetic process (GO:1901617)	1/50	0.273054	0.344528	3.21088	4.168	AKR1C3
phosphatidic acid metabolic process (GO:0046473)	1/50	0.273054	0.344528	3.21088	4.168	ACP6
positive regulation of ion transport (GO:0043270)	1/50	0.273054	0.344528	3.21088	4.168	CCL5
blood circulation (GO:0008015)	1/51	0.277682	0.348512	3.14651	4.03155	STAT1
negative regulation of protein ubiquitination (GO:0031397)	1/51	0.277682	0.348512	3.14651	4.03155	DTX3L
cholesterol transport (GO:0030301)	1/51	0.277682	0.348512	3.14651	4.03155	AKR1C1
gonad development (GO:0008406)	1/51	0.277682	0.348512	3.14651	4.03155	AKR1C3
inositol lipid-mediated signaling (GO:0048017)	1/51	0.277682	0.348512	3.14651	4.03155	PIK3C2G
intrinsic apoptotic signaling pathway in response to DNA damage (GO:0008630)	1/51	0.277682	0.348512	3.14651	4.03155	BCL2
negative regulation of canonical Wnt signaling pathway (GO:0090090)	2/165	0.281916	0.35057	1.93472	2.44964	PSMB8;PSMB9
regulation of neuron projection development (GO:0010975)	2/165	0.281916	0.35057	1.93472	2.44964	S100A9;EPHA3
negative regulation of cellular biosynthetic process (GO:0031327)	1/52	0.282281	0.35057	3.08466	3.90164	AKR1C3
ameboidal-type cell migration (GO:0001667)	1/52	0.282281	0.35057	3.08466	3.90164	SEMA4B
negative regulation of protein metabolic process (GO:0051248)	1/52	0.282281	0.35057	3.08466	3.90164	FLNA
regulation of exocytosis (GO:0017157)	1/52	0.282281	0.35057	3.08466	3.90164	FGB
regulation of release of sequestered calcium ion into cytosol (GO:0051279)	1/52	0.282281	0.35057	3.08466	3.90164	CEMIP
fatty acid beta-oxidation (GO:0006635)	1/52	0.282281	0.35057	3.08466	3.90164	ETFB
glycolipid metabolic process (GO:0006664)	1/52	0.282281	0.35057	3.08466	3.90164	ST8SIA6
response to peptide hormone (GO:0043434)	1/52	0.282281	0.35057	3.08466	3.90164	STAT1
positive regulation of protein localization to cell periphery (GO:1904377)	1/52	0.282281	0.35057	3.08466	3.90164	EPHA3
positive regulation of protein localization to plasma membrane (GO:1903078)	1/52	0.282281	0.35057	3.08466	3.90164	EPHA3
negative regulation of cysteine-type endopeptidase activity (GO:2000117)	1/53	0.28685	0.354388	3.02518	3.77784	IFI6
bicellular tight junction assembly (GO:0070830)	1/53	0.28685	0.354388	3.02518	3.77784	CLDN3
cardiac muscle tissue development (GO:0048738)	1/53	0.28685	0.354388	3.02518	3.77784	GJA1
positive regulation of B cell activation (GO:0050871)	1/53	0.28685	0.354388	3.02518	3.77784	BCL2
positive regulation of NIK/NF-kappaB signaling (GO:1901224)	1/53	0.28685	0.354388	3.02518	3.77784	EIF2AK2
positive regulation of phagocytosis (GO:0050766)	1/53	0.28685	0.354388	3.02518	3.77784	F2RL1
DNA-templated transcription, initiation (GO:0006352)	2/168	0.288966	0.356693	1.89947	2.35809	NR4A2;ESR1
regulation of focal adhesion assembly (GO:0051893)	1/54	0.291391	0.358131	2.96795	3.65976	EPHA3
regulation of humoral immune response (GO:0002920)	1/54	0.291391	0.358131	2.96795	3.65976	CFB
regulation of potassium ion transmembrane transport (GO:1901379)	1/54	0.291391	0.358131	2.96795	3.65976	FLNA
inorganic anion transport (GO:0015698)	1/54	0.291391	0.358131	2.96795	3.65976	SLC4A10
unsaturated fatty acid metabolic process (GO:0033559)	1/54	0.291391	0.358131	2.96795	3.65976	ELOVL2
protein sumoylation (GO:0016925)	1/55	0.295902	0.362735	2.91285	3.54705	IFIH1
negative regulation of cysteine-type endopeptidase activity involved in apoptotic process (GO:0043154)	1/55	0.295902	0.362735	2.91285	3.54705	IFI6
glycoprotein metabolic process (GO:0009100)	1/55	0.295902	0.362735	2.91285	3.54705	ST8SIA6
chemokine-mediated signaling pathway (GO:0070098)	1/56	0.300386	0.365709	2.85974	3.43938	CCL5
nuclear-transcribed mRNA catabolic process, deadenylation-dependent decay (GO:0000288)	1/56	0.300386	0.365709	2.85974	3.43938	ZFP36
peptidyl-tyrosine modification (GO:0018212)	1/56	0.300386	0.365709	2.85974	3.43938	EPHA3
positive regulation of establishment of protein localization to mitochondrion (GO:1903749)	1/56	0.300386	0.365709	2.85974	3.43938	BCL2
glycosaminoglycan catabolic process (GO:0006027)	1/56	0.300386	0.365709	2.85974	3.43938	CEMIP
positive regulation of interleukin-1 beta production (GO:0032731)	1/56	0.300386	0.365709	2.85974	3.43938	F2RL1
tight junction assembly (GO:0120192)	1/56	0.300386	0.365709	2.85974	3.43938	CLDN3
mitochondrial transport (GO:0006839)	1/56	0.300386	0.365709	2.85974	3.43938	BCL2
arachidonic acid metabolic process (GO:0019369)	1/57	0.304841	0.369551	2.80853	3.33644	AKR1C3
cellular response to peptide (GO:1901653)	1/57	0.304841	0.369551	2.80853	3.33644	GJA1
positive regulation of cell junction assembly (GO:1901890)	1/57	0.304841	0.369551	2.80853	3.33644	CLDN3
renal system development (GO:0072001)	1/57	0.304841	0.369551	2.80853	3.33644	STAT1
icosanoid metabolic process (GO:0006690)	1/57	0.304841	0.369551	2.80853	3.33644	PON3
negative regulation of hydrolase activity (GO:0051346)	1/58	0.309268	0.373326	2.75912	3.23796	GPATCH2
cellular iron ion homeostasis (GO:0006879)	1/58	0.309268	0.373326	2.75912	3.23796	HMOX1
regulation of phagocytosis (GO:0050764)	1/58	0.309268	0.373326	2.75912	3.23796	PLSCR1
regulation of tumor necrosis factor-mediated signaling pathway (GO:0010803)	1/58	0.309268	0.373326	2.75912	3.23796	F2RL1
positive regulation of mitochondrion organization (GO:0010822)	1/58	0.309268	0.373326	2.75912	3.23796	TNFSF10
regulation of mitotic cell cycle (GO:0007346)	2/178	0.3124	0.376788	1.79064	2.08335	PSMB8;PSMB9
negative regulation of autophagy (GO:0010507)	1/59	0.313666	0.377675	2.71141	3.14368	BCL2
protein polymerization (GO:0051258)	1/59	0.313666	0.377675	2.71141	3.14368	FGB
adenylate cyclase-inhibiting G protein-coupled receptor signaling pathway (GO:0007193)	1/60	0.318038	0.381967	2.66532	3.05335	FLNA
apical junction assembly (GO:0043297)	1/60	0.318038	0.381967	2.66532	3.05335	CLDN3
cellular response to chemokine (GO:1990869)	1/60	0.318038	0.381967	2.66532	3.05335	CCL5
regulation of endocytosis (GO:0030100)	1/61	0.322381	0.386531	2.62077	2.96676	EPHA3
negative regulation of response to stimulus (GO:0048585)	1/61	0.322381	0.386531	2.62077	2.96676	HLA-G
regulation of neurogenesis (GO:0050767)	1/62	0.326697	0.389734	2.57767	2.8837	B2M
positive regulation of cysteine-type endopeptidase activity (GO:2001056)	1/62	0.326697	0.389734	2.57767	2.8837	TNFSF10
glucose metabolic process (GO:0006006)	1/62	0.326697	0.389734	2.57767	2.8837	OAS1
positive regulation of interleukin-1 production (GO:0032732)	1/62	0.326697	0.389734	2.57767	2.8837	F2RL1
response to retinoic acid (GO:0032526)	1/62	0.326697	0.389734	2.57767	2.8837	EPHA3
stress-activated MAPK cascade (GO:0051403)	1/62	0.326697	0.389734	2.57767	2.8837	ZFP36
cellular response to reactive oxygen species (GO:0034614)	1/63	0.330986	0.393201	2.53597	2.80397	AKR1C3
COPII vesicle coating (GO:0048208)	1/63	0.330986	0.393201	2.53597	2.80397	AREG
positive regulation of Ras protein signal transduction (GO:0046579)	1/63	0.330986	0.393201	2.53597	2.80397	F2RL1
vesicle coating (GO:0006901)	1/63	0.330986	0.393201	2.53597	2.80397	AREG
vesicle targeting, rough ER to cis-Golgi (GO:0048207)	1/63	0.330986	0.393201	2.53597	2.80397	AREG
transcription by RNA polymerase II (GO:0006366)	3/320	0.332061	0.394149	1.49252	1.64541	NR4A2;ESR1;IRF9
proteasome-mediated ubiquitin-dependent protein catabolic process (GO:0043161)	3/321	0.333799	0.395881	1.48775	1.63239	IFI27;PSMB8;PSMB9
negative regulation of cell cycle process (GO:0010948)	1/64	0.335248	0.396607	2.49559	2.7274	HLA-G
negative regulation of intrinsic apoptotic signaling pathway (GO:2001243)	1/64	0.335248	0.396607	2.49559	2.7274	BCL2
plasma membrane organization (GO:0007009)	1/64	0.335248	0.396607	2.49559	2.7274	PLSCR1
regulation of mitotic cell cycle phase transition (GO:1901990)	2/188	0.335672	0.39678	1.69351	1.84866	PSMB8;PSMB9
positive regulation of transcription, DNA-templated (GO:0045893)	9/1183	0.337319	0.398395	1.21482	1.32017	NR4A2;PLSCR1;DTX3L;DDX58;STAT1;F2RL1;AHR;PARP9;ESR1
regulation of cell-matrix adhesion (GO:0001952)	1/65	0.339482	0.399622	2.45647	2.65381	EPHA3
chemical homeostasis (GO:0048878)	1/65	0.339482	0.399622	2.45647	2.65381	SLC4A10
steroid biosynthetic process (GO:0006694)	1/65	0.339482	0.399622	2.45647	2.65381	AKR1C3
protein autoubiquitination (GO:0051865)	1/65	0.339482	0.399622	2.45647	2.65381	DTX3L
negative regulation of Wnt signaling pathway (GO:0030178)	2/191	0.342612	0.402908	1.66637	1.78494	PSMB8;PSMB9
cell-cell junction assembly (GO:0007043)	1/66	0.34369	0.402908	2.41856	2.58306	GJA1
ERBB signaling pathway (GO:0038127)	1/66	0.34369	0.402908	2.41856	2.58306	AREG
positive regulation of cell death (GO:0010942)	1/66	0.34369	0.402908	2.41856	2.58306	AKR1C3
positive regulation of T cell proliferation (GO:0042102)	1/66	0.34369	0.402908	2.41856	2.58306	CCL5
regulation of gene silencing by miRNA (GO:0060964)	1/67	0.347872	0.407474	2.38179	2.51499	ZFP36
regulation of programmed cell death (GO:0043067)	2/194	0.34953	0.409079	1.64008	1.724	LGALS1;STAT1
canonical Wnt signaling pathway (GO:0060070)	1/68	0.352026	0.411324	2.34613	2.44947	NR4A2
regulation of translational initiation (GO:0006446)	1/68	0.352026	0.411324	2.34613	2.44947	CCL5
positive regulation of transcription by RNA polymerase II (GO:0045944)	7/908	0.35508	0.414107	1.2283	1.2718	NR4A2;PLSCR1;DDX58;STAT1;F2RL1;AHR;ESR1
negative regulation of cellular catabolic process (GO:0031330)	1/69	0.356155	0.414107	2.31151	2.38637	BCL2
cellular response to calcium ion (GO:0071277)	1/69	0.356155	0.414107	2.31151	2.38637	AKR1C3
cellular response to decreased oxygen levels (GO:0036294)	1/69	0.356155	0.414107	2.31151	2.38637	HMOX1
peptidyl-tyrosine phosphorylation (GO:0018108)	1/69	0.356155	0.414107	2.31151	2.38637	EPHA3
positive regulation of protein transport (GO:0051222)	1/69	0.356155	0.414107	2.31151	2.38637	FGB
aerobic electron transport chain (GO:0019646)	1/70	0.360258	0.417171	2.27789	2.32558	UQCR10
carbohydrate homeostasis (GO:0033500)	1/70	0.360258	0.417171	2.27789	2.32558	OAS1
COPII-coated vesicle budding (GO:0090114)	1/70	0.360258	0.417171	2.27789	2.32558	AREG
defense response to Gram-positive bacterium (GO:0050830)	1/70	0.360258	0.417171	2.27789	2.32558	HLA-A
wound healing (GO:0042060)	1/70	0.360258	0.417171	2.27789	2.32558	HMOX1
negative regulation of neuron apoptotic process (GO:0043524)	1/71	0.364334	0.419501	2.24524	2.26698	BCL2
cholesterol homeostasis (GO:0042632)	1/71	0.364334	0.419501	2.24524	2.26698	AKR1C1
phosphatidylinositol-mediated signaling (GO:0048015)	1/71	0.364334	0.419501	2.24524	2.26698	PIK3C2G
fatty acid biosynthetic process (GO:0006633)	1/71	0.364334	0.419501	2.24524	2.26698	ELOVL2
Fc-gamma receptor signaling pathway involved in phagocytosis (GO:0038096)	1/71	0.364334	0.419501	2.24524	2.26698	ARPC1B
mitochondrial ATP synthesis coupled electron transport (GO:0042775)	1/71	0.364334	0.419501	2.24524	2.26698	UQCR10
myeloid leukocyte differentiation (GO:0002573)	1/71	0.364334	0.419501	2.24524	2.26698	F2RL1
modification-dependent protein catabolic process (GO:0019941)	2/201	0.365574	0.420587	1.58183	1.59177	DTX3L;UBE2L6
generation of neurons (GO:0048699)	2/202	0.367854	0.422114	1.57384	1.57395	NR4A2;MAP1B
cell morphogenesis involved in differentiation (GO:0000904)	1/72	0.368385	0.422114	2.2135	2.21046	CLDN3
Fc-gamma receptor signaling pathway (GO:0038094)	1/72	0.368385	0.422114	2.2135	2.21046	ARPC1B
sterol homeostasis (GO:0055092)	1/72	0.368385	0.422114	2.2135	2.21046	AKR1C1
positive regulation of secretion by cell (GO:1903532)	1/72	0.368385	0.422114	2.2135	2.21046	FGB
axon guidance (GO:0007411)	2/203	0.370131	0.423773	1.56593	1.55638	SEMA4B;EPHA3
regulation of actin filament-based process (GO:0032970)	1/73	0.37241	0.424333	2.18265	2.15593	EPHA3
regulation of hydrolase activity (GO:0051336)	1/73	0.37241	0.424333	2.18265	2.15593	EPHA3
defense response to Gram-negative bacterium (GO:0050829)	1/73	0.37241	0.424333	2.18265	2.15593	S100A7
endoplasmic reticulum organization (GO:0007029)	1/73	0.37241	0.424333	2.18265	2.15593	HMOX1
regulation of Rho protein signal transduction (GO:0035023)	1/73	0.37241	0.424333	2.18265	2.15593	F2RL1
positive regulation of JNK cascade (GO:0046330)	1/73	0.37241	0.424333	2.18265	2.15593	F2RL1
post-translational protein modification (GO:0043687)	3/345	0.375394	0.427179	1.38165	1.35371	LGALS1;PSMB8;PSMB9
cellular response to amino acid starvation (GO:0034198)	1/74	0.37641	0.427179	2.15264	2.10329	EIF2AK2
Fc receptor mediated stimulatory signaling pathway (GO:0002431)	1/74	0.37641	0.427179	2.15264	2.10329	ARPC1B
sphingolipid biosynthetic process (GO:0030148)	1/74	0.37641	0.427179	2.15264	2.10329	ELOVL2
mitotic nuclear division (GO:0140014)	1/74	0.37641	0.427179	2.15264	2.10329	FLNA
response to amino acid starvation (GO:1990928)	1/75	0.380385	0.431345	2.12344	2.05246	EIF2AK2
cellular response to DNA damage stimulus (GO:0006974)	3/350	0.384009	0.433748	1.36139	1.30297	DTX3L;BCL2;SAMHD1
regulation of epithelial to mesenchymal transition (GO:0010717)	1/76	0.384334	0.433748	2.09503	2.00335	EPHA3
chloride transport (GO:0006821)	1/76	0.384334	0.433748	2.09503	2.00335	SLC4A10
phospholipid metabolic process (GO:0006644)	1/76	0.384334	0.433748	2.09503	2.00335	ACP6
establishment of protein localization to organelle (GO:0072594)	1/76	0.384334	0.433748	2.09503	2.00335	CD68
RNA transport (GO:0050658)	1/76	0.384334	0.433748	2.09503	2.00335	ZFP36
supramolecular fiber organization (GO:0097435)	3/351	0.38573	0.434978	1.35741	1.2931	UBE2L6;B2M;LOXL1
cellular response to UV (GO:0034644)	1/77	0.388258	0.437137	2.06736	1.95589	MMP1
positive regulation of endothelial cell proliferation (GO:0001938)	1/77	0.388258	0.437137	2.06736	1.95589	HMOX1
phosphate-containing compound metabolic process (GO:0006796)	2/212	0.390476	0.439285	1.49813	1.40883	G6PD;ACP6
protein modification process (GO:0036211)	1/78	0.392158	0.440481	2.0404	1.91	UBE2L6
negative regulation of protein serine/threonine kinase activity (GO:0071901)	1/78	0.392158	0.440481	2.0404	1.91	SPRY4
negative regulation of multicellular organismal process (GO:0051241)	2/214	0.394958	0.442926	1.48385	1.37846	PROCR;GJA1
positive regulation of GTPase activity (GO:0043547)	2/214	0.394958	0.442926	1.48385	1.37846	CCL5;F2RL1
recombinational repair (GO:0000725)	1/79	0.396033	0.443432	2.01414	1.86562	SAMHD1
regulation of ion transport (GO:0043269)	1/79	0.396033	0.443432	2.01414	1.86562	B2M
negative regulation of cellular component organization (GO:0051129)	1/80	0.399883	0.445289	1.98855	1.82267	EPHA3
negative regulation of cellular response to growth factor stimulus (GO:0090288)	1/80	0.399883	0.445289	1.98855	1.82267	SPRY4
regulation of NIK/NF-kappaB signaling (GO:1901222)	1/80	0.399883	0.445289	1.98855	1.82267	EIF2AK2
regulation of protein localization to plasma membrane (GO:1903076)	1/80	0.399883	0.445289	1.98855	1.82267	EPHA3
positive regulation of cell adhesion (GO:0045785)	1/80	0.399883	0.445289	1.98855	1.82267	CCL5
glycerophospholipid metabolic process (GO:0006650)	1/80	0.399883	0.445289	1.98855	1.82267	ACP6
lipid biosynthetic process (GO:0008610)	1/80	0.399883	0.445289	1.98855	1.82267	MVD
negative regulation of protein modification process (GO:0031400)	1/81	0.403709	0.449198	1.96359	1.7811	G6PD
cell-cell junction organization (GO:0045216)	1/82	0.407511	0.452719	1.93925	1.74084	F2RL1
positive regulation of cytoskeleton organization (GO:0051495)	1/82	0.407511	0.452719	1.93925	1.74084	F2RL1
transcription, DNA-templated (GO:0006351)	2/221	0.410528	0.454078	1.43591	1.27841	NR4A2;IRF9
regulation of interleukin-1 beta production (GO:0032651)	1/83	0.411289	0.454078	1.91551	1.70185	F2RL1
peptide metabolic process (GO:0006518)	1/83	0.411289	0.454078	1.91551	1.70185	G6PD
regulation of osteoblast differentiation (GO:0045667)	1/83	0.411289	0.454078	1.91551	1.70185	IFITM1
epidermis development (GO:0008544)	1/83	0.411289	0.454078	1.91551	1.70185	S100A7
glycoprotein biosynthetic process (GO:0009101)	1/83	0.411289	0.454078	1.91551	1.70185	ST8SIA6
positive regulation of plasma membrane bounded cell projection assembly (GO:0120034)	1/83	0.411289	0.454078	1.91551	1.70185	F2RL1
long-chain fatty acid metabolic process (GO:0001676)	1/83	0.411289	0.454078	1.91551	1.70185	ELOVL2
spindle assembly (GO:0051225)	1/84	0.415043	0.457867	1.89233	1.66407	FLNA
B cell activation (GO:0042113)	1/85	0.418773	0.461624	1.86971	1.62744	BCL2
negative regulation of cellular amide metabolic process (GO:0034249)	1/86	0.42248	0.46427	1.84762	1.59193	EIF2AK2
regulation of Ras protein signal transduction (GO:0046578)	1/86	0.42248	0.46427	1.84762	1.59193	SPRY4
glucose homeostasis (GO:0042593)	1/86	0.42248	0.46427	1.84762	1.59193	OAS1
response to interleukin-1 (GO:0070555)	1/86	0.42248	0.46427	1.84762	1.59193	CCL5
sensory perception of mechanical stimulus (GO:0050954)	1/88	0.429822	0.471611	1.80496	1.52408	CEMIP
metal ion transport (GO:0030001)	1/88	0.429822	0.471611	1.80496	1.52408	CCL5
collagen fibril organization (GO:0030199)	1/89	0.433459	0.474502	1.78436	1.49165	LOXL1
mitochondrial translational elongation (GO:0070125)	1/89	0.433459	0.474502	1.78436	1.49165	MRPL2
mitochondrial translational termination (GO:0070126)	1/89	0.433459	0.474502	1.78436	1.49165	MRPL2
negative regulation of translation (GO:0017148)	1/90	0.437073	0.47809	1.76422	1.46017	EIF2AK2
regulation of actin cytoskeleton organization (GO:0032956)	1/91	0.440663	0.480908	1.74453	1.4296	EPHA3
sensory perception of sound (GO:0007605)	1/91	0.440663	0.480908	1.74453	1.4296	CEMIP
positive regulation of supramolecular fiber organization (GO:1902905)	1/91	0.440663	0.480908	1.74453	1.4296	F2RL1
regulation of endothelial cell proliferation (GO:0001936)	1/92	0.444231	0.483318	1.72527	1.3999	STAT1
regulation of lipid metabolic process (GO:0019216)	1/92	0.444231	0.483318	1.72527	1.3999	MVD
T cell activation (GO:0042110)	1/92	0.444231	0.483318	1.72527	1.3999	F2RL1
Wnt signaling pathway (GO:0016055)	1/92	0.444231	0.483318	1.72527	1.3999	NR4A2
visual perception (GO:0007601)	1/93	0.447777	0.486803	1.70644	1.37105	SLC4A10
negative regulation of cell death (GO:0060548)	1/94	0.4513	0.489511	1.688	1.34301	HLA-F
negative regulation of cellular protein metabolic process (GO:0032269)	1/94	0.4513	0.489511	1.688	1.34301	EIF2AK2
regulation of kinase activity (GO:0043549)	1/94	0.4513	0.489511	1.688	1.34301	EPHA3
sensory perception of light stimulus (GO:0050953)	1/95	0.454801	0.492556	1.66996	1.31576	SLC4A10
mRNA metabolic process (GO:0016071)	1/95	0.454801	0.492556	1.66996	1.31576	ZFP36
translational termination (GO:0006415)	1/96	0.458279	0.495946	1.6523	1.28925	MRPL2
calcium ion homeostasis (GO:0055074)	1/97	0.461736	0.497792	1.635	1.26347	CCL5
regulation of MAP kinase activity (GO:0043405)	1/97	0.461736	0.497792	1.635	1.26347	SPRY4
double-strand break repair via homologous recombination (GO:0000724)	1/97	0.461736	0.497792	1.635	1.26347	SAMHD1
positive regulation of cold-induced thermogenesis (GO:0120162)	1/97	0.461736	0.497792	1.635	1.26347	GJA1
glycosaminoglycan biosynthetic process (GO:0006024)	1/97	0.461736	0.497792	1.635	1.26347	CEMIP
antigen processing and presentation of exogenous peptide antigen via MHC class II (GO:0019886)	1/98	0.46517	0.500736	1.61807	1.23839	HLA-DRA
regulation of neuron apoptotic process (GO:0043523)	1/98	0.46517	0.500736	1.61807	1.23839	BCL2
antigen processing and presentation of peptide antigen via MHC class II (GO:0002495)	1/100	0.471974	0.506909	1.58522	1.19023	HLA-DRA
cell-matrix adhesion (GO:0007160)	1/100	0.471974	0.506909	1.58522	1.19023	FGB
positive regulation of translation (GO:0045727)	1/100	0.471974	0.506909	1.58522	1.19023	CCL5
cellular response to chemical stress (GO:0062197)	1/101	0.475344	0.509758	1.56929	1.1671	G6PD
positive regulation of cell cycle process (GO:0090068)	1/101	0.475344	0.509758	1.56929	1.1671	PLSCR1
positive regulation of signal transduction (GO:0009967)	2/252	0.476971	0.511117	1.25587	0.929722	LMO3;FLNA
protein O-linked glycosylation (GO:0006493)	1/102	0.478693	0.511407	1.55367	1.14458	ST8SIA6
cell junction assembly (GO:0034329)	1/102	0.478693	0.511407	1.55367	1.14458	FLNA
regulation of protein catabolic process (GO:0042176)	1/102	0.478693	0.511407	1.55367	1.14458	FLNA
positive regulation of vasculature development (GO:1904018)	1/102	0.478693	0.511407	1.55367	1.14458	HMOX1
regulation of canonical Wnt signaling pathway (GO:0060828)	2/253	0.479039	0.511407	1.2508	0.920558	PSMB8;PSMB9
cellular response to organonitrogen compound (GO:0071417)	1/103	0.48202	0.513817	1.53836	1.12265	AHR
chromatin remodeling (GO:0006338)	1/103	0.48202	0.513817	1.53836	1.12265	ESR1
cellular metal ion homeostasis (GO:0006875)	1/104	0.485326	0.515795	1.52335	1.10128	CCL5
regulation of insulin secretion (GO:0050796)	1/104	0.485326	0.515795	1.52335	1.10128	CCL5
translational elongation (GO:0006414)	1/104	0.485326	0.515795	1.52335	1.10128	MRPL2
mRNA transport (GO:0051028)	1/104	0.485326	0.515795	1.52335	1.10128	ZFP36
regulation of JNK cascade (GO:0046328)	1/105	0.488611	0.518511	1.50862	1.08046	F2RL1
mitochondrial translation (GO:0032543)	1/105	0.488611	0.518511	1.50862	1.08046	MRPL2
cellular response to peptide hormone stimulus (GO:0071375)	1/106	0.491876	0.521198	1.49418	1.06016	NR4A2
positive regulation of protein serine/threonine kinase activity (GO:0071902)	1/106	0.491876	0.521198	1.49418	1.06016	CEMIP
cellular protein metabolic process (GO:0044267)	3/417	0.495735	0.524896	1.13716	0.797958	LGALS1;MMP1;UBE2L6
response to endoplasmic reticulum stress (GO:0034976)	1/110	0.504728	0.53402	1.43906	0.983934	BCL2
protein-containing complex assembly (GO:0065003)	2/267	0.507474	0.536527	1.18388	0.803036	FGB;AREG
regulation of Wnt signaling pathway (GO:0030111)	1/111	0.50789	0.536568	1.4259	0.966034	ESR1
phosphatidylinositol metabolic process (GO:0046488)	1/112	0.511033	0.539487	1.41298	0.948567	PIK3C2G
positive regulation of metabolic process (GO:0009893)	1/113	0.514155	0.54238	1.4003	0.93152	GJA1
regulation of nucleic acid-templated transcription (GO:1903506)	3/430	0.516301	0.54424	1.1018	0.728361	APBB2;AHR;ESR1
positive regulation of kinase activity (GO:0033674)	1/114	0.517258	0.544845	1.38784	0.91488	EPHA3
calcium ion transport (GO:0006816)	1/115	0.520341	0.547282	1.37559	0.898635	CCL5
positive regulation of protein metabolic process (GO:0051247)	1/115	0.520341	0.547282	1.37559	0.898635	DDX58
positive regulation of angiogenesis (GO:0045766)	1/116	0.523404	0.54969	1.36356	0.882771	HMOX1
sphingolipid metabolic process (GO:0006665)	1/116	0.523404	0.54969	1.36356	0.882771	ELOVL2
plasma membrane bounded cell projection assembly (GO:0120031)	2/278	0.529105	0.555244	1.13606	0.723178	PMP22;FLNA
negative regulation of response to external stimulus (GO:0032102)	1/118	0.529473	0.555244	1.34012	0.852144	CLDN3
cellular response to organic substance (GO:0071310)	1/123	0.544312	0.569964	1.28487	0.7815	CCL5
positive regulation of epithelial cell proliferation (GO:0050679)	1/123	0.544312	0.569964	1.28487	0.7815	AREG
fatty acid metabolic process (GO:0006631)	1/124	0.547223	0.572591	1.27436	0.768309	PON3
regulation of phosphorylation (GO:0042325)	1/125	0.550116	0.575195	1.26402	0.755409	CCL5
phosphatidylinositol biosynthetic process (GO:0006661)	1/126	0.552991	0.577352	1.25384	0.742793	PIK3C2G
synapse organization (GO:0050808)	1/126	0.552991	0.577352	1.25384	0.742793	APBB2
protein glycosylation (GO:0006486)	1/130	0.564309	0.588736	1.21472	0.695005	ST8SIA6
DNA repair (GO:0006281)	2/298	0.566772	0.590872	1.05822	0.600854	DTX3L;PARP9
regulation of cell adhesion (GO:0030155)	1/133	0.57261	0.596521	1.18693	0.661773	CCL5
regulation of cellular macromolecule biosynthetic process (GO:2000112)	3/468	0.573756	0.597278	1.00978	0.560985	APBB2;AHR;ESR1
protein localization to plasma membrane (GO:0072659)	1/136	0.580754	0.604121	1.16038	0.63058	FLNA
regulation of cellular component organization (GO:0051128)	1/139	0.588745	0.611538	1.13498	0.601269	SLITRK4
protein dephosphorylation (GO:0006470)	1/139	0.588745	0.611538	1.13498	0.601269	DUSP6
enzyme linked receptor protein signaling pathway (GO:0007167)	1/140	0.591375	0.613373	1.12676	0.591891	EPHA3
protein localization to cell periphery (GO:1990778)	1/140	0.591375	0.613373	1.12676	0.591891	FLNA
positive regulation of cellular catabolic process (GO:0031331)	1/141	0.593988	0.615634	1.11865	0.582702	DTX3L
chromatin organization (GO:0006325)	1/142	0.596584	0.617875	1.11066	0.573695	ESR1
nitrogen compound transport (GO:0071705)	1/143	0.599164	0.619645	1.10278	0.564868	ABCC2
monocarboxylic acid metabolic process (GO:0032787)	1/143	0.599164	0.619645	1.10278	0.564868	AKR1C1
cellular protein localization (GO:0034613)	2/329	0.620812	0.641566	0.956379	0.455932	GJA1;FLNA
actin filament organization (GO:0007015)	1/152	0.62166	0.641975	1.03658	0.492752	FLNA
positive regulation of protein kinase activity (GO:0045860)	1/154	0.626486	0.64649	1.02293	0.478351	CCL5
mitotic spindle organization (GO:0007052)	1/157	0.633611	0.653368	1.0031	0.457736	FLNA
organonitrogen compound biosynthetic process (GO:1901566)	1/158	0.635956	0.654837	0.996664	0.451116	ELOVL2
skeletal system development (GO:0001501)	1/158	0.635956	0.654837	0.996664	0.451116	GJA1
protein autophosphorylation (GO:0046777)	1/159	0.638286	0.65676	0.990305	0.444616	EIF2AK2
cellular protein-containing complex assembly (GO:0034622)	1/168	0.658602	0.677174	0.936508	0.391119	FGB
nuclear-transcribed mRNA catabolic process (GO:0000956)	1/171	0.665119	0.683381	0.919841	0.375101	ZFP36
neuron differentiation (GO:0030182)	1/174	0.671513	0.689452	0.903753	0.359894	NR4A2
mitochondrion organization (GO:0007005)	1/175	0.673617	0.691114	0.898513	0.354997	IFIT2
positive regulation of developmental process (GO:0051094)	1/177	0.677785	0.694889	0.888212	0.345448	GJA1
negative regulation of immune response (GO:0050777)	1/178	0.67985	0.696002	0.883149	0.340793	HLA-G
regulation of translation (GO:0006417)	1/178	0.67985	0.696002	0.883149	0.340793	EIF2AK2
protein stabilization (GO:0050821)	1/179	0.681901	0.697599	0.878143	0.336216	FLNA
positive regulation of cellular biosynthetic process (GO:0031328)	1/180	0.683939	0.699181	0.873193	0.331714	CCL5
positive regulation of protein phosphorylation (GO:0001934)	2/371	0.685612	0.700388	0.845702	0.319205	CEMIP;CLDN3
endoplasmic reticulum to Golgi vesicle-mediated transport (GO:0006888)	1/185	0.693937	0.708384	0.849249	0.310294	AREG
protein localization to membrane (GO:0072657)	1/195	0.713002	0.727323	0.805065	0.272331	FLNA
regulation of macromolecule metabolic process (GO:0060255)	1/200	0.722087	0.736063	0.784637	0.255485	AHR
transmembrane receptor protein tyrosine kinase signaling pathway (GO:0007169)	2/404	0.729983	0.743578	0.774965	0.243908	ARPC1B;EPHA3
mitotic cell cycle phase transition (GO:0044772)	1/209	0.737728	0.75093	0.750343	0.22824	CCNG2
positive regulation of protein modification process (GO:0031401)	1/214	0.746036	0.758301	0.732543	0.214621	CLDN3
translation (GO:0006412)	1/214	0.746036	0.758301	0.732543	0.214621	MRPL2
regulation of transcription by RNA polymerase II (GO:0006357)	6/12	0.756285	0.76817	0.840823	0.234873	NR4A2;ZFP36;PLSCR1;IFI27;SP110;DDX58;STAT1;F2RL1;AHR;PARP9;ESR1;IRF9
cilium organization (GO:0044782)	1/228	0.767936	0.779447	0.686875	0.181368	FLNA
regulation of autophagy (GO:0010506)	1/231	0.77238	0.783398	0.677812	0.175065	BCL2
membrane organization (GO:0061024)	1/242	0.787962	0.798633	0.646513	0.154068	AREG
anterograde trans-synaptic signaling (GO:0098916)	1/244	0.790679	0.800816	0.641126	0.150577	PMP22
cellular component assembly (GO:0022607)	1/261	0.812423	0.822253	0.598687	0.124368	FLNA
regulation of protein phosphorylation (GO:0001932)	1/266	0.818381	0.827694	0.587242	0.1177	CLDN3
central nervous system development (GO:0007417)	1/268	0.820711	0.82946	0.582783	0.115149	NR4A2
protein phosphorylation (GO:0006468)	2/496	0.826649	0.834869	0.62766	0.119491	EIF2AK2;EPHA3
DNA metabolic process (GO:0006259)	1/277	0.830835	0.8385	0.563521	0.104434	SAMHD1
proteolysis (GO:0006508)	1/287	0.84142	0.848581	0.54354	0.0938502	MMP1
regulation of cell cycle (GO:0051726)	1/296	0.850383	0.857012	0.526715	0.0853641	APBB2
chemical synaptic transmission (GO:0007268)	1/306	0.859753	0.865842	0.509186	0.076943	PMP22
negative regulation of cellular macromolecule biosynthetic process (GO:2000113)	2/547	0.865781	0.871117	0.567428	0.0817797	EIF2AK2;AHR
cellular macromolecule biosynthetic process (GO:0034645)	1/314	0.866828	0.871117	0.495968	0.070881	NR4A2
cilium assembly (GO:0060271)	1/314	0.866828	0.871117	0.495968	0.070881	FLNA
gene expression (GO:0010467)	1/356	0.898554	0.902361	0.436351	0.0466759	NR4A2
phosphorylation (GO:0016310)	1/400	0.923764	0.927024	0.387357	0.0307169	EIF2AK2
organelle assembly (GO:0070925)	1/425	0.935206	0.937844	0.36405	0.0243873	FLNA
regulation of intracellular signal transduction (GO:1902531)	1/437	0.940075	0.942063	0.353812	0.021864	F2RL1
nervous system development (GO:0007399)	1/447	0.943854	0.945184	0.345701	0.0199758	PMP22
negative regulation of nucleic acid-templated transcription (GO:1903507)	1/464	0.949744	0.950412	0.332716	0.0171558	AHR
regulation of transcription, DNA-templated (GO:0006355)	9/44	0.955197	0.955197	0.601911	0.0275904	NR4A2;DTX3L;SP110;STAT1;APBB2;AHR;PARP9;ESR1;IRF9

## Sheet: KEGG
Term	Overlap	P-value	Adjusted P-value	Odds Ratio	Combined Score	Genes
Epstein-Barr virus infection	17/202	1.20918e-14	1.83795e-12	16.447	527.064	DDX58;STAT1;HLA-B;TAP2;HLA-C;TAP1;EIF2AK2;HLA-A;HLA-F;HLA-G;OAS1;OAS2;OAS3;BCL2;HLA-DRA;B2M;IRF9
Herpes simplex virus 1 infection	19/498	3.73702e-10	2.84013e-08	7.12298	154.623	DDX58;STAT1;HLA-B;TAP2;HLA-C;TAP1;EIF2AK2;HLA-A;HLA-F;HLA-G;IFIH1;OAS1;OAS2;OAS3;CCL5;BCL2;HLA-DRA;B2M;IRF9
Influenza A	12/172	1.016e-09	5.14772e-08	12.8563	266.221	IFIH1;RSAD2;OAS1;DDX58;OAS2;STAT1;OAS3;CCL5;TNFSF10;EIF2AK2;HLA-DRA;IRF9
Antigen processing and presentation	9/78	1.58886e-09	6.03767e-08	21.8909	443.516	HLA-B;TAP2;HLA-C;TAP1;HLA-DRA;HLA-A;HLA-F;B2M;HLA-G
Hepatitis C	10/157	6.34414e-08	1.92862e-06	11.4693	190.082	CLDN3;RSAD2;OAS1;DDX58;OAS2;STAT1;OAS3;EIF2AK2;IFIT1;IRF9
Allograft rejection	6/68	1.36043e-07	3.44643e-06	30.7454	486.093	HLA-B;HLA-C;HLA-DRA;HLA-A;HLA-F;HLA-G
Graft-versus-host disease	6/42	2.53199e-07	4.44958e-06	27.3237	415.022	HLA-B;HLA-C;HLA-DRA;HLA-A;HLA-F;HLA-G
Measles	9/139	2.5808e-07	4.44958e-06	11.5832	175.718	IFIH1;OAS1;DDX58;OAS2;STAT1;OAS3;BCL2;EIF2AK2;IRF9
Coronavirus disease	11/232	2.75767e-07	4.44958e-06	8.43236	127.36	IFIH1;FGB;OAS1;MMP1;DDX58;OAS2;STAT1;OAS3;EIF2AK2;CFB;IRF9
Type I diabetes mellitus	6/43	2.92736e-07	4.44958e-06	26.5839	399.928	HLA-B;HLA-C;HLA-DRA;HLA-A;HLA-F;HLA-G
Human immunodeficiency virus 1 infection	10/212	1.03003e-06	1.32577e-05	8.32318	114.743	HLA-B;TAP2;BCL2;HLA-C;TAP1;HLA-A;HLA-F;SAMHD1;B2M;HLA-G
Autoimmune thyroid disease	6/53	1.04666e-06	1.32577e-05	20.9172	288.028	HLA-B;HLA-C;HLA-DRA;HLA-A;HLA-F;HLA-G
Viral myocarditis	6/60	2.20117e-06	2.57368e-05	18.1993	237.073	HLA-B;HLA-C;HLA-DRA;HLA-A;HLA-F;HLA-G
Kaposi sarcoma-associated herpesvirus infection	9/193	4.00504e-06	4.34833e-05	8.16143	101.43	ZFP36;STAT1;HLA-B;HLA-C;EIF2AK2;HLA-A;HLA-F;HLA-G;IRF9
Phagosome	8/152	5.77795e-06	5.85498e-05	9.21055	111.093	HLA-B;TAP2;HLA-C;TAP1;HLA-DRA;HLA-A;HLA-F;HLA-G
Human cytomegalovirus infection	9/225	1.38124e-05	0.000131218	6.94103	77.6698	CCL5;HLA-B;TAP2;HLA-C;TAP1;HLA-A;HLA-F;B2M;HLA-G
Cell adhesion molecules	7/148	4.48933e-05	0.000401399	8.16336	81.7252	CLDN3;HLA-B;HLA-C;HLA-DRA;HLA-A;HLA-F;HLA-G
Human T-cell leukemia virus 1 infection	8/219	7.98312e-05	0.00067413	6.26453	59.1095	ZFP36;HLA-B;HLA-C;HLA-DRA;HLA-A;HLA-F;B2M;HLA-G
NOD-like receptor signaling pathway	7/181	0.00015876	0.00127008	6.60407	57.7732	OAS1;OAS2;STAT1;OAS3;CCL5;BCL2;IRF9
ABC transporters	4/45	0.000188855	0.0013781	15.7303	134.88	ABCC3;ABCC2;TAP2;TAP1
Natural killer cell mediated cytotoxicity	6/131	0.000190395	0.0013781	7.83392	67.1085	TNFSF10;HLA-B;HLA-C;HLA-A;ULBP2;HLA-G
Human papillomavirus infection	9/331	0.00026773	0.00184977	4.63099	38.0923	STAT1;HLA-B;HLA-C;EIF2AK2;HLA-A;HLA-F;HLA-G;IRF9;OASL
Viral carcinogenesis	7/203	0.000320031	0.00211109	5.85625	47.1258	HLA-B;HLA-C;EIF2AK2;HLA-A;HLA-F;HLA-G;IRF9
IL-17 signaling pathway	5/94	0.000333331	0.00211109	9.11033	72.9407	MMP13;MMP1;S100A9;S100A8;S100A7
Cellular senescence	5/156	0.00320874	0.0195092	5.35284	30.7353	HLA-B;HLA-C;HLA-A;HLA-F;HLA-G
Necroptosis	5/159	0.00348105	0.0203508	5.24776	29.7046	STAT1;TNFSF10;BCL2;EIF2AK2;IRF9
Endocytosis	6/252	0.00548894	0.0309007	3.95626	20.5924	ARPC1B;HLA-B;HLA-C;HLA-A;HLA-F;HLA-G
Steroid hormone biosynthesis	3/61	0.00688256	0.0373625	8.26543	41.1516	AKR1C1;AKR1C3;AKR1C2
Complement and coagulation cascades	3/85	0.0169267	0.0887191	5.8392	23.8173	FGB;PROCR;CFB
Hepatitis B	4/162	0.0198795	0.100723	4.05784	15.8989	IFIH1;DDX58;STAT1;BCL2
Rheumatoid arthritis	3/93	0.0214443	0.101872	5.31801	20.4334	MMP1;CCL5;HLA-DRA
Salmonella infection	5/249	0.0214467	0.101872	3.297	12.6677	ARPC1B;TNFSF10;BCL2;FLNA;PIK3C2G
Primary immunodeficiency	2/38	0.0242306	0.111608	8.81644	32.7984	TAP2;TAP1
Parathyroid hormone synthesis, secretion and action	3/106	0.0300569	0.133692	4.64375	16.2748	NR4A2;MMP13;BCL2
Th17 cell differentiation	3/107	0.0307844	0.133692	4.59887	16.0075	STAT1;HLA-DRA;AHR
Proteasome	2/46	0.0345244	0.141977	7.21055	24.2713	PSMB8;PSMB9
Toxoplasmosis	3/112	0.0345603	0.141977	4.3868	14.7618	STAT1;BCL2;HLA-DRA
Lipid and atherosclerosis	4/215	0.0483654	0.193461	3.0304	9.179	MMP1;CCL5;TNFSF10;BCL2
Mineral absorption	2/60	0.0557713	0.217365	5.46621	15.7782	HMOX1;MT1X
Cytosolic DNA-sensing pathway	2/63	0.0607939	0.231017	5.19659	14.5518	DDX58;CCL5
Inflammatory bowel disease	2/65	0.0642253	0.238104	5.03111	13.8122	STAT1;HLA-DRA
Chemical carcinogenesis	4/239	0.0661329	0.239338	2.71759	7.38122	BCL2;AKR1C2;AHR;ESR1
Prolactin signaling pathway	2/70	0.0730784	0.252453	4.66	12.1916	STAT1;ESR1
RIG-I-like receptor signaling pathway	2/70	0.0730784	0.252453	4.66	12.1916	IFIH1;DDX58
p53 signaling pathway	2/73	0.078568	0.265385	4.46242	11.3515	CCNG2;BCL2
PPAR signaling pathway	2/74	0.080426	0.265756	4.40022	11.0904	MMP1;PLIN2
JAK-STAT signaling pathway	3/162	0.0843159	0.272589	2.9997	7.4188	STAT1;BCL2;IRF9
Leishmaniasis	2/77	0.0860808	0.272589	4.22357	10.3582	STAT1;HLA-DRA
Nitrogen metabolism	1/17	0.102675	0.3153	9.8497	22.4197	CA9
Colorectal cancer	2/86	0.103717	0.3153	3.76933	8.54164	BCL2;AREG
Tuberculosis	3/180	0.107007	0.318922	2.69218	6.01665	STAT1;BCL2;HLA-DRA
Bile secretion	2/90	0.111848	0.32694	3.59727	7.88025	ABCC3;ABCC2
Th1 and Th2 cell differentiation	2/92	0.115974	0.332604	3.51698	7.57694	STAT1;HLA-DRA
Staphylococcus aureus infection	2/95	0.122235	0.344068	3.40301	7.15249	HLA-DRA;CFB
Pathogenic Escherichia coli infection	3/197	0.130367	0.348149	2.45415	5.00009	CLDN3;ARPC1B;TNFSF10
Terpenoid backbone biosynthesis	1/22	0.130832	0.348149	7.50265	15.2592	MVD
AGE-RAGE signaling pathway in diabetic complications	2/100	0.132847	0.348149	3.22857	6.51707	STAT1;BCL2
Viral protein interaction with cytokine and cytokine receptor	2/100	0.132847	0.348149	3.22857	6.51707	CCL5;TNFSF10
Toll-like receptor signaling pathway	2/104	0.141482	0.352545	3.10133	6.06492	STAT1;CCL5
C-type lectin receptor signaling pathway	2/104	0.141482	0.352545	3.10133	6.06492	STAT1;IRF9
NF-kappa B signaling pathway	2/104	0.141482	0.352545	3.10133	6.06492	DDX58;BCL2
HIF-1 signaling pathway	2/109	0.152439	0.368479	2.95566	5.55958	BCL2;HMOX1
Folate biosynthesis	1/26	0.152725	0.368479	6.30095	11.8402	AKR1C3
Biosynthesis of unsaturated fatty acids	1/27	0.158112	0.369739	6.0583	11.1742	ELOVL2
Fatty acid elongation	1/27	0.158112	0.369739	6.0583	11.1742	ELOVL2
Pentose phosphate pathway	1/30	0.174071	0.40089	5.43076	9.49457	G6PD
Asthma	1/31	0.179323	0.400908	5.24947	9.02156	HLA-DRA
Thyroid hormone signaling pathway	2/121	0.179354	0.400908	2.656	4.56406	STAT1;ESR1
Osteoclast differentiation	2/127	0.193072	0.425319	2.52774	4.15736	STAT1;IRF9
Relaxin signaling pathway	2/129	0.197676	0.429239	2.48769	4.03285	MMP13;MMP1
FoxO signaling pathway	2/131	0.202293	0.433078	2.44887	3.91338	CCNG2;TNFSF10
Shigellosis	3/246	0.205825	0.43452	1.9544	3.08938	ARPC1B;CCL5;BCL2
African trypanosomiasis	1/37	0.21015	0.437572	4.37324	6.82197	F2RL1
Estrogen signaling pathway	2/137	0.216216	0.444119	2.33932	3.58261	BCL2;ESR1
Fluid shear stress and atherosclerosis	2/139	0.220877	0.447644	2.30493	3.4808	BCL2;HMOX1
Apoptosis	2/142	0.227884	0.448321	2.2552	3.33526	TNFSF10;BCL2
Bladder cancer	1/41	0.230059	0.448321	3.93512	5.78233	MMP1
Ferroptosis	1/41	0.230059	0.448321	3.93512	5.78233	HMOX1
Porphyrin and chlorophyll metabolism	1/43	0.239827	0.461439	3.74735	5.35062	HMOX1
Pathways in cancer	5/531	0.248624	0.472385	1.50743	2.09807	MMP1;STAT1;BCL2;HMOX1;ESR1
Intestinal immune network for IgA production	1/48	0.263711	0.494865	3.34786	4.46236	HLA-DRA
Ovarian steroidogenesis	1/51	0.277682	0.513018	3.14651	4.03155	AKR1C3
Endocrine and other factor-regulated calcium reabsorption	1/53	0.28685	0.513018	3.02518	3.77784	ESR1
MAPK signaling pathway	3/294	0.286951	0.513018	1.62803	2.03251	FLNA;AREG;DUSP6
Cytokine-cytokine receptor interaction	3/295	0.288679	0.513018	1.62238	2.0157	TNFRSF12A;CCL5;TNFSF10
Tight junction	2/169	0.291315	0.513018	1.888	2.32857	CLDN3;ARPC1B
Protein processing in endoplasmic reticulum	2/171	0.296009	0.513018	1.86547	2.27096	BCL2;EIF2AK2
Hedgehog signaling pathway	1/56	0.300386	0.513018	2.85974	3.43938	BCL2
Pyrimidine metabolism	1/56	0.300386	0.513018	2.85974	3.43938	CMPK2
Glutathione metabolism	1/57	0.304841	0.514842	2.80853	3.33644	G6PD
Notch signaling pathway	1/59	0.313666	0.523926	2.71141	3.14368	DTX3L
Axon guidance	2/182	0.321732	0.526902	1.75049	1.98512	SEMA4B;EPHA3
Arachidonic acid metabolism	1/61	0.322381	0.526902	2.62077	2.96676	AKR1C3
Chemokine signaling pathway	2/192	0.344921	0.556595	1.65752	1.76433	STAT1;CCL5
Acute myeloid leukemia	1/67	0.347872	0.556595	2.38179	2.51499	DUSP6
Central carbon metabolism in cancer	1/70	0.360258	0.56205	2.27789	2.32558	G6PD
Epithelial cell signaling in Helicobacter pylori infection	1/70	0.360258	0.56205	2.27789	2.32558	CCL5
Focal adhesion	2/201	0.365574	0.56205	1.58183	1.59177	BCL2;FLNA
Diabetic cardiomyopathy	2/203	0.370131	0.56205	1.56593	1.55638	G6PD;UQCR10
Inositol phosphate metabolism	1/73	0.37241	0.56205	2.18265	2.15593	PIK3C2G
Proteoglycans in cancer	2/205	0.374676	0.56205	1.55034	1.52197	FLNA;ESR1
Metabolism of xenobiotics by cytochrome P450	1/76	0.384334	0.56205	2.09503	2.00335	AKR1C1
Pancreatic cancer	1/76	0.384334	0.56205	2.09503	2.00335	STAT1
Arrhythmogenic right ventricular cardiomyopathy	1/77	0.388258	0.56205	2.06736	1.95589	GJA1
Bacterial invasion of epithelial cells	1/77	0.388258	0.56205	2.06736	1.95589	ARPC1B
B cell receptor signaling pathway	1/81	0.403709	0.578904	1.96359	1.7811	IFITM1
ErbB signaling pathway	1/85	0.418773	0.594892	1.86971	1.62744	AREG
Cardiac muscle contraction	1/87	0.426163	0.598962	1.82604	1.55749	UQCR10
Gap junction	1/88	0.429822	0.598962	1.80496	1.52408	GJA1
PD-L1 expression and PD-1 checkpoint pathway in cancer	1/89	0.433459	0.598962	1.78436	1.49165	STAT1
Small cell lung cancer	1/92	0.444231	0.60637	1.72527	1.3999	BCL2
Fc gamma R-mediated phagocytosis	1/97	0.461736	0.60637	1.635	1.26347	ARPC1B
Phosphatidylinositol signaling system	1/97	0.461736	0.60637	1.635	1.26347	PIK3C2G
Prostate cancer	1/97	0.461736	0.60637	1.635	1.26347	BCL2
Aldosterone synthesis and secretion	1/98	0.46517	0.60637	1.61807	1.23839	NR4A2
Inflammatory mediator regulation of TRP channels	1/98	0.46517	0.60637	1.61807	1.23839	F2RL1
Hematopoietic cell lineage	1/99	0.468583	0.60637	1.60147	1.21398	HLA-DRA
Parkinson disease	2/249	0.470735	0.60637	1.27132	0.957889	UBE2L6;UQCR10
Chagas disease	1/102	0.478693	0.611439	1.55367	1.14458	CCL5
TNF signaling pathway	1/112	0.511033	0.641801	1.41298	0.948567	CCL5
Cholinergic synapse	1/113	0.514155	0.641801	1.4003	0.93152	BCL2
Leukocyte transendothelial migration	1/114	0.517258	0.641801	1.38784	0.91488	CLDN3
Prion disease	2/273	0.519352	0.641801	1.15731	0.758241	CCL5;UQCR10
Sphingolipid signaling pathway	1/119	0.532479	0.642355	1.32869	0.837359	BCL2
Growth hormone synthesis, secretion and action	1/119	0.532479	0.642355	1.32869	0.837359	STAT1
Neurotrophin signaling pathway	1/119	0.532479	0.642355	1.32869	0.837359	BCL2
Platelet activation	1/124	0.547223	0.654944	1.27436	0.768309	FGB
Lysosome	1/128	0.558686	0.663439	1.23397	0.718378	CD68
Oxidative phosphorylation	1/133	0.57261	0.665844	1.18693	0.661773	UQCR10
Systemic lupus erythematosus	1/135	0.578057	0.665844	1.1691	0.640761	HLA-DRA
Autophagy	1/137	0.583435	0.665844	1.15179	0.620608	BCL2
Yersinia infection	1/137	0.583435	0.665844	1.15179	0.620608	ARPC1B
Pathways of neurodegeneration	3/475	0.583876	0.665844	0.994447	0.535079	BCL2;UBE2L6;UQCR10
MicroRNAs in cancer	2/310	0.588321	0.665844	1.01636	0.539163	BCL2;HMOX1
Ubiquitin mediated proteolysis	1/140	0.591375	0.665844	1.12676	0.591891	UBE2L6
Breast cancer	1/147	0.609321	0.679342	1.07235	0.531254	ESR1
Gastric cancer	1/149	0.614304	0.679342	1.05775	0.515407	BCL2
Adrenergic signaling in cardiomyocytes	1/150	0.616771	0.679342	1.0506	0.507711	BCL2
Cushing syndrome	1/155	0.628876	0.68278	1.01623	0.471351	AHR
Non-alcoholic fatty liver disease	1/155	0.628876	0.68278	1.01623	0.471351	UQCR10
Ribosome	1/158	0.635956	0.68557	0.996664	0.451116	MRPL2
Hippo signaling pathway	1/163	0.647459	0.693055	0.965657	0.41977	AREG
Hepatocellular carcinoma	1/168	0.658602	0.697231	0.936508	0.391119	HMOX1
PI3K-Akt signaling pathway	2/354	0.660535	0.697231	0.887318	0.367976	BCL2;AREG
Amyotrophic lateral sclerosis	2/364	0.675473	0.708082	0.862365	0.338342	BCL2;UQCR10
Alzheimer disease	2/369	0.682742	0.7108	0.850398	0.324545	EIF2AK2;UQCR10
Neutrophil extracellular trap formation	1/189	0.701709	0.725577	0.831011	0.294374	FGB
Transcriptional misregulation in cancer	1/192	0.707409	0.726529	0.817834	0.28309	DUSP6
Regulation of actin cytoskeleton	1/218	0.752495	0.767646	0.718894	0.204426	ARPC1B
Thermogenesis	1/232	0.773842	0.78416	0.674844	0.173021	UQCR10
Huntington disease	1/306	0.859753	0.865447	0.509186	0.076943	UQCR10
Neuroactive ligand-receptor interaction	1/341	0.888193	0.888193	0.455952	0.0540607	F2RL1
